# Supplementary material for: WNK1 signalling regulates amino acid transport and mTORC1 activity to sustain acute myeloid leukaemia growth
Source: Nat Commun. 2025 May 27;16:4920. doi: 10.1038/s41467-025-59969-8 (PMC12116911; doi:10.1038/s41467-025-59969-8)
Supplement: Supplementary file 3 — Supplementary Data 1 [file 41467_2025_59969_MOESM3_ESM.xlsx]

## Sheet: SupplementaryData1-AML Samples
SupplementaryTable1-Primary AML samples used in this study
	SAMPLE TYPE	DIAGNOSIS OF PATIENT/SAMPLE	SAMPLE STATUS	CYTOGENETICS	sex	age	flt3	npm	tp53	blast % (pb)	blast % (bm)	fab
AML#1	PB	AML	Diagnosis/Pre-treatment	11Q23, MLL REARRANGEMENT	FEMALE	35	n/a	n/a	n/a	n/a	n/a	AML M5A
AML#2	Blood(PB)	AML	Diagnosis/Pre-treatment	T(9;11)MLL(11Q23)REARRANGED	MALE	19	FLT3- TKD POS	n/a	n/a	82	92	AML M5/AML M5A
AML#3	Blood(PB)	AML	Diagnosis/Pre-treatment	TRISOMY 21	MALE	57	FLT3- POS	n/a	n/a	28	n/a	AML M4 - Acute myelomonocytic leukemia
AML#4	Blood(PB)	AML	diagnosis/pre-treatment	T(8;21)	MALE	54	FLT3- NEG	NPM-NEG	n/a	54	80	AML M1 - Acute myeloblastic with minimal maturation
AML#5	Blood(PB)	AML	Diagnosis/Pre-treatment	T(8;21)	MALE	31	FLT3- NEG	NPM-NEG	n/a	77	n/a	AML M2 - Acute myeloblastic with maturation
AML#6	Blood(PB)	AML	Diagnosis/Pre-treatment	t(6;11) rearrangement MLL-MLLT4	FEMALE	32	WT	WT	WT	na	na	AML
