# Supplementary material for: WNK1 signalling regulates amino acid transport and mTORC1 activity to sustain acute myeloid leukaemia growth
Source: Nat Commun. 2025 May 27;16:4920. doi: 10.1038/s41467-025-59969-8 (PMC12116911; doi:10.1038/s41467-025-59969-8)
Supplement: Supplementary file 4 — Supplementary Data 2 [file 41467_2025_59969_MOESM4_ESM.xlsx]

## Sheet: SupplementaryData2.MS-Total
Statistical analysis was performed using the MSstatsTMT package with two-sided tests and Benjamini-Hochberg correction for multiple comparisons. Adjusted p-values (FDR < 0.05) were used to determine significance.
Protein	Description	PSMPerProt	pepPerProt	EtOH_1	EtOH_2	EtOH_3	EtOH_4	OHT_1	OHT_2	OHT_3	OHT_4	DMSO_1	DMSO_2	DMSO_3	DMSO_4	Compound12_1	Compound12_2	Compound12_3	Compound12_4	adj.pvalue_OHT To EtOH	adj.pvalue_Compound12 To DMSO	log2FC_OHT To EtOH	log2FC_Compound12 To DMSO
Q811M1	Rho GTPase-activating protein 15 OS=Mus musculus OX=10090 GN=Arhgap15 PE=1 SV=1	23	8	0.0611317	0.0622523	0.0594797	0.0620105	0.0644979	0.063921	0.0671679	0.0641672	0.06267	0.0631232	0.0599937	0.0609904	0.0625723	0.0621573	0.06119	0.062675	0.0112666	0.838872	0.0850484	0.0108243
Q0VBL3	RNA-binding protein 15 OS=Mus musculus OX=10090 GN=Rbm15 PE=1 SV=1	22	14	0.0648457	0.0599677	0.0639203	0.062539	0.0601472	0.0625802	0.0663549	0.0631771	0.062343	0.0613073	0.0631085	0.0608191	0.062181	0.0636818	0.0606898	0.0623372	0.918604	0.932486	0.00539544	0.00756454
Q08642	Protein-arginine deiminase type-2 OS=Mus musculus OX=10090 GN=Padi2 PE=1 SV=2	22	12	0.0597873	0.0590892	0.060206	0.0591745	0.0595647	0.0627366	0.0650805	0.061363	0.0640631	0.0635142	0.0631508	0.062741	0.0658615	0.0657716	0.0619143	0.0659817	0.107347	0.527059	0.0614362	0.0336139
Q9Z2Q5	39S ribosomal protein L40, mitochondrial OS=Mus musculus OX=10090 GN=Mrpl40 PE=1 SV=2	6	3	0.060897	0.0725063	0.0616774	0.0601063	0.0650954	0.0709395	0.0742293	0.0602612	0.0513492	0.0549975	0.061756	0.0610709	0.0612507	0.0627157	0.0632366	0.057911	0.499866	0.556859	0.0839066	0.100344
Q3TDQ1	Dolichyl-diphosphooligosaccharide--protein glycosyltransferase subunit STT3B OS=Mus musculus OX=10090 GN=Stt3b PE=1 SV=2	19	9	0.0594366	0.0609117	0.0616383	0.0589798	0.0636716	0.0635891	0.0685468	0.0656414	0.0613253	0.0635705	0.0616256	0.0634231	0.0653776	0.0588561	0.0601424	0.0632641	0.0259256	0.874633	0.117251	-0.0144057
Q9Z315	U4/U6.U5 tri-snRNP-associated protein 1 OS=Mus musculus OX=10090 GN=Sart1 PE=1 SV=1	59	31	0.0619018	0.062092	0.06098	0.0622337	0.0651849	0.0624608	0.0666152	0.0643716	0.0618871	0.0632979	0.0631865	0.0633618	0.0606029	0.0605441	0.060903	0.0603769	0.0112112	0.0836269	0.0648354	-0.0542859
Q9WUD1	STIP1 homology and U box-containing protein 1 OS=Mus musculus OX=10090 GN=Stub1 PE=1 SV=1	15	10	0.0599382	0.063019	0.0586759	0.0616693	0.0666577	0.0626501	0.064395	0.0630803	0.0641494	0.0665784	0.0559821	0.0570857	0.0610515	0.0650535	0.0648854	0.0651283	0.306012	0.475966	0.0779104	0.074562
Q4VAA2	Protein CDV3 OS=Mus musculus OX=10090 GN=Cdv3 PE=1 SV=2	30	10	0.0578019	0.06286	0.0580123	0.0616828	0.0657201	0.0633004	0.0756307	0.0688865	0.0605547	0.0616085	0.0559469	0.0589691	0.0615776	0.0609782	0.0659148	0.0605553	0.027867	0.523692	0.184314	0.0710431
Q8BMC4	Nucleolar protein 9 OS=Mus musculus OX=10090 GN=Nop9 PE=1 SV=1	13	8	0.0614555	0.0640661	0.061721	0.058337	0.064705	0.0661913	0.0630844	0.068393	0.0595685	0.061662	0.0596898	0.0627418	0.0617897	0.0610038	0.0619991	0.0635921	0.0422048	0.689906	0.0955946	0.0278796
Q9ESU6	Bromodomain-containing protein 4 OS=Mus musculus OX=10090 GN=Brd4 PE=1 SV=2	40	19	0.0624212	0.0615119	0.0619514	0.0650851	0.0634211	0.0619931	0.0644323	0.0651792	0.0626738	0.063048	0.0627727	0.0609186	0.0626279	0.0598076	0.062258	0.0598982	0.499663	0.5482	0.0232251	-0.0283567
Q9ER69	Pre-mRNA-splicing regulator WTAP OS=Mus musculus OX=10090 GN=Wtap PE=1 SV=3	24	10	0.063815	0.0640891	0.0591659	0.0639701	0.0601466	0.0607822	0.0657195	0.0627619	0.0624887	0.0639826	0.0622445	0.0616837	0.0639088	0.0645153	0.0605147	0.0602116	0.870036	0.941786	-0.00944874	-0.00778217
Q99KG3	RNA-binding protein 10 OS=Mus musculus OX=10090 GN=Rbm10 PE=1 SV=1	20	14	0.0635408	0.0633918	0.0641323	0.0631561	0.0628421	0.0601232	0.063137	0.0632306	0.0610205	0.0586191	0.0650862	0.0613061	0.0633475	0.0627449	0.0622422	0.0620796	0.470891	0.637955	-0.0282981	0.0264377
O70333	Cysteine-rich PDZ-binding protein OS=Mus musculus OX=10090 GN=Cript PE=1 SV=1	1	1	0.0673217	0.0722781	0.058837	0.0697817	0.0554948	0.0470419	0.0679004	0.0586064	0.0711809	0.0657964	0.0665629	0.0588685	0.0622012	0.0655304	0.0605986	0.051999	0.151963	0.581285	-0.235856	-0.128709
P70290	55 kDa erythrocyte membrane protein OS=Mus musculus OX=10090 GN=Mpp1 PE=1 SV=1	27	10	0.0629665	0.0640231	0.0590018	0.0632435	0.0676492	0.0657004	0.0712431	0.0692546	0.0632654	0.0627153	0.0576278	0.0604855	0.0586219	0.0584477	0.0578961	0.0578582	0.0129054	0.308967	0.135946	-0.0672536
Q99J56	Derlin-1 OS=Mus musculus OX=10090 GN=Derl1 PE=1 SV=1	6	4	0.055142	0.0617135	0.0648472	0.0599984	0.0619442	0.0660952	0.0608202	0.0618408	0.0597605	0.0598282	0.0667011	0.0619169	0.065776	0.0658973	0.0621196	0.0655989	0.469104	0.531006	0.0544798	0.0646097
Q8BI72	CDKN2A-interacting protein OS=Mus musculus OX=10090 GN=Cdkn2aip PE=1 SV=1	29	17	0.0591237	0.0587217	0.0576891	0.0637718	0.0675782	0.0650324	0.074406	0.0657371	0.0613702	0.0595454	0.0604748	0.0595193	0.0618033	0.0613199	0.0620768	0.0618303	0.00521307	0.685101	0.187748	0.0362962
Q922U1	U4/U6 small nuclear ribonucleoprotein Prp3 OS=Mus musculus OX=10090 GN=Prpf3 PE=1 SV=1	30	12	0.0641543	0.0624174	0.0633579	0.0619779	0.0631216	0.0643619	0.0681641	0.0633144	0.0602499	0.0594487	0.0612976	0.0602225	0.0635865	0.0623238	0.0622807	0.0597208	0.287958	0.434836	0.0392779	0.039196
P08228	Superoxide dismutase [Cu-Zn] OS=Mus musculus OX=10090 GN=Sod1 PE=1 SV=2	21	7	0.0620682	0.0645931	0.0620747	0.0661177	0.0609506	0.0614718	0.0585984	0.0587998	0.0590068	0.0650323	0.0636579	0.0647888	0.0675928	0.0630672	0.0606981	0.0614819	0.134676	0.986905	-0.0875092	0.00186291
Q99KF1	Transmembrane emp24 domain-containing protein 9 OS=Mus musculus OX=10090 GN=Tmed9 PE=1 SV=2	12	5	0.0648234	0.0632626	0.0672399	0.0578493	0.0633736	0.0619835	0.0588875	0.0567561	0.0565063	0.0584456	0.0715478	0.0655109	0.0643278	0.0630287	0.0618341	0.0646231	0.509388	0.937664	-0.0702458	0.0164386
Q8K394	Inactive phospholipase C-like protein 2 OS=Mus musculus OX=10090 GN=Plcl2 PE=1 SV=2	6	5	0.0636084	0.0669701	0.0584967	0.0611495	0.0626631	0.0632105	0.0636179	0.0593801	0.0577333	0.0571415	0.0639317	0.062519	0.0638898	0.0648906	0.0620169	0.0687809	0.941476	0.274721	-0.0065584	0.105875
P25206	DNA replication licensing factor MCM3 OS=Mus musculus OX=10090 GN=Mcm3 PE=1 SV=2	134	43	0.0632017	0.0624822	0.0633996	0.0617662	0.0649354	0.0626517	0.0639207	0.0638846	0.0628662	0.0631145	0.0606482	0.0616412	0.061157	0.0615579	0.0610739	0.061699	0.202664	0.577151	0.0258533	-0.0160877
P11835	Integrin beta-2 OS=Mus musculus OX=10090 GN=Itgb2 PE=1 SV=2	98	25	0.0607814	0.0617638	0.0616525	0.0621011	0.0627692	0.0625818	0.0625652	0.0625814	0.0640008	0.0638458	0.0624028	0.0615789	0.0629469	0.0628853	0.0632947	0.0622484	0.141361	0.943639	0.0244309	-0.0024374
P10649	Glutathione S-transferase Mu 1 OS=Mus musculus OX=10090 GN=Gstm1 PE=1 SV=2	37	7	0.0650472	0.0625196	0.0625143	0.0616872	0.0622151	0.0620851	0.0629595	0.0612855	0.0615631	0.0628499	0.0622444	0.0631717	0.0643874	0.0640818	0.0600562	0.0613321	0.597744	0.995651	-0.0183681	-0.000388485
Q9ESP1	Stromal cell-derived factor 2-like protein 1 OS=Mus musculus OX=10090 GN=Sdf2l1 PE=1 SV=2	10	5	0.0631589	0.0606598	0.0623652	0.0670794	0.0575695	0.0623706	0.0670766	0.0623116	0.0663125	0.0636945	0.0600554	0.055752	0.0595161	0.0617223	0.0693234	0.0610321	0.822747	0.837352	-0.0237139	0.0340539
P98199	Phospholipid-transporting ATPase ID OS=Mus musculus OX=10090 GN=Atp8b2 PE=2 SV=2	1	1	0.0750265	0.0707004	0.0615545	0.0680731	0.0761023	0.0554319	0.0585696	0.0457737	0.0587922	0.0714625	0.0819238	0.0762283	0.0492865	0.0465042	0.0616506	0.0429198	0.29833	0.0912863	-0.243685	-0.528277
Q3U487	E3 ubiquitin-protein ligase HECTD3 OS=Mus musculus OX=10090 GN=Hectd3 PE=1 SV=2	16	10	0.0599623	0.0591835	0.0628124	0.0642659	0.0686842	0.0624305	0.0655867	0.0644842	0.0614377	0.0598792	0.0634083	0.0605617	0.0615628	0.0615013	0.0644967	0.0597428	0.103151	0.909615	0.0850565	0.0116015
Q922J3	CAP-Gly domain-containing linker protein 1 OS=Mus musculus OX=10090 GN=Clip1 PE=1 SV=1	59	37	0.0624349	0.0626499	0.0626248	0.0650356	0.0611556	0.0610989	0.0635302	0.0609345	0.0624301	0.0640161	0.0616791	0.0637848	0.0611795	0.0612296	0.0648609	0.0613556	0.292675	0.708003	-0.0348237	-0.0192127
P26039	Talin-1 OS=Mus musculus OX=10090 GN=Tln1 PE=1 SV=2	430	91	0.0614416	0.0621114	0.0603059	0.0624057	0.0636769	0.0639639	0.0648671	0.0652933	0.0625438	0.0630454	0.0601095	0.0618654	0.0612768	0.0632572	0.0618169	0.0620192	0.011228	0.916337	0.0660997	0.00482549
Q9CU62	Structural maintenance of chromosomes protein 1A OS=Mus musculus OX=10090 GN=Smc1a PE=1 SV=4	146	57	0.0620833	0.0622328	0.0619114	0.0615258	0.0637368	0.0649009	0.0668112	0.0649729	0.0614181	0.0617635	0.0609076	0.0607562	0.0619452	0.0615981	0.0620164	0.06142	0.000852367	0.597365	0.0717539	0.0125416
O88738	Baculoviral IAP repeat-containing protein 6 OS=Mus musculus OX=10090 GN=Birc6 PE=1 SV=2	96	54	0.0644834	0.0637298	0.0644631	0.0651099	0.0576797	0.0581146	0.0603352	0.0585237	0.0644833	0.0650348	0.0628594	0.0632718	0.062233	0.0633725	0.0626295	0.0636762	6.41e-05	0.482693	-0.135815	-0.0211747
Q9Z0W3	Nuclear pore complex protein Nup160 OS=Mus musculus OX=10090 GN=Nup160 PE=1 SV=2	37	19	0.0625519	0.0609474	0.0619191	0.0649055	0.0636016	0.0589121	0.0651799	0.0634629	0.0601156	0.0619916	0.0645423	0.0628642	0.0623514	0.0609395	0.0623231	0.063392	0.941476	0.978752	0.00415559	-0.00260696
Q78PY7	Staphylococcal nuclease domain-containing protein 1 OS=Mus musculus OX=10090 GN=Snd1 PE=1 SV=1	100	27	0.0631346	0.0629442	0.0605051	0.0617738	0.0634432	0.0644859	0.0626793	0.0645001	0.0614743	0.0624811	0.0595493	0.0617543	0.0623435	0.0630809	0.062448	0.0634023	0.117738	0.28323	0.0387959	0.0351511
Q4QRL3	Coiled-coil domain-containing protein 88B OS=Mus musculus OX=10090 GN=Ccdc88b PE=1 SV=2	75	37	0.0630414	0.0634689	0.0632397	0.0634466	0.0613428	0.0608505	0.0652298	0.0628926	0.063628	0.0617411	0.0609587	0.0620377	0.0614547	0.0618549	0.0627869	0.0620258	0.559798	0.982969	-0.0170341	-0.00128185
Q64314	Hematopoietic progenitor cell antigen CD34 OS=Mus musculus OX=10090 GN=Cd34 PE=1 SV=1	3	1	0.0562456	0.0567361	0.047378	0.0619933	0.0659918	0.0781419	0.0781396	0.0542964	0.0650992	0.060378	0.0624379	0.0644613	0.0545417	0.0540684	0.0754147	0.0646761	0.124947	0.931366	0.30574	-0.0343236
Q18PI6	SLAM family member 5 OS=Mus musculus OX=10090 GN=Cd84 PE=1 SV=1	7	4	0.0562907	0.0600911	0.0619029	0.0615527	0.0635985	0.0639943	0.0704062	0.0635766	0.0656456	0.0607288	0.0638242	0.0618094	0.0587614	0.0601454	0.0642521	0.0634202	0.0612286	0.763582	0.124814	-0.0317495
Q91YH5	Atlastin-3 OS=Mus musculus OX=10090 GN=Atl3 PE=1 SV=1	31	11	0.0633032	0.065379	0.0648135	0.0633117	0.0620549	0.0678742	0.0562294	0.0622355	0.060673	0.0634766	0.0612145	0.0619166	0.0608228	0.0639545	0.0600561	0.0626843	0.440586	0.9944	-0.0511005	0.00114842
P10711	Transcription elongation factor A protein 1 OS=Mus musculus OX=10090 GN=Tcea1 PE=1 SV=2	26	11	0.0604269	0.0613807	0.0588364	0.063186	0.0664789	0.0651306	0.0687243	0.0663355	0.0608172	0.0627721	0.059121	0.0602329	0.064169	0.0608895	0.0610223	0.0604765	0.0048735	0.736798	0.129386	0.0212398
Q8BU14	Translocation protein SEC62 OS=Mus musculus OX=10090 GN=Sec62 PE=1 SV=1	10	6	0.0619711	0.0630563	0.0578204	0.0646475	0.0642096	0.0631233	0.0650538	0.0642772	0.0649702	0.0633524	0.0598187	0.0603598	0.0603347	0.0637649	0.0651853	0.0580547	0.394526	0.955067	0.0536236	-0.00741258
Q6GQT9	Nodal modulator 1 OS=Mus musculus OX=10090 GN=Nomo1 PE=1 SV=1	92	36	0.0601463	0.061524	0.0624366	0.0608566	0.0651356	0.0659869	0.0666164	0.0650513	0.0613985	0.0604095	0.0617347	0.0604945	0.062506	0.0607147	0.0622553	0.0627331	0.000296979	0.369592	0.101413	0.0243997
Q8K2F8	Protein LSM14 homolog A OS=Mus musculus OX=10090 GN=Lsm14a PE=1 SV=1	10	5	0.0613699	0.063215	0.0643579	0.0607386	0.061551	0.0643006	0.047227	0.0604339	0.0623446	0.0621481	0.0675264	0.0663909	0.0670952	0.0647836	0.0635271	0.06299	0.355406	0.999051	-0.106236	0.000480257
Q64727	Vinculin OS=Mus musculus OX=10090 GN=Vcl PE=1 SV=4	136	52	0.0616473	0.0617905	0.0601259	0.0620689	0.0658627	0.0647794	0.0662558	0.0656868	0.0633633	0.0633063	0.0615373	0.0608852	0.0604516	0.0609033	0.0606071	0.0607286	0.000435943	0.160529	0.0963415	-0.0373462
P63037	DnaJ homolog subfamily A member 1 OS=Mus musculus OX=10090 GN=Dnaja1 PE=1 SV=1	59	13	0.0595246	0.0613323	0.061207	0.0612121	0.0650007	0.0668658	0.0693756	0.0676103	0.0603089	0.0596889	0.0593976	0.0595415	0.0636723	0.063151	0.0599681	0.0621435	0.000539648	0.152101	0.143937	0.0587844
Q91VW3	SH3 domain-binding glutamic acid-rich-like protein 3 OS=Mus musculus OX=10090 GN=Sh3bgrl3 PE=1 SV=1	38	4	0.0610256	0.0622869	0.0604245	0.0609988	0.0596334	0.0613452	0.0631681	0.063141	0.0610378	0.0624709	0.0609307	0.0640514	0.0668011	0.0651137	0.0638992	0.0636716	0.684578	0.157734	0.0146464	0.0624992
Q8BMA6	Signal recognition particle subunit SRP68 OS=Mus musculus OX=10090 GN=Srp68 PE=1 SV=2	65	22	0.0634271	0.0627123	0.0617928	0.0629298	0.0650722	0.0627617	0.0624443	0.063411	0.0600863	0.061985	0.0638783	0.0612225	0.0624449	0.061745	0.0623093	0.0617775	0.544481	0.888576	0.0160494	0.00677264
Q6P6I6	DNA-directed RNA polymerase II subunit GRINL1A OS=Mus musculus OX=10090 GN=Polr2m PE=2 SV=2	5	3	0.0649377	0.0534699	0.0720228	0.0586648	0.0669711	0.050503	0.0667314	0.0605093	0.0725759	0.056354	0.0686375	0.0690591	0.0586638	0.0521166	0.0604014	0.0683816	0.904293	0.550676	-0.0258265	-0.154608
Q91YX5	Acyl-CoA:lysophosphatidylglycerol acyltransferase 1 OS=Mus musculus OX=10090 GN=Lpgat1 PE=1 SV=1	9	7	0.0667285	0.0634222	0.0648786	0.0551885	0.0593787	0.061544	0.0561264	0.0543851	0.0643339	0.0640646	0.0714603	0.0668015	0.0611585	0.0630209	0.0655129	0.0619954	0.20963	0.503322	-0.110487	-0.0824515
Q08288	Cell growth-regulating nucleolar protein OS=Mus musculus OX=10090 GN=Lyar PE=1 SV=2	38	15	0.0628448	0.0639684	0.0624762	0.0612584	0.0664974	0.0655503	0.0634259	0.0671105	0.0624449	0.0617446	0.0575303	0.0603718	0.0608696	0.0609167	0.063444	0.0595461	0.102478	0.81837	0.067536	0.0162396
Q9D2E2	Target of EGR1 protein 1 OS=Mus musculus OX=10090 GN=Toe1 PE=1 SV=1	10	5	0.0617104	0.0598444	0.0610597	0.0620054	0.0606395	0.0649948	0.0741831	0.0644353	0.0650248	0.0659206	0.0575974	0.0608282	0.0597642	0.0596308	0.0616559	0.0607055	0.186826	0.741891	0.107544	-0.0427651
O54988	STE20-like serine/threonine-protein kinase OS=Mus musculus OX=10090 GN=Slk PE=1 SV=2	106	43	0.0634761	0.0644719	0.0636003	0.0647049	0.0627326	0.0613899	0.0645702	0.0617796	0.0629683	0.0627828	0.0625158	0.0614616	0.061016	0.0605989	0.0614952	0.0604361	0.117539	0.188995	-0.0331445	-0.0361343
E9Q7G0	Nuclear mitotic apparatus protein 1 OS=Mus musculus OX=10090 GN=Numa1 PE=1 SV=1	205	81	0.0626254	0.0620149	0.0625302	0.0622641	0.0637176	0.0626238	0.0649426	0.065806	0.0630036	0.0631434	0.0614147	0.06206	0.061132	0.0604613	0.0612828	0.0609775	0.0371694	0.197247	0.0433683	-0.0336547
Q99NH0	Ankyrin repeat domain-containing protein 17 OS=Mus musculus OX=10090 GN=Ankrd17 PE=1 SV=2	46	24	0.0638054	0.0611168	0.0633275	0.0637702	0.0621373	0.0611872	0.0636539	0.0620588	0.0619356	0.0635649	0.0640161	0.062515	0.0606327	0.0622351	0.0626438	0.0613995	0.512992	0.387849	-0.0170969	-0.0296027
Q9D0L8	mRNA cap guanine-N7 methyltransferase OS=Mus musculus OX=10090 GN=Rnmt PE=1 SV=1	26	14	0.0621394	0.0620965	0.0627783	0.0593013	0.0632485	0.0629843	0.0652376	0.063913	0.0640685	0.0645423	0.0598814	0.0615637	0.0614657	0.0631179	0.0612694	0.062392	0.151655	0.884467	0.0523714	-0.00992207
E9PZM4	Chromodomain-helicase-DNA-binding protein 2 OS=Mus musculus OX=10090 GN=Chd2 PE=1 SV=1	11	8	0.0637935	0.0638571	0.0664203	0.0634952	0.0571263	0.0575594	0.0566537	0.0569245	0.0648653	0.0634638	0.0647311	0.0638717	0.0644751	0.0620271	0.0669483	0.0637876	0.000115494	0.983513	-0.174026	0.00123713
Q8C9B9	Death-inducer obliterator 1 OS=Mus musculus OX=10090 GN=Dido1 PE=1 SV=4	48	29	0.0635605	0.0596706	0.0627954	0.0630772	0.0625187	0.0615653	0.0678976	0.0632086	0.0639288	0.0612286	0.0614786	0.0622916	0.0590433	0.0610102	0.0622946	0.0644304	0.509015	0.890836	0.0342393	-0.0130304
F6ZDS4	Nucleoprotein TPR OS=Mus musculus OX=10090 GN=Tpr PE=1 SV=1	213	89	0.0633794	0.0634208	0.0628319	0.0630877	0.0627194	0.062535	0.0646925	0.0627645	0.0628765	0.0635152	0.0619862	0.0622937	0.0613642	0.0609054	0.0607414	0.0608862	0.992328	0.0591846	-0.000175373	-0.0394732
Q8BMB3	Eukaryotic translation initiation factor 4E type 2 OS=Mus musculus OX=10090 GN=Eif4e2 PE=1 SV=1	9	4	0.0632675	0.0632286	0.0643377	0.0612893	0.0599592	0.0641238	0.065302	0.0600829	0.0556033	0.059883	0.0603849	0.0628754	0.0654342	0.0609971	0.0670445	0.0661864	0.81546	0.138869	-0.0161046	0.121609
Q9CX86	Heterogeneous nuclear ribonucleoprotein A0 OS=Mus musculus OX=10090 GN=Hnrnpa0 PE=1 SV=1	27	8	0.0658247	0.0661938	0.0638357	0.0656417	0.0603141	0.056051	0.0625661	0.0614173	0.0613933	0.0660473	0.0635159	0.0620652	0.0613364	0.0618333	0.0597978	0.0621664	0.0163221	0.490759	-0.12276	-0.0452832
Q69ZR2	E3 ubiquitin-protein ligase HECTD1 OS=Mus musculus OX=10090 GN=Hectd1 PE=1 SV=2	51	28	0.063859	0.0664962	0.0667937	0.0674296	0.0562268	0.0555126	0.0591767	0.0568243	0.0671052	0.0672905	0.0642838	0.0661175	0.0591155	0.0614383	0.062105	0.0602252	8.38e-05	0.0198391	-0.216412	-0.124641
Q5XG73	Acyl-CoA-binding domain-containing protein 5 OS=Mus musculus OX=10090 GN=Acbd5 PE=1 SV=1	4	3	0.058009	0.0615842	0.0645248	0.0606982	0.0686651	0.0675548	0.0743763	0.0653276	0.059208	0.0615675	0.0601156	0.0602632	0.0586164	0.0570032	0.0608156	0.0616705	0.0104105	0.864571	0.171956	-0.0189026
Q9QXS1	Plectin OS=Mus musculus OX=10090 GN=Plec PE=1 SV=3	385	162	0.0620426	0.0619761	0.061781	0.0614271	0.0651576	0.0642979	0.0671245	0.06504	0.0634629	0.0618266	0.062172	0.0616169	0.0606996	0.0610719	0.0599285	0.0603748	0.000747619	0.097545	0.0814648	-0.0410865
Q8BGD9	Eukaryotic translation initiation factor 4B OS=Mus musculus OX=10090 GN=Eif4b PE=1 SV=1	45	20	0.0638164	0.0620999	0.0615751	0.0644125	0.0620327	0.0599872	0.0675513	0.0638664	0.0611241	0.061373	0.0588697	0.0607096	0.0619606	0.0620798	0.0641209	0.0644208	0.885089	0.322148	0.00762917	0.0612508
Q99LW6	YY1-associated factor 2 OS=Mus musculus OX=10090 GN=Yaf2 PE=1 SV=1	5	3	0.0642203	0.061459	0.0690426	0.07061	0.0521345	0.0464487	0.0581349	0.0449113	0.0721451	0.0792482	0.0581168	0.063608	0.0612354	0.0579191	0.0650449	0.0757213	0.0255635	0.811063	-0.401414	-0.0687252
Q6P8I4	PEST proteolytic signal-containing nuclear protein OS=Mus musculus OX=10090 GN=Pcnp PE=1 SV=1	26	9	0.0601309	0.0598958	0.0581151	0.0635738	0.0650327	0.0622759	0.0651359	0.0667236	0.0633294	0.0630248	0.0565549	0.0591786	0.0638716	0.0648067	0.0654689	0.0628814	0.0757613	0.232193	0.100895	0.0878093
Q80V24	Transcription cofactor vestigial-like protein 4 OS=Mus musculus OX=10090 GN=Vgll4 PE=1 SV=1	1	1	0.0627858	0.0479242	0.0710151	0.0829332	0.0750853	0.0625887	0.0767884	0.0630509	0.0767156	0.0498225	0.0590988	0.0590207	0.0507791	0.0569723	0.047436	0.0579832	0.739438	0.598995	0.0901417	-0.186139
Q8VDD5	Myosin-9 OS=Mus musculus OX=10090 GN=Myh9 PE=1 SV=4	598	102	0.0617999	0.062927	0.061245	0.0620501	0.0647492	0.0649738	0.0636822	0.0655601	0.0613273	0.0627953	0.0603733	0.0607948	0.0618507	0.0625996	0.061693	0.0615786	0.00453168	0.595103	0.0622796	0.0143583
Q3UZA1	CapZ-interacting protein OS=Mus musculus OX=10090 GN=Rcsd1 PE=1 SV=1	31	16	0.0633138	0.0624778	0.0627647	0.064868	0.0619194	0.0594376	0.0651438	0.06457	0.0682246	0.0628131	0.0641204	0.0645853	0.056869	0.0596571	0.0596717	0.0595639	0.785668	0.0361857	-0.0142664	-0.139382
Q9QXK3	Coatomer subunit gamma-2 OS=Mus musculus OX=10090 GN=Copg2 PE=1 SV=1	28	16	0.0615842	0.0625441	0.0605518	0.0619085	0.063923	0.0647136	0.0643637	0.0611247	0.0608707	0.0629369	0.0622723	0.0614633	0.0633537	0.0624044	0.0629802	0.0630049	0.0903963	0.486341	0.0431663	0.0243675
Q60676	Serine/threonine-protein phosphatase 5 OS=Mus musculus OX=10090 GN=Ppp5c PE=1 SV=3	24	12	0.0577614	0.0628941	0.0604724	0.0600027	0.0650174	0.0659413	0.0680759	0.0642411	0.0601323	0.0624207	0.0624062	0.0602618	0.0618414	0.0625039	0.0622103	0.0638171	0.00390048	0.574663	0.12708	0.030129
Q6ZPZ3	Zinc finger CCCH domain-containing protein 4 OS=Mus musculus OX=10090 GN=Zc3h4 PE=1 SV=2	29	18	0.0675936	0.0644418	0.0624787	0.0626664	0.0621995	0.0605183	0.0654078	0.0588884	0.0639876	0.0634926	0.0618833	0.0627056	0.0626172	0.0617488	0.0591789	0.0601915	0.23041	0.470589	-0.058555	-0.0487286
Q4KMM3	Oxidation resistance protein 1 OS=Mus musculus OX=10090 GN=Oxr1 PE=1 SV=3	6	5	0.0659979	0.0652253	0.0626051	0.0663317	0.061193	0.0558018	0.0802555	0.0601001	0.0638089	0.0639751	0.0606827	0.0618772	0.0640353	0.0567477	0.0602888	0.0510738	0.852728	0.576986	-0.0295466	-0.113516
Q8R4K2	Interleukin-1 receptor-associated kinase 4 OS=Mus musculus OX=10090 GN=Irak4 PE=1 SV=1	13	8	0.062781	0.0617327	0.0613509	0.0623333	0.0642651	0.0634213	0.0640797	0.0621	0.06516	0.0662822	0.0624221	0.0615503	0.0624111	0.0597711	0.0607623	0.059577	0.341771	0.102417	0.0325031	-0.0743123
O88569	Heterogeneous nuclear ribonucleoproteins A2/B1 OS=Mus musculus OX=10090 GN=Hnrnpa2b1 PE=1 SV=2	146	18	0.0630212	0.0647106	0.0646906	0.0627974	0.0613286	0.061941	0.0640547	0.0619817	0.0613932	0.0640864	0.0612723	0.0620064	0.0609171	0.0629025	0.0614434	0.0614529	0.203782	0.790347	-0.0338748	-0.0117615
Q8BKC5	Importin-5 OS=Mus musculus OX=10090 GN=Ipo5 PE=1 SV=3	109	25	0.0631948	0.0633391	0.0625695	0.0632496	0.0616702	0.0621471	0.0602804	0.061196	0.0631401	0.0649513	0.061304	0.0621649	0.0636023	0.0627408	0.0611487	0.0633012	0.107816	0.933426	-0.0410069	-0.00423964
Q62431	AT-rich interactive domain-containing protein 3A OS=Mus musculus OX=10090 GN=Arid3a PE=1 SV=1	31	14	0.0614052	0.057968	0.0606536	0.0635867	0.0634711	0.0639473	0.0662831	0.0682302	0.0641111	0.0608946	0.0586422	0.0617644	0.062684	0.0623863	0.0615803	0.0623917	0.0359587	0.780493	0.104775	0.0218864
Q3TEI4	Uncharacterized protein C15orf39 homolog OS=Mus musculus OX=10090 PE=1 SV=2	3	3	0.0626518	0.0537733	0.0622668	0.0619891	0.0558611	0.0611261	0.0816297	0.0817825	0.0736994	0.0637021	0.0517901	0.0621817	0.0520883	0.0606472	0.0540405	0.0607703	0.319076	0.650672	0.202449	-0.135838
Q8VE88	Protein FAM114A2 OS=Mus musculus OX=10090 GN=Fam114a2 PE=1 SV=2	12	9	0.0574738	0.0595563	0.0607599	0.060771	0.0619598	0.0592123	0.0617189	0.0640256	0.0669433	0.0643045	0.0631676	0.0676259	0.0617031	0.0613507	0.0644758	0.0649514	0.278051	0.383451	0.0494816	-0.05352
Q8BYC6	Serine/threonine-protein kinase TAO3 OS=Mus musculus OX=10090 GN=Taok3 PE=1 SV=2	33	18	0.0612952	0.0627522	0.0629181	0.0615274	0.0637294	0.0610264	0.0643981	0.0654959	0.0629257	0.064056	0.0608158	0.061116	0.0603164	0.0627484	0.0630273	0.0618517	0.314455	0.937562	0.0349169	-0.00551565
P62192	26S proteasome regulatory subunit 4 OS=Mus musculus OX=10090 GN=Psmc1 PE=1 SV=1	77	18	0.0607738	0.0635848	0.0633539	0.0625821	0.0620619	0.0624772	0.0622676	0.0635655	0.0607227	0.0622733	0.0620055	0.0621378	0.06418	0.0643506	0.0609252	0.0627379	0.985693	0.439115	0.000611316	0.0289347
P07901	Heat shock protein HSP 90-alpha OS=Mus musculus OX=10090 GN=Hsp90aa1 PE=1 SV=4	182	28	0.0626021	0.0627521	0.0619306	0.0592511	0.0603837	0.0626755	0.0603218	0.0604836	0.0599908	0.0620034	0.0617108	0.0626285	0.0664609	0.0666064	0.0634891	0.0667096	0.666646	0.0400623	-0.0155223	0.0957843
Q8BGQ1	Spermatogenesis-defective protein 39 homolog OS=Mus musculus OX=10090 GN=Vipas39 PE=1 SV=1	12	9	0.0610306	0.0630635	0.0608804	0.0635673	0.0618456	0.0629273	0.0631243	0.0623198	0.0607819	0.0624564	0.0629586	0.0628156	0.0628936	0.0667566	0.0617206	0.0608579	0.813465	0.775014	0.00991065	0.0177504
P14733	Lamin-B1 OS=Mus musculus OX=10090 GN=Lmnb1 PE=1 SV=3	163	39	0.0625023	0.0624862	0.062451	0.0627552	0.0644418	0.0646435	0.0632819	0.0648728	0.0618917	0.0613861	0.0601969	0.0612286	0.0623866	0.0615048	0.0621026	0.0618678	0.00690448	0.284598	0.0400012	0.0185561
Q9CZ44	NSFL1 cofactor p47 OS=Mus musculus OX=10090 GN=Nsfl1c PE=1 SV=1	53	16	0.0624409	0.0621674	0.0611386	0.0625522	0.0630048	0.0626477	0.0640139	0.0650598	0.061128	0.0633145	0.0620963	0.0614984	0.0607847	0.0640968	0.0623398	0.0617161	0.149614	0.917472	0.0367705	0.00508391
Q9ES28	Rho guanine nucleotide exchange factor 7 OS=Mus musculus OX=10090 GN=Arhgef7 PE=1 SV=2	22	13	0.0599952	0.059712	0.0612515	0.0616896	0.0673217	0.0613065	0.0679947	0.0682492	0.0624885	0.0619408	0.0644216	0.0599446	0.0619967	0.0590971	0.0626573	0.059933	0.0211141	0.703137	0.125176	-0.0298863
O08856	RNA polymerase II elongation factor ELL OS=Mus musculus OX=10090 GN=Ell PE=2 SV=2	5	4	0.0605691	0.0557778	0.070571	0.0661735	0.0646209	0.0542185	0.0660494	0.0601536	0.0667862	0.0575379	0.0656046	0.0591268	0.0590527	0.0628134	0.0662798	0.0646648	0.737561	0.923825	-0.0451548	0.0232382
Q3TIX9	U4/U6.U5 tri-snRNP-associated protein 2 OS=Mus musculus OX=10090 GN=Usp39 PE=1 SV=2	29	14	0.0618012	0.061825	0.0619476	0.0611808	0.0642643	0.0657975	0.0626417	0.0659046	0.0585615	0.060123	0.0624005	0.0610288	0.0660008	0.0632145	0.0614325	0.0618755	0.071781	0.208774	0.0673995	0.0605479
P21107	Tropomyosin alpha-3 chain OS=Mus musculus OX=10090 GN=Tpm3 PE=1 SV=3	46	11	0.0665305	0.0639984	0.0606822	0.0667085	0.0613099	0.0610454	0.0622811	0.0646182	0.0639711	0.0657264	0.0605371	0.0628365	0.0591548	0.0595189	0.0609537	0.0601273	0.310527	0.21753	-0.0486146	-0.0774348
Q9D8T7	SRA stem-loop-interacting RNA-binding protein, mitochondrial OS=Mus musculus OX=10090 GN=Slirp PE=1 SV=2	3	1	0.0626231	0.063059	0.0675013	0.0698515	0.0656551	0.0660829	0.0654102	0.0583166	0.0600098	0.0650439	0.0606351	0.0606941	0.057259	0.0591671	0.0604746	0.0582168	0.550593	0.482503	-0.0424996	-0.0670651
Q8BKI2	Trinucleotide repeat-containing gene 6B protein OS=Mus musculus OX=10090 GN=Tnrc6b PE=1 SV=2	42	25	0.0621393	0.0612753	0.0623854	0.0638097	0.0673742	0.0637872	0.0701862	0.0667382	0.05938	0.0618477	0.0577216	0.0609483	0.0603827	0.06016	0.0631128	0.0587514	0.0326129	0.851755	0.102342	0.0150257
Q8BZX4	Splicing regulatory glutamine/lysine-rich protein 1 OS=Mus musculus OX=10090 GN=Srek1 PE=2 SV=1	13	6	0.0640278	0.063711	0.0631422	0.0644577	0.0549629	0.0605355	0.058832	0.0581309	0.0646709	0.0636975	0.0643031	0.0640869	0.0620016	0.0629406	0.0664449	0.0640545	0.00319235	0.916337	-0.136263	-0.00787982
Q8BJU0	Small glutamine-rich tetratricopeptide repeat-containing protein alpha OS=Mus musculus OX=10090 GN=Sgta PE=1 SV=2	33	8	0.0631052	0.0618426	0.0574981	0.0594799	0.0641054	0.0645302	0.0664789	0.0671664	0.0614526	0.0614523	0.059168	0.0610304	0.0628922	0.0641954	0.0610179	0.0645845	0.0124119	0.329813	0.117195	0.0556216
Q8BSA9	tRNA wybutosine-synthesizing protein 3 homolog OS=Mus musculus OX=10090 GN=Tyw3 PE=1 SV=1	3	2	0.0744229	0.0684063	0.0752826	0.0612585	0.0679001	0.0568783	0.0509799	0.0511626	0.0548915	0.0535686	0.0834684	0.0633562	0.066895	0.0554915	0.0582803	0.0577574	0.142432	0.824993	-0.305198	-0.078877
Q99LG4	Tetratricopeptide repeat protein 5 OS=Mus musculus OX=10090 GN=Ttc5 PE=1 SV=2	11	7	0.0615644	0.0679102	0.0594268	0.0627218	0.0579913	0.053408	0.0665587	0.0604196	0.0671274	0.0673103	0.0677239	0.064697	0.0561781	0.0623238	0.0645585	0.0600803	0.397198	0.276294	-0.0808175	-0.135951
Q3UMT1	Protein phosphatase 1 regulatory subunit 12C OS=Mus musculus OX=10090 GN=Ppp1r12c PE=1 SV=1	14	10	0.0628625	0.0595092	0.0605455	0.061254	0.0639357	0.057877	0.0719036	0.0612588	0.0677562	0.0676757	0.0643802	0.0656856	0.0550617	0.0605919	0.0615102	0.0581924	0.495561	0.113367	0.058115	-0.174838
Q8C3J5	Dedicator of cytokinesis protein 2 OS=Mus musculus OX=10090 GN=Dock2 PE=1 SV=3	120	54	0.0620754	0.0630387	0.0617122	0.0617476	0.0634283	0.064244	0.0640115	0.0640906	0.0609549	0.063253	0.0608841	0.0616548	0.06268	0.0625511	0.0609734	0.0627005	0.0368145	0.654355	0.0412333	0.0126346
Q9R0Q3	Transmembrane emp24 domain-containing protein 2 OS=Mus musculus OX=10090 GN=Tmed2 PE=1 SV=1	42	7	0.0612169	0.0577799	0.0613679	0.0599533	0.0659278	0.065499	0.0646851	0.0659755	0.0625194	0.0599374	0.0594173	0.0607914	0.0649168	0.0637756	0.0625971	0.0636396	0.00106617	0.0793618	0.125476	0.0712776
P33609	DNA polymerase alpha catalytic subunit OS=Mus musculus OX=10090 GN=Pola1 PE=1 SV=2	33	18	0.0648526	0.0624305	0.0654719	0.0630891	0.0608209	0.0613646	0.0633735	0.0601376	0.0631491	0.0622144	0.0641555	0.0616805	0.0627066	0.0637045	0.060964	0.0598847	0.0930386	0.653605	-0.0583897	-0.0230601
Q6IRU2	Tropomyosin alpha-4 chain OS=Mus musculus OX=10090 GN=Tpm4 PE=1 SV=3	32	11	0.0607074	0.0614855	0.0583997	0.0607002	0.0644434	0.0654892	0.0687619	0.069158	0.062168	0.0620028	0.0596399	0.0609279	0.0604678	0.0631803	0.0621368	0.0603311	0.00167122	0.915264	0.150253	0.00802692
Q6ZQJ5	DNA replication ATP-dependent helicase/nuclease DNA2 OS=Mus musculus OX=10090 GN=Dna2 PE=1 SV=2	21	17	0.0627699	0.0621696	0.0624851	0.064071	0.0640148	0.0646401	0.0659839	0.0643531	0.0577193	0.0630309	0.0630982	0.0597257	0.0599817	0.0609106	0.0619021	0.0631439	0.285751	0.829772	0.0423738	0.0146964
P14576	Signal recognition particle 54 kDa protein OS=Mus musculus OX=10090 GN=Srp54 PE=1 SV=2	62	18	0.0637414	0.0629196	0.0625589	0.063553	0.0637822	0.0627918	0.0651464	0.0637266	0.0602875	0.0614949	0.0613732	0.0604867	0.0624952	0.0618744	0.0627262	0.0610418	0.402728	0.262456	0.0150993	0.0263501
Q9EPL9	Peroxisomal acyl-coenzyme A oxidase 3 OS=Mus musculus OX=10090 GN=Acox3 PE=1 SV=2	15	7	0.0610385	0.0607337	0.0634497	0.0581123	0.0633401	0.0627832	0.0645649	0.0631161	0.0629953	0.061381	0.0620617	0.0612748	0.0623156	0.0650177	0.0631534	0.064662	0.0746833	0.346221	0.0613956	0.0425431
Q8BLH7	HIRA-interacting protein 3 OS=Mus musculus OX=10090 GN=Hirip3 PE=1 SV=1	16	12	0.0597528	0.0615068	0.0581112	0.0641028	0.0655307	0.0667492	0.0744705	0.0665922	0.0578929	0.0594755	0.0594315	0.0604703	0.0635307	0.0617767	0.060876	0.0597302	0.0112488	0.540073	0.165996	0.0514281
Q8K4P0	pre-mRNA 3' end processing protein WDR33 OS=Mus musculus OX=10090 GN=Wdr33 PE=1 SV=1	28	15	0.0628831	0.0624399	0.0626727	0.0620311	0.0605716	0.0611743	0.0655461	0.0598055	0.0621163	0.0638362	0.0635417	0.062583	0.0653787	0.0630597	0.0604218	0.0619384	0.687825	0.923557	-0.0179043	-0.00784432
Q62318	Transcription intermediary factor 1-beta OS=Mus musculus OX=10090 GN=Trim28 PE=1 SV=3	101	19	0.059594	0.0622535	0.0601244	0.0598525	0.0668484	0.0678562	0.0674602	0.0671134	0.0587038	0.0628219	0.0611745	0.0595349	0.0609102	0.0630203	0.0610216	0.06171	0.000241965	0.531006	0.155332	0.026484
A2BE28	Ribosomal biogenesis protein LAS1L OS=Mus musculus OX=10090 GN=Las1l PE=1 SV=1	25	15	0.0621597	0.0635234	0.0602058	0.0640678	0.0620324	0.0644794	0.064505	0.0628099	0.0602309	0.0620015	0.0628953	0.0627801	0.0616031	0.0631684	0.0615073	0.0620299	0.485211	0.971966	0.0223738	0.00246523
P62960	Y-box-binding protein 1 OS=Mus musculus OX=10090 GN=Ybx1 PE=1 SV=3	39	10	0.0650374	0.0611978	0.0647048	0.0636974	0.060823	0.0569439	0.0582128	0.059259	0.0616171	0.062131	0.0612618	0.0646375	0.0647517	0.0619903	0.0684187	0.0653157	0.0212129	0.324822	-0.114333	0.0606941
Q91VJ5	Polyglutamine-binding protein 1 OS=Mus musculus OX=10090 GN=Pqbp1 PE=1 SV=1	10	7	0.0655459	0.0636279	0.0640257	0.0650178	0.0609647	0.0618446	0.0680378	0.0641219	0.0570326	0.0617182	0.0611867	0.0613066	0.063445	0.0596147	0.061113	0.0613969	0.729478	0.754331	-0.0194681	0.0260189
Q3USH5	Splicing factor, suppressor of white-apricot homolog OS=Mus musculus OX=10090 GN=Sfswap PE=1 SV=2	9	6	0.0635736	0.064438	0.0649791	0.0616227	0.0595868	0.0590372	0.0636529	0.0615388	0.062923	0.0624078	0.0635885	0.0653478	0.0595152	0.060806	0.0648386	0.062144	0.157613	0.514318	-0.0628597	-0.0405699
Q8K224	RNA cytidine acetyltransferase OS=Mus musculus OX=10090 GN=Nat10 PE=1 SV=1	53	17	0.0619126	0.0622886	0.061447	0.0612121	0.063329	0.0670132	0.065048	0.0627914	0.0591757	0.0615668	0.0612896	0.0606439	0.0630666	0.0632544	0.0614872	0.0644738	0.0415677	0.162268	0.0642564	0.0559702
Q3U821	WD repeat-containing protein 75 OS=Mus musculus OX=10090 GN=Wdr75 PE=1 SV=1	17	11	0.0632426	0.0615314	0.0650672	0.0623488	0.0643334	0.065258	0.064901	0.0638357	0.0604949	0.0622224	0.0616789	0.0599531	0.0605049	0.0633024	0.0592406	0.0620846	0.277277	0.949575	0.0349533	0.00431857
Q8BRT1	CLIP-associating protein 2 OS=Mus musculus OX=10090 GN=Clasp2 PE=1 SV=1	39	23	0.0616156	0.0616598	0.0631674	0.0641102	0.0633819	0.063976	0.0677913	0.0647746	0.0611176	0.0616093	0.0646196	0.0616559	0.0598441	0.0593118	0.0609048	0.0604601	0.124789	0.271696	0.0526929	-0.0497204
Q99MU3	Double-stranded RNA-specific adenosine deaminase OS=Mus musculus OX=10090 GN=Adar PE=1 SV=2	4	4	0.0570098	0.0570449	0.0691389	0.0636598	0.0634645	0.061964	0.0667615	0.0653404	0.0595965	0.0616899	0.0613347	0.067088	0.0599866	0.0584688	0.0633061	0.0641457	0.483497	0.901072	0.0652962	-0.021753
O70145	Neutrophil cytosol factor 2 OS=Mus musculus OX=10090 GN=Ncf2 PE=1 SV=1	57	16	0.0628555	0.0632719	0.0627602	0.0634352	0.0626493	0.0613365	0.0617381	0.062897	0.0628132	0.0646607	0.0634098	0.0639406	0.0604763	0.0613543	0.061987	0.0604145	0.192294	0.0131037	-0.0213862	-0.0612491
Q3U186	Probable arginine--tRNA ligase, mitochondrial OS=Mus musculus OX=10090 GN=Rars2 PE=1 SV=1	13	9	0.0641496	0.0639491	0.0596594	0.0642789	0.0667627	0.0661536	0.0608354	0.0650207	0.062045	0.0610895	0.0623688	0.0607138	0.0613868	0.0607825	0.0601468	0.0606575	0.390063	0.791092	0.0378037	-0.0190826
Q9D1E6	Tubulin-folding cofactor B OS=Mus musculus OX=10090 GN=Tbcb PE=1 SV=2	22	9	0.0594572	0.0649972	0.0550946	0.0625004	0.0648419	0.0669805	0.0665197	0.0663842	0.0576914	0.059031	0.0594789	0.0596043	0.0594148	0.0653743	0.0647802	0.0678493	0.0662422	0.175273	0.131821	0.124952
Q91WT4	DnaJ homolog subfamily C member 17 OS=Mus musculus OX=10090 GN=Dnajc17 PE=1 SV=2	7	5	0.0627784	0.064909	0.0679124	0.0674675	0.063044	0.0623167	0.0637074	0.0630875	0.0625907	0.0574424	0.062952	0.0627099	0.061595	0.0579866	0.0578818	0.0616187	0.239775	0.596443	-0.0604405	-0.0390003
Q9DBR7	Protein phosphatase 1 regulatory subunit 12A OS=Mus musculus OX=10090 GN=Ppp1r12a PE=1 SV=2	53	26	0.0638363	0.0641026	0.0628968	0.0663315	0.0595812	0.0600525	0.0639728	0.0594505	0.0650048	0.0646206	0.0647265	0.0633484	0.0610323	0.0608185	0.0597676	0.0604572	0.0213949	0.0488311	-0.0818028	-0.0902109
P01027	Complement C3 OS=Mus musculus OX=10090 GN=C3 PE=1 SV=3	13	11	0.0609656	0.0600496	0.063007	0.06285	0.0646934	0.0666736	0.0730094	0.0672436	0.0630989	0.0614248	0.0618425	0.0592877	0.0584458	0.0600193	0.0608387	0.0565501	0.0170029	0.415735	0.13666	-0.0589305
Q6NZF1	Zinc finger CCCH domain-containing protein 11A OS=Mus musculus OX=10090 GN=Zc3h11a PE=1 SV=1	47	20	0.062314	0.0634382	0.0618035	0.0619472	0.0620005	0.0624047	0.0632845	0.0614402	0.0627172	0.063617	0.0613429	0.0632574	0.0616721	0.0634121	0.0627894	0.0625592	0.927481	0.946373	-0.00216678	-0.00282058
Q9DC37	Major facilitator superfamily domain-containing protein 1 OS=Mus musculus OX=10090 GN=Mfsd1 PE=1 SV=1	5	2	0.0613339	0.0570297	0.0643754	0.0578381	0.0619363	0.0680027	0.0635081	0.0639635	0.0589824	0.0691664	0.0640241	0.0599466	0.0545348	0.0644751	0.0675819	0.0633009	0.342078	0.946549	0.0984095	-0.0144672
P62900	60S ribosomal protein L31 OS=Mus musculus OX=10090 GN=Rpl31 PE=1 SV=1	35	8	0.0635922	0.0659959	0.0656308	0.0620241	0.0583465	0.0607848	0.0598775	0.0608486	0.0568646	0.0623583	0.0676394	0.0640438	0.0640409	0.0631926	0.0603284	0.0644317	0.122229	0.949776	-0.100709	0.00858057
Q8K4B0	Metastasis-associated protein MTA1 OS=Mus musculus OX=10090 GN=Mta1 PE=1 SV=1	19	10	0.0649004	0.0649141	0.0656911	0.061873	0.0626965	0.0629595	0.0621805	0.0614728	0.0624618	0.0615901	0.0632003	0.0653984	0.0613394	0.0605012	0.0602077	0.0586133	0.159643	0.106109	-0.0456361	-0.0699771
Q80X50	Ubiquitin-associated protein 2-like OS=Mus musculus OX=10090 GN=Ubap2l PE=1 SV=1	70	20	0.062009	0.0620321	0.0622666	0.0619797	0.0642909	0.0631769	0.0655704	0.0642972	0.0625927	0.0610214	0.0589956	0.0601784	0.0632156	0.0638162	0.0623404	0.0622168	0.0382993	0.106109	0.0515169	0.0516275
Q922Q8	Leucine-rich repeat-containing protein 59 OS=Mus musculus OX=10090 GN=Lrrc59 PE=1 SV=1	50	14	0.0623695	0.0634627	0.0642859	0.0654537	0.0618094	0.0650494	0.0565952	0.0662972	0.0625551	0.0643369	0.059002	0.0610995	0.0631799	0.0612953	0.061812	0.0613962	0.587435	0.972189	-0.0356845	0.00464468
Q14C51	Pentatricopeptide repeat domain-containing protein 3, mitochondrial OS=Mus musculus OX=10090 GN=Ptcd3 PE=1 SV=2	18	10	0.0636542	0.0632668	0.0652346	0.0652021	0.0646136	0.0634947	0.0614941	0.0652979	0.0621891	0.0582741	0.0619677	0.0621875	0.0614848	0.0603039	0.0603009	0.061034	0.705059	0.898852	-0.0140747	-0.00834534
Q8N9S3	Activator of 90 kDa heat shock protein ATPase homolog 2 OS=Mus musculus OX=10090 GN=Ahsa2 PE=1 SV=2	9	6	0.0637869	0.0566821	0.0662754	0.0637977	0.0611149	0.0592591	0.0638014	0.0613258	0.0637866	0.0659565	0.0631869	0.0639679	0.0608434	0.0599358	0.0659577	0.0603221	0.707048	0.543744	-0.0273731	-0.05725
P97864	Caspase-7 OS=Mus musculus OX=10090 GN=Casp7 PE=1 SV=2	9	6	0.0626735	0.0629683	0.0666385	0.0625689	0.0605762	0.0609958	0.0677647	0.062854	0.0664088	0.0627983	0.0630817	0.0580186	0.0617681	0.0644785	0.0577161	0.0586898	0.841302	0.689906	-0.0160699	-0.0445184
Q9CQG2	RNA N6-adenosine-methyltransferase METTL16 OS=Mus musculus OX=10090 GN=Mettl16 PE=1 SV=1	21	9	0.0631108	0.0642686	0.0619801	0.0623089	0.0627473	0.0656192	0.0663351	0.0629324	0.0636786	0.0626781	0.0617189	0.0640741	0.0597573	0.0594066	0.060802	0.0585821	0.267545	0.0535774	0.0335003	-0.0799759
Q6Y685	Transforming acidic coiled-coil-containing protein 1 OS=Mus musculus OX=10090 GN=Tacc1 PE=1 SV=1	24	11	0.0628965	0.0609331	0.063493	0.063279	0.062392	0.0618988	0.0692451	0.06523	0.061093	0.0628221	0.0668486	0.0640735	0.0607333	0.0594327	0.0584404	0.0571889	0.41097	0.115883	0.0449984	-0.111614
Q61823	Programmed cell death protein 4 OS=Mus musculus OX=10090 GN=Pdcd4 PE=1 SV=1	56	14	0.0612219	0.0590356	0.0590699	0.0591171	0.0665609	0.0705499	0.0719343	0.0687311	0.0566286	0.0601937	0.0585454	0.0588485	0.0616798	0.0635055	0.0627865	0.0615914	8.06e-05	0.0640011	0.219832	0.0917894
P67778	Prohibitin OS=Mus musculus OX=10090 GN=Phb PE=1 SV=1	61	16	0.062126	0.0646423	0.0599697	0.0619558	0.0643422	0.0663898	0.0625694	0.066892	0.0601396	0.061063	0.0588991	0.0599774	0.0637833	0.0652709	0.0614552	0.0605241	0.134326	0.265284	0.065217	0.0638462
Q8BIH0	Histone deacetylase complex subunit SAP130 OS=Mus musculus OX=10090 GN=Sap130 PE=1 SV=2	7	5	0.0641393	0.0643651	0.0593324	0.0634327	0.0656627	0.0581412	0.0727437	0.0610125	0.0626654	0.0633187	0.0619201	0.0604248	0.0602897	0.059929	0.0627118	0.059911	0.729085	0.820262	0.0312573	-0.0322815
Q9JM93	ADP-ribosylation factor-like protein 6-interacting protein 4 OS=Mus musculus OX=10090 GN=Arl6ip4 PE=1 SV=1	10	5	0.0619761	0.0558852	0.0592552	0.0620373	0.0654462	0.0657407	0.0698303	0.065851	0.0624928	0.0600486	0.058036	0.0604894	0.0616286	0.0610153	0.0675688	0.0626983	0.0154118	0.402998	0.158976	0.0685259
P26041	Moesin OS=Mus musculus OX=10090 GN=Msn PE=1 SV=3	150	32	0.0616757	0.0609722	0.0616401	0.0630266	0.0637341	0.0630666	0.0651004	0.0659726	0.0639011	0.0628161	0.0600043	0.0636298	0.0606732	0.0604853	0.0621712	0.0611307	0.0523621	0.404463	0.0601974	-0.0339891
Q8BTM8	Filamin-A OS=Mus musculus OX=10090 GN=Flna PE=1 SV=5	255	81	0.0618337	0.0633874	0.0601103	0.0624334	0.0623426	0.0630786	0.0634102	0.0646368	0.0612255	0.0626221	0.0608172	0.0614426	0.0626936	0.0644202	0.0619159	0.06363	0.203954	0.271692	0.0329797	0.0378313
Q62448	Eukaryotic translation initiation factor 4 gamma 2 OS=Mus musculus OX=10090 GN=Eif4g2 PE=1 SV=2	86	36	0.0636357	0.0652286	0.0626836	0.062132	0.0622418	0.0614251	0.0644846	0.0638088	0.0610151	0.0616466	0.0621743	0.0608886	0.0624384	0.0631336	0.0611818	0.0618813	0.734145	0.670926	-0.00983584	0.0169419
Q9JI11	Serine/threonine-protein kinase 4 OS=Mus musculus OX=10090 GN=Stk4 PE=1 SV=1	61	20	0.0655275	0.0647599	0.0641687	0.065637	0.0607096	0.0618818	0.0582997	0.0613637	0.0630563	0.0636137	0.0627387	0.0635823	0.0625877	0.0617482	0.0603174	0.0600078	0.00182819	0.168613	-0.102816	-0.0484897
Q99LG0	Ubiquitin carboxyl-terminal hydrolase 16 OS=Mus musculus OX=10090 GN=Usp16 PE=1 SV=2	7	5	0.0590829	0.0629811	0.0583606	0.0640792	0.0644028	0.0576291	0.0651615	0.0687389	0.0669016	0.0600222	0.0650538	0.0590982	0.0618688	0.0590544	0.0655445	0.0620203	0.469383	0.936467	0.064139	-0.0139533
O08796	Eukaryotic elongation factor 2 kinase OS=Mus musculus OX=10090 GN=Eef2k PE=1 SV=1	20	13	0.065476	0.059405	0.0628398	0.0632246	0.0590504	0.0626804	0.0642775	0.0650463	0.0589335	0.0618439	0.0625158	0.0635979	0.0639944	0.0603369	0.0607607	0.0660168	0.994022	0.817743	0.000506272	0.0240096
Q80UM3	N-alpha-acetyltransferase 15, NatA auxiliary subunit OS=Mus musculus OX=10090 GN=Naa15 PE=1 SV=1	44	21	0.0638574	0.0627998	0.0624241	0.0634522	0.063436	0.0610958	0.0635046	0.0616564	0.0604025	0.0615911	0.0605547	0.0634918	0.0625526	0.0628275	0.0640623	0.0622912	0.538613	0.336022	-0.0164757	0.0332074
Q61686	Chromobox protein homolog 5 OS=Mus musculus OX=10090 GN=Cbx5 PE=1 SV=1	16	9	0.0603403	0.0644256	0.0637394	0.0605151	0.0632934	0.0664864	0.0650932	0.0614797	0.0609469	0.0622207	0.064248	0.0604534	0.0623469	0.0621817	0.0600354	0.0621937	0.344926	0.946549	0.0418741	-0.00625841
Q80TV8	CLIP-associating protein 1 OS=Mus musculus OX=10090 GN=Clasp1 PE=1 SV=2	24	15	0.0630264	0.0600789	0.0615163	0.0628191	0.0645222	0.0624697	0.0685969	0.0669865	0.0607492	0.0609295	0.0642967	0.0609356	0.0622447	0.0586855	0.0619235	0.0602193	0.0695358	0.762048	0.0849944	-0.022592
Q3TGF2	Protein FAM107B OS=Mus musculus OX=10090 GN=Fam107b PE=1 SV=2	30	12	0.0643631	0.0650915	0.0603883	0.0632839	0.0631732	0.0603913	0.0609016	0.0638624	0.0626722	0.0648971	0.0586271	0.0615767	0.0633631	0.0627309	0.0609756	0.0637019	0.581879	0.825124	-0.0274283	0.0181138
P55200	Histone-lysine N-methyltransferase 2A OS=Mus musculus OX=10090 GN=Kmt2a PE=1 SV=3	5	2	0.0654601	0.0577099	0.0594347	0.064388	0.0629258	0.0672196	0.0754867	0.0648157	0.0556824	0.0613861	0.0573789	0.0566374	0.0646657	0.0631904	0.0635748	0.0600439	0.134212	0.28323	0.129392	0.122442
O35691	Pinin OS=Mus musculus OX=10090 GN=Pnn PE=1 SV=4	46	22	0.0618974	0.0604586	0.0597399	0.0607214	0.0633787	0.0646753	0.0677166	0.0667396	0.0625486	0.0635677	0.0599184	0.0619132	0.0633492	0.0593654	0.0613812	0.062629	0.00850025	0.923777	0.112135	-0.00723536
Q9JI90	E3 ubiquitin-protein ligase RNF14 OS=Mus musculus OX=10090 GN=Rnf14 PE=1 SV=2	3	2	0.0603571	0.0601211	0.0622685	0.0630054	0.0618895	0.059575	0.0574411	0.0607118	0.0651438	0.0714821	0.0621999	0.0700557	0.0675809	0.0551929	0.0631004	0.0598749	0.694494	0.245577	-0.0367281	-0.131481
Q3UVG3	Protein FAM91A1 OS=Mus musculus OX=10090 GN=Fam91a1 PE=1 SV=1	7	5	0.066027	0.0577636	0.0549811	0.0585817	0.0693188	0.0635174	0.067206	0.0631247	0.0632957	0.0615443	0.0635566	0.0619897	0.0601938	0.0636353	0.0660774	0.0591868	0.0614226	0.959098	0.151147	-0.00873178
Q3TKT4	Transcription activator BRG1 OS=Mus musculus OX=10090 GN=Smarca4 PE=1 SV=1	62	26	0.0620208	0.0632435	0.0613114	0.0626054	0.0646337	0.0634258	0.0672803	0.0647499	0.0617668	0.0631774	0.0605536	0.0613706	0.0610615	0.0606347	0.061391	0.0607736	0.0231608	0.638063	0.0615767	-0.0175297
P70399	TP53-binding protein 1 OS=Mus musculus OX=10090 GN=Tp53bp1 PE=1 SV=3	30	19	0.0589498	0.0595374	0.0626387	0.0618318	0.0639842	0.0651511	0.0643479	0.0620565	0.0654422	0.0641048	0.0624026	0.0629614	0.0610817	0.060695	0.0632366	0.0615782	0.0399232	0.287468	0.073074	-0.0478077
P37913	DNA ligase 1 OS=Mus musculus OX=10090 GN=Lig1 PE=1 SV=2	81	30	0.0619865	0.0609118	0.0604389	0.0624487	0.0652726	0.0637197	0.0655938	0.0662321	0.0602939	0.0629843	0.0602305	0.0615432	0.0621466	0.0626638	0.0615209	0.0620127	0.00282192	0.565738	0.0856201	0.0194621
Q3UM45	Protein phosphatase 1 regulatory subunit 7 OS=Mus musculus OX=10090 GN=Ppp1r7 PE=1 SV=2	45	18	0.063961	0.0643787	0.0611089	0.0634427	0.0614732	0.0598236	0.0582228	0.0633904	0.0613917	0.0646466	0.0606285	0.0647362	0.0632821	0.0642518	0.0609863	0.0642754	0.200319	0.927706	-0.0585234	0.0082741
P54103	DnaJ homolog subfamily C member 2 OS=Mus musculus OX=10090 GN=Dnajc2 PE=1 SV=2	33	15	0.0630691	0.063314	0.060493	0.0610944	0.0660497	0.0619952	0.0657908	0.0666225	0.0627752	0.0629687	0.0600689	0.0602704	0.0606957	0.061021	0.0617141	0.0620574	0.0604114	0.969496	0.0705845	-0.00319864
P46061	Ran GTPase-activating protein 1 OS=Mus musculus OX=10090 GN=Rangap1 PE=1 SV=2	49	18	0.0626989	0.0653456	0.064547	0.0646842	0.0613525	0.0614577	0.0599022	0.0624023	0.0631814	0.0647079	0.0631006	0.0621628	0.0603539	0.0620345	0.0620666	0.0600019	0.0141311	0.14385	-0.0698418	-0.0504508
Q6P549	Phosphatidylinositol 3,4,5-trisphosphate 5-phosphatase 2 OS=Mus musculus OX=10090 GN=Inppl1 PE=1 SV=1	12	10	0.0621923	0.058773	0.0629817	0.0622591	0.061213	0.0631264	0.0639908	0.0599561	0.0675984	0.0665809	0.0598146	0.0620174	0.0652487	0.0608729	0.0647733	0.0586012	0.871341	0.728436	0.0121869	-0.0367971
Q9CZ91	Serum response factor-binding protein 1 OS=Mus musculus OX=10090 GN=Srfbp1 PE=1 SV=1	10	6	0.063494	0.0619766	0.0609978	0.0607048	0.0650165	0.0550529	0.0690849	0.0641725	0.064775	0.0690861	0.0586687	0.0646636	0.0582568	0.060262	0.0595106	0.0642773	0.773219	0.530409	0.03076	-0.084562
Q923E4	NAD-dependent protein deacetylase sirtuin-1 OS=Mus musculus OX=10090 GN=Sirt1 PE=1 SV=2	12	8	0.0620771	0.0653583	0.0644431	0.064385	0.0652084	0.0680123	0.0647019	0.0688483	0.0633258	0.0608421	0.0587891	0.0624771	0.0547497	0.0577748	0.0604299	0.058577	0.237735	0.187727	0.057725	-0.0844634
P61202	COP9 signalosome complex subunit 2 OS=Mus musculus OX=10090 GN=Cops2 PE=1 SV=1	37	14	0.0617224	0.0601319	0.0636596	0.0638947	0.0603828	0.0605004	0.062329	0.061432	0.0625151	0.0661509	0.0645516	0.0646377	0.0609292	0.0618033	0.0618989	0.0634605	0.405372	0.192595	-0.027505	-0.055552
D3Z6Q9	Bridging integrator 2 OS=Mus musculus OX=10090 GN=Bin2 PE=1 SV=1	40	14	0.0608901	0.0620948	0.0589005	0.0604077	0.0639583	0.0635904	0.0660471	0.0661161	0.0615636	0.0634159	0.0628259	0.0627602	0.0620729	0.0618065	0.0606652	0.0628849	0.00228935	0.650434	0.100186	-0.018207
Q91XU3	Phosphatidylinositol 5-phosphate 4-kinase type-2 gamma OS=Mus musculus OX=10090 GN=Pip4k2c PE=1 SV=1	7	3	0.0645337	0.0568067	0.0616132	0.0593981	0.0657469	0.0694265	0.0657707	0.0630847	0.0612121	0.0645837	0.062805	0.0606674	0.060506	0.0581962	0.0604692	0.0651799	0.0634164	0.7846	0.124344	-0.0295397
P16879	Tyrosine-protein kinase Fes/Fps OS=Mus musculus OX=10090 GN=Fes PE=1 SV=2	34	14	0.0615782	0.0625643	0.0633894	0.0598199	0.0647984	0.0643674	0.0668245	0.0652794	0.0609808	0.0607941	0.0635456	0.0625582	0.0614261	0.0601384	0.0611286	0.0608066	0.0113684	0.523604	0.0791671	-0.0255151
Q60838	Segment polarity protein dishevelled homolog DVL-2 OS=Mus musculus OX=10090 GN=Dvl2 PE=1 SV=2	2	1	0.0652151	0.0624429	0.0499238	0.0578045	0.0586111	0.0696569	0.0734966	0.068315	0.0641124	0.0718426	0.0542204	0.0697352	0.0494153	0.0573176	0.0668407	0.06105	0.259294	0.555668	0.200667	-0.147878
P21619	Lamin-B2 OS=Mus musculus OX=10090 GN=Lmnb2 PE=1 SV=2	55	22	0.0609178	0.0621846	0.061886	0.0610865	0.065605	0.0640668	0.0675909	0.0653308	0.0607768	0.0610511	0.0607864	0.0607728	0.0635976	0.0604535	0.0622704	0.061623	0.00186957	0.425179	0.0935223	0.0265254
Q7TMY8	E3 ubiquitin-protein ligase HUWE1 OS=Mus musculus OX=10090 GN=Huwe1 PE=1 SV=5	100	62	0.0628338	0.0628772	0.0616287	0.0639606	0.0624124	0.0631874	0.0646392	0.0624008	0.0612102	0.0625905	0.0627136	0.0624628	0.0609488	0.0620144	0.0619587	0.0621608	0.729864	0.731943	0.00764501	-0.0109946
Q9QYB1	Chloride intracellular channel protein 4 OS=Mus musculus OX=10090 GN=Clic4 PE=1 SV=3	22	6	0.0642629	0.0673169	0.060434	0.0638756	0.0592069	0.0611525	0.0618548	0.0555605	0.0591511	0.064327	0.0626322	0.0647588	0.0635754	0.0626061	0.0634062	0.065879	0.0842975	0.789183	-0.106115	0.026852
Q8BWW9	Serine/threonine-protein kinase N2 OS=Mus musculus OX=10090 GN=Pkn2 PE=1 SV=3	10	5	0.0658501	0.0608749	0.0627072	0.0645007	0.0610105	0.0599286	0.0670572	0.0636715	0.0688768	0.0660318	0.0651899	0.0631561	0.0568832	0.056847	0.0594274	0.0579872	0.824473	0.0234107	-0.0136586	-0.187199
Q8C1Z8	tRNA methyltransferase 10 homolog A OS=Mus musculus OX=10090 GN=Trmt10a PE=2 SV=2	2	2	0.0665861	0.0636013	0.0633182	0.0673836	0.0563746	0.0477694	0.0640014	0.0574426	0.0636218	0.0701406	0.0651128	0.0724501	0.0668281	0.0490251	0.0659149	0.0604293	0.151255	0.397135	-0.216984	-0.172468
Q3TCX3	KH homology domain-containing protein 4 OS=Mus musculus OX=10090 GN=Khdc4 PE=1 SV=1	8	6	0.0635901	0.0616063	0.0658876	0.0676077	0.0577051	0.0626226	0.0642916	0.0604314	0.0667683	0.0624898	0.0650109	0.059168	0.0602503	0.0589996	0.0625534	0.0610175	0.220208	0.498014	-0.0784413	-0.0605746
O35730	E3 ubiquitin-protein ligase RING1 OS=Mus musculus OX=10090 GN=Ring1 PE=1 SV=2	8	5	0.0690237	0.0594778	0.0625197	0.0652509	0.0690458	0.0641123	0.0623483	0.0685801	0.0622708	0.0624252	0.0573166	0.0540214	0.0591774	0.0629158	0.0598173	0.061697	0.616835	0.715	0.044136	0.0477658
Q80TL7	Protein MON2 homolog OS=Mus musculus OX=10090 GN=Mon2 PE=1 SV=2	12	11	0.0609125	0.0562569	0.0610794	0.0641887	0.06289	0.0656913	0.064146	0.0626474	0.0611592	0.061186	0.0609645	0.0612894	0.0619684	0.0652267	0.0642201	0.0661733	0.123039	0.252649	0.0763439	0.0742229
Q80UG5	Septin-9 OS=Mus musculus OX=10090 GN=Septin9 PE=1 SV=1	68	17	0.0629643	0.065253	0.0604801	0.0642571	0.0641871	0.0631833	0.0639356	0.0649957	0.0602118	0.0619773	0.0599974	0.0610556	0.0614066	0.063321	0.0607549	0.0620192	0.550593	0.577151	0.0194733	0.0249958
Q9WTJ4	Flt3-interacting zinc finger protein 1 OS=Mus musculus OX=10090 GN=Fiz1 PE=1 SV=1	2	1	0.0694382	0.0660041	0.0650166	0.0597696	0.0586327	0.0659076	0.0988993	0.0595732	0.0526477	0.0603802	0.0668345	0.0470098	0.0564018	0.0675811	0.0578904	0.0480131	0.745307	0.969686	0.088567	0.0212792
Q8R5H1	Ubiquitin carboxyl-terminal hydrolase 15 OS=Mus musculus OX=10090 GN=Usp15 PE=1 SV=1	33	15	0.0624864	0.0641727	0.0625133	0.0644473	0.0641877	0.0614905	0.0616365	0.0621436	0.0618825	0.0621617	0.0629104	0.0615977	0.0629514	0.0601984	0.0631538	0.0620662	0.371558	0.981669	-0.0239334	-0.00127304
Q9Z204	Heterogeneous nuclear ribonucleoproteins C1/C2 OS=Mus musculus OX=10090 GN=Hnrnpc PE=1 SV=1	62	21	0.0620958	0.0628856	0.0612273	0.0613781	0.0663505	0.0649079	0.0652059	0.0655651	0.0586259	0.061294	0.0584388	0.0593086	0.062834	0.0646548	0.0621524	0.0630753	0.00358203	0.0131774	0.0818271	0.0886841
Q3B7Z2	Oxysterol-binding protein 1 OS=Mus musculus OX=10090 GN=Osbp PE=1 SV=3	43	18	0.0628442	0.0607327	0.0599739	0.061293	0.0656179	0.0669161	0.0681686	0.0688312	0.0595526	0.0607687	0.0592066	0.0622964	0.0612146	0.0626646	0.0594925	0.0604264	0.000929492	0.834601	0.138575	0.0117531
Q8VBT6	Apolipoprotein B receptor OS=Mus musculus OX=10090 GN=Apobr PE=1 SV=1	47	27	0.0621753	0.0596278	0.0616188	0.0604222	0.068404	0.0647874	0.0735435	0.0686193	0.0607005	0.0626041	0.0601146	0.0609952	0.0595637	0.0605365	0.0581658	0.0581212	0.00211299	0.444581	0.174058	-0.0482254
Q64127	Transcription intermediary factor 1-alpha OS=Mus musculus OX=10090 GN=Trim24 PE=1 SV=1	5	5	0.0645848	0.0552056	0.0633875	0.0701121	0.0654783	0.0648958	0.0655223	0.0666293	0.0601359	0.0610397	0.069987	0.0595629	0.0604183	0.056203	0.0572541	0.0595833	0.577892	0.45501	0.0568524	-0.100388
Q9CPT5	Nucleolar protein 16 OS=Mus musculus OX=10090 GN=Nop16 PE=1 SV=1	16	6	0.0641154	0.0618759	0.0644405	0.0644779	0.063413	0.0612493	0.0691013	0.0650268	0.0645273	0.0594396	0.0594899	0.0618344	0.0615357	0.0601772	0.0602784	0.0590174	0.71796	0.772502	0.0205997	-0.0247411
Q8BHN1	Gamma-taxilin OS=Mus musculus OX=10090 GN=Txlng PE=1 SV=1	9	9	0.0629781	0.0601595	0.0659287	0.0630979	0.0644429	0.0605112	0.0581276	0.0622749	0.0657163	0.0645071	0.0619846	0.0666921	0.0612462	0.0625144	0.0617832	0.0580353	0.48583	0.229813	-0.0397621	-0.0880456
Q99JP6	Homer protein homolog 3 OS=Mus musculus OX=10090 GN=Homer3 PE=1 SV=2	1	1	0.0541252	0.0558164	0.0728282	0.0563446	0.0588791	0.0666252	0.0713567	0.078674	0.061766	0.0665392	0.0624268	0.0677006	0.0529332	0.0534396	0.0621627	0.0583826	0.179683	0.358306	0.207249	-0.189671
Q6ZQH8	Nucleoporin NUP188 homolog OS=Mus musculus OX=10090 GN=Nup188 PE=1 SV=2	22	17	0.0610626	0.0608392	0.060947	0.060829	0.0600079	0.0622384	0.0642176	0.0646793	0.0641785	0.0615442	0.063428	0.0647759	0.0641561	0.0605385	0.0616942	0.0648634	0.277804	0.818674	0.0429062	-0.015578
Q3UZ39	Leucine-rich repeat flightless-interacting protein 1 OS=Mus musculus OX=10090 GN=Lrrfip1 PE=1 SV=2	83	35	0.0616236	0.0622738	0.0603773	0.0643139	0.0658305	0.0645051	0.0635021	0.0658622	0.0619688	0.0636431	0.0636777	0.0611943	0.0598013	0.0600613	0.0597486	0.0616162	0.0437922	0.174546	0.0632953	-0.0542263
Q8R344	Coiled-coil domain-containing protein 12 OS=Mus musculus OX=10090 GN=Ccdc12 PE=1 SV=2	15	6	0.0667435	0.0658999	0.0642457	0.0627764	0.0631173	0.0646727	0.0598295	0.062445	0.0611455	0.0628274	0.0624779	0.0619375	0.0621022	0.0593218	0.0603629	0.0600946	0.135279	0.438581	-0.0545221	-0.0384242
Q91ZW3	SWI/SNF-related matrix-associated actin-dependent regulator of chromatin subfamily A member 5 OS=Mus musculus OX=10090 GN=Smarca5 PE=1 SV=1	66	27	0.0620197	0.0615537	0.0624229	0.0611863	0.0648064	0.064151	0.0610933	0.0660537	0.0600575	0.0603732	0.0604363	0.0619603	0.0638403	0.0646488	0.062346	0.0630505	0.0993665	0.113367	0.0506021	0.0642209
Q9ES00	Ubiquitin conjugation factor E4 B OS=Mus musculus OX=10090 GN=Ube4b PE=1 SV=3	33	22	0.065937	0.0648138	0.0640007	0.0634694	0.0589062	0.0603894	0.060482	0.0590494	0.0649847	0.0639427	0.0642411	0.0651825	0.0594264	0.060309	0.0609514	0.0639144	0.00204775	0.0520737	-0.112599	-0.079396
O54825	Bystin OS=Mus musculus OX=10090 GN=Bysl PE=1 SV=3	27	12	0.0616163	0.0639004	0.0619087	0.0642299	0.0639819	0.0648857	0.0621408	0.0631924	0.0642712	0.0619605	0.0632684	0.0600076	0.0593244	0.0630512	0.062256	0.0600046	0.725274	0.601729	0.0145836	-0.0284284
O08788	Dynactin subunit 1 OS=Mus musculus OX=10090 GN=Dctn1 PE=1 SV=3	60	26	0.0608728	0.06171	0.0636388	0.0611056	0.0641164	0.061978	0.0674172	0.0641411	0.0626506	0.0624817	0.0630862	0.0617037	0.062319	0.0605521	0.0612601	0.0609667	0.0758075	0.536739	0.0585752	-0.0281569
Q91WM3	U3 small nucleolar RNA-interacting protein 2 OS=Mus musculus OX=10090 GN=Rrp9 PE=1 SV=1	16	8	0.0617777	0.0649477	0.0641056	0.0633485	0.0646893	0.0651425	0.0656847	0.0605509	0.0621994	0.0626556	0.0612249	0.0596787	0.0624332	0.057943	0.062749	0.0608694	0.840181	0.902843	0.0101767	-0.0108552
Q6NZJ6	Eukaryotic translation initiation factor 4 gamma 1 OS=Mus musculus OX=10090 GN=Eif4g1 PE=1 SV=1	111	40	0.0652586	0.0653991	0.0636043	0.0632852	0.059308	0.0632374	0.0595935	0.0605576	0.0635372	0.0628493	0.062314	0.0627047	0.0619835	0.0628746	0.0608622	0.0626307	0.00737457	0.685131	-0.085991	-0.0177128
Q8K3G5	Inactive serine/threonine-protein kinase VRK3 OS=Mus musculus OX=10090 GN=Vrk3 PE=1 SV=2	13	9	0.0629256	0.0617745	0.0598241	0.0643057	0.0658445	0.0650531	0.0697037	0.0639652	0.0587541	0.0604655	0.061408	0.0590556	0.0602409	0.0612981	0.0646473	0.0607342	0.0627238	0.51208	0.088217	0.0425957
E9Q394	A-kinase anchor protein 13 OS=Mus musculus OX=10090 GN=Akap13 PE=1 SV=1	117	57	0.0646172	0.0638697	0.0648419	0.0646776	0.0612607	0.0601169	0.0636124	0.0618279	0.0653586	0.0640765	0.0636105	0.063259	0.0588391	0.0603918	0.0598758	0.0597645	0.0109089	0.00566458	-0.0642358	-0.101578
Q99KD5	Protein unc-45 homolog A OS=Mus musculus OX=10090 GN=Unc45a PE=1 SV=2	30	18	0.0621013	0.0625193	0.061277	0.0583219	0.0696809	0.0659183	0.0671544	0.0686309	0.0584597	0.0606327	0.0614978	0.0605472	0.0605901	0.0622696	0.0610242	0.0593748	0.00125671	0.847035	0.152368	0.0126769
Q99K28	ADP-ribosylation factor GTPase-activating protein 2 OS=Mus musculus OX=10090 GN=Arfgap2 PE=1 SV=1	19	13	0.0661511	0.0615179	0.0632381	0.0637865	0.0583919	0.0604982	0.0619889	0.0611587	0.0595387	0.0654752	0.0657127	0.064436	0.0630964	0.0609906	0.0616034	0.0624157	0.122288	0.554628	-0.0733972	-0.0394382
Q9JKY5	Huntingtin-interacting protein 1-related protein OS=Mus musculus OX=10090 GN=Hip1r PE=1 SV=2	3	3	0.0596557	0.0664597	0.0673098	0.0610358	0.0657822	0.0663796	0.0571728	0.0687518	0.0653481	0.0588065	0.0600454	0.0594935	0.0632043	0.0546996	0.0613243	0.0645308	0.8677	0.995651	0.0188881	-0.00122604
Q01853	Transitional endoplasmic reticulum ATPase OS=Mus musculus OX=10090 GN=Vcp PE=1 SV=4	175	36	0.0635036	0.0631205	0.0613493	0.0614992	0.0628119	0.0633199	0.0607882	0.0628306	0.0608704	0.0620678	0.062377	0.0619075	0.0648147	0.0627901	0.0620182	0.063931	0.959205	0.282108	0.00159906	0.036337
Q9DBY0	Forkhead box protein P4 OS=Mus musculus OX=10090 GN=Foxp4 PE=1 SV=1	6	4	0.0612438	0.0622354	0.0642595	0.0590129	0.067055	0.0708942	0.0676849	0.0636983	0.0625676	0.0607354	0.0552767	0.0602391	0.0625677	0.0634722	0.0618626	0.0571946	0.0711575	0.726838	0.125965	0.0377917
Q61210	Rho guanine nucleotide exchange factor 1 OS=Mus musculus OX=10090 GN=Arhgef1 PE=1 SV=2	66	25	0.0616513	0.0630985	0.061546	0.0603895	0.0658481	0.0644972	0.0659313	0.0662865	0.0595749	0.0618644	0.0609057	0.0611246	0.0627817	0.0621096	0.0613943	0.0609963	0.00139203	0.466115	0.0900888	0.0224603
Q9JIH2	Nuclear pore complex protein Nup50 OS=Mus musculus OX=10090 GN=Nup50 PE=1 SV=3	28	17	0.0641446	0.0639719	0.064457	0.0594525	0.059057	0.0593154	0.0579058	0.0599197	0.0623665	0.0627725	0.064686	0.0622907	0.0658207	0.0638564	0.0656627	0.0643206	0.0159207	0.3745	-0.0928972	0.042588
Q91VW5	Golgin subfamily A member 4 OS=Mus musculus OX=10090 GN=Golga4 PE=1 SV=2	17	15	0.0606665	0.0584306	0.0614214	0.0625501	0.0672423	0.065248	0.0682134	0.0679975	0.0640949	0.0604323	0.0630681	0.0605677	0.0578916	0.0616592	0.0620084	0.0585081	0.00446372	0.42161	0.144865	-0.0480546
Q6Y7W8	GRB10-interacting GYF protein 2 OS=Mus musculus OX=10090 GN=Gigyf2 PE=1 SV=2	45	19	0.0646283	0.0634338	0.0641588	0.06382	0.0623537	0.0602998	0.0640875	0.0639253	0.0644742	0.0626611	0.0631052	0.0615929	0.0592537	0.0615643	0.0599722	0.0606693	0.290068	0.115568	-0.0310033	-0.060639
A2RTL5	Arginine/serine-rich coiled-coil protein 2 OS=Mus musculus OX=10090 GN=Rsrc2 PE=2 SV=1	7	5	0.061913	0.0637504	0.0625954	0.0626815	0.0631681	0.068803	0.0650992	0.0609349	0.0615311	0.0592758	0.0615684	0.0648884	0.0594753	0.0606076	0.0620086	0.0616995	0.457054	0.820898	0.0387012	-0.0198483
Q6GQV7	Erythroid differentiation-related factor 1 OS=Mus musculus OX=10090 GN=Edrf1 PE=1 SV=1	1	1	0.0577027	0.0488228	0.0615642	0.0610758	0.0587523	0.0566202	0.0763325	0.0743323	0.0595785	0.0545361	0.0759889	0.0782777	0.0492816	0.0618818	0.0621288	0.0631239	0.337333	0.57476	0.208341	-0.173095
Q8CI11	Guanine nucleotide-binding protein-like 3 OS=Mus musculus OX=10090 GN=Gnl3 PE=1 SV=2	38	18	0.0644441	0.063292	0.0647915	0.0643233	0.0633877	0.0645391	0.0647463	0.0648216	0.0608401	0.0617713	0.0606139	0.0587924	0.0608033	0.0609529	0.0612684	0.0606119	0.868152	0.754331	0.00360793	0.00983768
Q6P9Q6	FK506-binding protein 15 OS=Mus musculus OX=10090 GN=Fkbp15 PE=1 SV=2	46	20	0.0614974	0.0614261	0.0632138	0.0649001	0.0617623	0.0597628	0.0623126	0.0633018	0.064784	0.0644447	0.0626118	0.0632963	0.0615158	0.0599344	0.0634932	0.0617429	0.526533	0.285109	-0.0225235	-0.0487592
Q6ZQK5	Arf-GAP with coiled-coil, ANK repeat and PH domain-containing protein 2 OS=Mus musculus OX=10090 GN=Acap2 PE=1 SV=2	20	9	0.059227	0.0578626	0.0588356	0.0626097	0.0659623	0.0662446	0.0678159	0.0649886	0.0620042	0.0619518	0.0624377	0.0611437	0.0625456	0.0605333	0.0638134	0.0620239	0.000680739	0.907703	0.152323	0.00779663
Q91YL2	E3 ubiquitin-protein ligase RNF126 OS=Mus musculus OX=10090 GN=Rnf126 PE=1 SV=1	3	1	0.0603803	0.0605298	0.0652106	0.0672127	0.0658008	0.0637972	0.0671226	0.0597139	0.0660878	0.0602803	0.0611627	0.0632183	0.0580623	0.0601337	0.0657918	0.0554951	0.849162	0.567585	0.0177247	-0.0682553
Q99MR6	Serrate RNA effector molecule homolog OS=Mus musculus OX=10090 GN=Srrt PE=1 SV=1	37	19	0.0635306	0.0639069	0.0605495	0.0643231	0.0619384	0.0627555	0.0616761	0.0631097	0.0619238	0.0630652	0.0599702	0.0600212	0.0636124	0.0627003	0.0630919	0.063825	0.611645	0.220293	-0.0159314	0.0480752
Q8JZQ9	Eukaryotic translation initiation factor 3 subunit B OS=Mus musculus OX=10090 GN=Eif3b PE=1 SV=1	88	26	0.0635245	0.0635775	0.0649127	0.0624134	0.0606302	0.0617513	0.0640607	0.0586239	0.0623574	0.0621867	0.0638853	0.0627239	0.0638793	0.0631304	0.0608336	0.0615091	0.131645	0.874413	-0.0546877	-0.0105789
P51829	Adenylate cyclase type 7 OS=Mus musculus OX=10090 GN=Adcy7 PE=1 SV=2	1	1	0.0610324	0.0545284	0.0647601	0.0522326	0.0698669	0.059644	0.0665525	0.0665221	0.0613656	0.0725768	0.0631015	0.0705159	0.053344	0.0602004	0.0626237	0.0611332	0.146652	0.286435	0.178169	-0.172199
Q9JIX8	Apoptotic chromatin condensation inducer in the nucleus OS=Mus musculus OX=10090 GN=Acin1 PE=1 SV=3	86	34	0.0607016	0.0609084	0.0600235	0.0621052	0.0663116	0.065379	0.0709397	0.0673411	0.0624025	0.061569	0.0595633	0.0585546	0.0616034	0.0607926	0.0619947	0.0598099	0.00189442	0.849242	0.146887	0.0128555
Q6A0D4	Raftlin OS=Mus musculus OX=10090 GN=Rftn1 PE=1 SV=4	21	11	0.0634021	0.0610423	0.0631079	0.0650691	0.066529	0.0635021	0.0631703	0.0654927	0.0632291	0.0619103	0.0634306	0.0630748	0.0592104	0.0596676	0.0605974	0.0575641	0.297909	0.0549459	0.0343085	-0.0864466
Q9CT10	Ran-binding protein 3 OS=Mus musculus OX=10090 GN=Ranbp3 PE=1 SV=2	33	15	0.0647688	0.0618656	0.0624173	0.0616946	0.0647906	0.0620775	0.0655092	0.0638113	0.0635793	0.0617405	0.0658656	0.0624957	0.060357	0.0597647	0.0594118	0.0598505	0.349685	0.0629716	0.0309592	-0.0832818
Q70FJ1	A-kinase anchor protein 9 OS=Mus musculus OX=10090 GN=Akap9 PE=1 SV=2	45	34	0.0625726	0.0598468	0.06385	0.0642293	0.0621231	0.0592543	0.0653665	0.0612879	0.0661618	0.0626459	0.0637779	0.0637871	0.0606802	0.0596582	0.0624143	0.0623442	0.775419	0.285799	-0.0146299	-0.0648661
Q62261	Spectrin beta chain, non-erythrocytic 1 OS=Mus musculus OX=10090 GN=Sptbn1 PE=1 SV=2	359	110	0.0638202	0.0644342	0.0631388	0.0633671	0.0609865	0.0601862	0.0613001	0.0611848	0.0636592	0.0648372	0.0627823	0.0632251	0.0620456	0.0619676	0.0613468	0.0617183	0.000704451	0.0367728	-0.0642788	-0.0426291
Q569Z6	Thyroid hormone receptor-associated protein 3 OS=Mus musculus OX=10090 GN=Thrap3 PE=1 SV=1	47	25	0.0606572	0.05989	0.0615202	0.0605539	0.0666532	0.0680987	0.0683232	0.0659829	0.0604176	0.0600852	0.0617299	0.0601118	0.0600595	0.0611421	0.0617749	0.0629998	5.98e-05	0.518022	0.149124	0.0213324
Q9D1R2	Protein KTI12 homolog OS=Mus musculus OX=10090 GN=Kti12 PE=1 SV=1	11	4	0.0621873	0.0610113	0.0649941	0.0676422	0.0675376	0.0621982	0.0689098	0.0679239	0.0623026	0.0591428	0.0588054	0.0579481	0.0592477	0.0580992	0.0604738	0.0615759	0.309363	0.95142	0.059315	0.00743728
Q61464	Zinc finger protein 638 OS=Mus musculus OX=10090 GN=Znf638 PE=1 SV=2	39	26	0.0637661	0.0621401	0.0620352	0.0626631	0.0620351	0.0608429	0.0621853	0.0607312	0.0645774	0.0640104	0.0619607	0.0617631	0.0641779	0.0631778	0.0612794	0.0626545	0.2872	0.910528	-0.0279576	-0.00578013
P59997	Lysine-specific demethylase 2A OS=Mus musculus OX=10090 GN=Kdm2a PE=1 SV=2	22	11	0.0624162	0.0601764	0.0645221	0.0610327	0.0629122	0.0628476	0.062928	0.0634276	0.0629981	0.0638875	0.0611108	0.0618003	0.0645741	0.0593759	0.0622171	0.0637735	0.567238	0.997945	0.0233793	0.000304635
Q6IQX8	Zinc finger protein 219 OS=Mus musculus OX=10090 GN=Znf219 PE=1 SV=1	1	1	0.0508684	0.0582694	0.0723229	0.0647993	0.0563975	0.0534169	0.0708668	0.0777673	0.0640559	0.0575657	0.0586693	0.0635586	0.0507922	0.0685457	0.0686466	0.0634577	0.785383	0.933426	0.0643158	0.0353557
Q9Z1D1	Eukaryotic translation initiation factor 3 subunit G OS=Mus musculus OX=10090 GN=Eif3g PE=1 SV=2	40	15	0.0634407	0.0632031	0.0610393	0.0646627	0.0632778	0.0642995	0.0624089	0.0640586	0.0614893	0.0634588	0.0604932	0.0627649	0.0619484	0.0615531	0.0619309	0.0599708	0.756483	0.71736	0.00989359	-0.0162664
Q9Z110	Delta-1-pyrroline-5-carboxylate synthase OS=Mus musculus OX=10090 GN=Aldh18a1 PE=1 SV=2	81	30	0.0600315	0.0619942	0.0628036	0.0620431	0.0606115	0.0609682	0.0618723	0.0611565	0.0613922	0.0633957	0.0632377	0.0628695	0.064305	0.0646485	0.0643119	0.0643583	0.514552	0.138869	-0.0131306	0.038294
Q14B71	Cell division cycle-associated protein 2 OS=Mus musculus OX=10090 GN=Cdca2 PE=1 SV=2	13	6	0.0650809	0.06166	0.0637949	0.0610876	0.061952	0.0652229	0.0602638	0.0614336	0.0647134	0.0593515	0.0669551	0.0650445	0.0610835	0.0603152	0.0624004	0.0596408	0.789928	0.316569	-0.0160107	-0.071703
P16045	Galectin-1 OS=Mus musculus OX=10090 GN=Lgals1 PE=1 SV=3	49	9	0.0640224	0.0620782	0.0687998	0.0589703	0.0678901	0.0667221	0.0592107	0.0609163	0.0588761	0.0605033	0.0635477	0.061078	0.064934	0.0614542	0.0591489	0.0618478	0.961578	0.898391	0.00474871	0.0195922
P57725	SAM domain-containing protein SAMSN-1 OS=Mus musculus OX=10090 GN=Samsn1 PE=1 SV=2	20	11	0.0639962	0.0657892	0.059496	0.0636039	0.064571	0.0633348	0.0664766	0.0636147	0.0665197	0.0643893	0.059069	0.0626774	0.0580392	0.0608342	0.0582937	0.0592952	0.609024	0.18859	0.0295872	-0.0944454
Q920E5	Farnesyl pyrophosphate synthase OS=Mus musculus OX=10090 GN=Fdps PE=1 SV=1	35	11	0.0654394	0.0664677	0.0633726	0.0627807	0.0551749	0.0601619	0.052561	0.0564535	0.0617559	0.066817	0.0595228	0.0645394	0.0669182	0.0677869	0.0629353	0.0673129	0.00655332	0.439985	-0.203269	0.0694353
Q6PHQ8	N-alpha-acetyltransferase 35, NatC auxiliary subunit OS=Mus musculus OX=10090 GN=Naa35 PE=1 SV=1	13	11	0.0620117	0.0616362	0.0652308	0.062631	0.0602036	0.0626052	0.0653977	0.0609705	0.0630114	0.0635278	0.0640736	0.0662097	0.0607298	0.060279	0.060033	0.0614491	0.743066	0.106109	-0.0138164	-0.0826411
Q9CQ49	Nuclear cap-binding protein subunit 2 OS=Mus musculus OX=10090 GN=Ncbp2 PE=1 SV=1	4	3	0.0665513	0.0606141	0.0627425	0.0614201	0.06689	0.0655503	0.0640814	0.0629799	0.060439	0.0608069	0.0550257	0.0590616	0.0661863	0.0608307	0.0643114	0.0625088	0.425442	0.1507	0.0467289	0.109607
Q6ZWN5	40S ribosomal protein S9 OS=Mus musculus OX=10090 GN=Rps9 PE=1 SV=3	40	15	0.0622704	0.0671693	0.0612905	0.059601	0.0639863	0.0638194	0.0564174	0.0639546	0.0573213	0.0633693	0.0614733	0.0614601	0.0652429	0.0683119	0.0582432	0.0660692	0.896199	0.505143	-0.0131002	0.0803893
Q8BRF7	Sec1 family domain-containing protein 1 OS=Mus musculus OX=10090 GN=Scfd1 PE=1 SV=1	43	16	0.0635286	0.0618096	0.0652521	0.0637699	0.0602635	0.0577662	0.0621245	0.0593527	0.0640778	0.0627542	0.0640712	0.0647852	0.0628512	0.0628151	0.0609615	0.0638167	0.0160467	0.523309	-0.0870376	-0.029999
Q07763	Natural killer cell receptor 2B4 OS=Mus musculus OX=10090 GN=Cd244 PE=1 SV=3	5	3	0.0610523	0.0603141	0.0577413	0.0574463	0.0570389	0.060256	0.0662287	0.0614148	0.0608752	0.0700458	0.0680481	0.0685439	0.0604551	0.0630204	0.0621902	0.0653289	0.527052	0.366496	0.048684	-0.0904113
Q8R2T8	General transcription factor 3C polypeptide 5 OS=Mus musculus OX=10090 GN=Gtf3c5 PE=2 SV=2	3	3	0.0665683	0.0568723	0.0686967	0.0711009	0.0735964	0.0573736	0.0673991	0.0601584	0.0447105	0.0608025	0.0639713	0.0642804	0.0599858	0.0557748	0.0639167	0.0647924	0.893995	0.796196	-0.0277882	0.0774257
Q3UHK8	Trinucleotide repeat-containing gene 6A protein OS=Mus musculus OX=10090 GN=Tnrc6a PE=1 SV=2	14	11	0.0621453	0.06049	0.0603936	0.0697857	0.0589308	0.0598727	0.0664348	0.0610532	0.0669113	0.0590762	0.0576154	0.0592046	0.0600827	0.0645851	0.0684087	0.06501	0.715724	0.486903	-0.0366862	0.0890003
E9PYH6	Histone-lysine N-methyltransferase SETD1A OS=Mus musculus OX=10090 GN=Setd1a PE=1 SV=1	13	9	0.0595868	0.0616864	0.061847	0.0636547	0.0634173	0.0652268	0.0673914	0.0621496	0.062734	0.0605137	0.0651653	0.060484	0.0624885	0.0615508	0.0600011	0.0621025	0.15025	0.844549	0.0649331	-0.0155396
Q99PL5	Ribosome-binding protein 1 OS=Mus musculus OX=10090 GN=Rrbp1 PE=1 SV=2	279	82	0.0603699	0.0597498	0.0576682	0.0609868	0.0692809	0.0686507	0.0717647	0.0715726	0.0591001	0.0604335	0.0559158	0.0571776	0.0621907	0.0631056	0.0611236	0.0609096	6.76e-05	0.0844091	0.236344	0.0889123
Q91VX2	Ubiquitin-associated protein 2 OS=Mus musculus OX=10090 GN=Ubap2 PE=1 SV=1	48	16	0.0647653	0.0638127	0.0612231	0.0631017	0.0589394	0.05875	0.05947	0.0615948	0.0683184	0.0648789	0.0649611	0.0637773	0.062994	0.0608734	0.0619835	0.0605564	0.0280541	0.0726554	-0.0830065	-0.0878622
P97355	Spermine synthase OS=Mus musculus OX=10090 GN=Sms PE=1 SV=1	16	9	0.0610888	0.0625021	0.05987	0.0640988	0.0631736	0.0622526	0.0606898	0.0656759	0.0644111	0.0627862	0.0610193	0.0628934	0.0617066	0.069011	0.0603954	0.0584254	0.73747	0.929339	0.0243326	-0.0116611
A8C756	Thyroid adenoma-associated protein homolog OS=Mus musculus OX=10090 GN=Thada PE=1 SV=1	32	18	0.0659293	0.0610037	0.0635941	0.0640033	0.0592671	0.0602616	0.0596075	0.0609112	0.0636228	0.0624833	0.0652912	0.0625221	0.0628008	0.0640195	0.0624933	0.0621891	0.0146179	0.795322	-0.0840457	-0.0136531
Q61768	Kinesin-1 heavy chain OS=Mus musculus OX=10090 GN=Kif5b PE=1 SV=3	74	32	0.061041	0.0619487	0.0613734	0.0620842	0.0650279	0.0637091	0.0660862	0.0650361	0.062925	0.0621241	0.0605293	0.0614814	0.0617712	0.06097	0.061626	0.0622664	0.00140808	0.95345	0.0763643	-0.00238573
Q62432	Mothers against decapentaplegic homolog 2 OS=Mus musculus OX=10090 GN=Smad2 PE=1 SV=2	5	3	0.0685572	0.0642902	0.0658262	0.065905	0.0642006	0.0452796	0.0646977	0.0559987	0.0613063	0.0685161	0.0638791	0.0638025	0.0648329	0.0593874	0.0616948	0.0618258	0.113582	0.809436	-0.215099	-0.0552984
P54822	Adenylosuccinate lyase OS=Mus musculus OX=10090 GN=Adsl PE=1 SV=2	32	16	0.0620205	0.0638279	0.0629602	0.0639717	0.0597768	0.0619285	0.053591	0.0589769	0.0634171	0.0638534	0.0627	0.063453	0.064643	0.0655353	0.0628983	0.0664464	0.0373708	0.658335	-0.111619	0.0340476
Q8BKT7	THO complex subunit 5 homolog OS=Mus musculus OX=10090 GN=Thoc5 PE=1 SV=2	21	12	0.0615647	0.0603564	0.0624972	0.0629773	0.0641034	0.065672	0.0649141	0.064374	0.0624204	0.0607581	0.0600543	0.0606893	0.0609709	0.0623505	0.0638065	0.062491	0.0139319	0.312054	0.0666134	0.0332674
Q9CRA5	Golgi phosphoprotein 3 OS=Mus musculus OX=10090 GN=Golph3 PE=1 SV=1	11	6	0.0611962	0.0642084	0.060168	0.0601927	0.0670239	0.0670731	0.0637409	0.0644389	0.0606156	0.0626625	0.064374	0.061729	0.0624249	0.0593704	0.0617	0.0590816	0.0320641	0.490119	0.0939433	-0.0399689
Q921M4	Golgin subfamily A member 2 OS=Mus musculus OX=10090 GN=Golga2 PE=1 SV=3	49	24	0.0610959	0.0623928	0.0623717	0.0624259	0.0627169	0.0620651	0.0639028	0.0632414	0.0654077	0.0630817	0.0622465	0.0629664	0.0614477	0.0614942	0.0614801	0.0616631	0.305991	0.108144	0.0209738	-0.0437307
Q571H0	Nucleolar pre-ribosomal-associated protein 1 OS=Mus musculus OX=10090 GN=Urb1 PE=1 SV=2	28	19	0.0630714	0.0610039	0.0630602	0.0619936	0.0644369	0.0633385	0.0681346	0.065057	0.0628819	0.0604375	0.0614177	0.0606022	0.0612198	0.0614988	0.0623328	0.0595133	0.0519836	0.947924	0.066581	-0.00458827
Q91WA1	TIMELESS-interacting protein OS=Mus musculus OX=10090 GN=Tipin PE=1 SV=2	7	4	0.0661899	0.0657453	0.0622252	0.0641198	0.0671897	0.0591624	0.0669196	0.0629049	0.0564317	0.0691546	0.068617	0.0606063	0.0559933	0.0579535	0.0610442	0.0557425	0.905028	0.271696	-0.013312	-0.138896
Q6PAM1	Alpha-taxilin OS=Mus musculus OX=10090 GN=Txlna PE=1 SV=1	34	17	0.0633925	0.0654859	0.0636721	0.063535	0.0625132	0.0623054	0.0676866	0.0626236	0.0623493	0.0636379	0.0621467	0.0613942	0.0590433	0.0586876	0.0600333	0.0614933	0.885829	0.222148	-0.00615384	-0.0607545
Q8K4L0	ATP-dependent RNA helicase DDX54 OS=Mus musculus OX=10090 GN=Ddx54 PE=1 SV=1	9	6	0.0637103	0.06211	0.0667399	0.0670103	0.0631683	0.0638238	0.0656958	0.0635835	0.066152	0.0624608	0.0610177	0.0590776	0.0547786	0.0608362	0.0636106	0.0562248	0.818747	0.399029	-0.0178838	-0.0803893
Q9Z2X8	Kelch-like ECH-associated protein 1 OS=Mus musculus OX=10090 GN=Keap1 PE=1 SV=1	7	5	0.0636609	0.063919	0.0616764	0.0660105	0.0653073	0.0653911	0.0606429	0.0637093	0.061774	0.0658156	0.0604756	0.0625818	0.0582026	0.0597873	0.061267	0.0597786	0.981594	0.265819	-0.00147177	-0.067966
Q8CAQ8	MICOS complex subunit Mic60 OS=Mus musculus OX=10090 GN=Immt PE=1 SV=1	89	36	0.0631789	0.0617228	0.0609056	0.0615804	0.0656073	0.0640536	0.0669525	0.0651323	0.0621025	0.0627086	0.0620386	0.0610092	0.0602656	0.0619675	0.0610712	0.0597032	0.00344816	0.36448	0.0813388	-0.0285899
Q80UK8	Integrator complex subunit 2 OS=Mus musculus OX=10090 GN=Ints2 PE=1 SV=2	10	7	0.0637376	0.0653793	0.0642744	0.0648998	0.0621616	0.0636872	0.0618439	0.0581175	0.063771	0.0639976	0.0673975	0.0594202	0.0568547	0.0608738	0.0600424	0.0635415	0.231885	0.341243	-0.0722023	-0.0769465
O08528	Hexokinase-2 OS=Mus musculus OX=10090 GN=Hk2 PE=1 SV=1	62	20	0.063069	0.0633089	0.0609274	0.0624431	0.0629791	0.0615189	0.0635087	0.0592756	0.0614209	0.063339	0.0609673	0.0631971	0.0639992	0.0641466	0.0622912	0.063608	0.672037	0.51272	-0.014669	0.0294867
P70662	LIM domain-binding protein 1 OS=Mus musculus OX=10090 GN=Ldb1 PE=1 SV=2	2	2	0.0684796	0.0681408	0.071705	0.0578585	0.0595311	0.0599731	0.0668403	0.0638716	0.0605824	0.0575512	0.0666443	0.06189	0.0585358	0.0587998	0.0616863	0.0579103	0.378201	0.705832	-0.0862358	-0.0565069
Q11011	Puromycin-sensitive aminopeptidase OS=Mus musculus OX=10090 GN=Npepps PE=1 SV=2	55	30	0.0608258	0.0619305	0.0589876	0.0621558	0.064847	0.064453	0.0643392	0.0675066	0.0606622	0.0630658	0.060494	0.0598356	0.0627017	0.0632875	0.062253	0.0626548	0.00534544	0.32811	0.0985948	0.0401349
Q8CB77	Elongin-A OS=Mus musculus OX=10090 GN=Eloa PE=1 SV=3	26	15	0.0614746	0.06051	0.0615014	0.0636395	0.0625515	0.0597624	0.0681615	0.062811	0.0620715	0.0623645	0.0635832	0.0608141	0.0601749	0.0618587	0.0654307	0.0632905	0.538613	0.919275	0.0341373	0.0105964
Q9D1Q6	Endoplasmic reticulum resident protein 44 OS=Mus musculus OX=10090 GN=Erp44 PE=1 SV=1	27	10	0.0618688	0.0639868	0.0607706	0.0596778	0.0609967	0.0630643	0.0641768	0.0629451	0.0615311	0.0605385	0.0672667	0.0619467	0.0629961	0.061543	0.0609382	0.0657529	0.599897	0.998572	0.0285364	0.000292202
Q8CEE0	Centrosomal protein of 57 kDa OS=Mus musculus OX=10090 GN=Cep57 PE=1 SV=2	4	3	0.064328	0.0589587	0.0525005	0.0672255	0.0636994	0.0605797	0.065048	0.062032	0.0691543	0.0562581	0.0668668	0.0655514	0.0595492	0.0623398	0.0648696	0.0610387	0.654318	0.772952	0.0545348	-0.0535735
Q9D0D5	General transcription factor IIE subunit 1 OS=Mus musculus OX=10090 GN=Gtf2e1 PE=1 SV=1	14	6	0.0624974	0.0621353	0.0602523	0.0624985	0.0600436	0.0629535	0.0686016	0.0641688	0.0627718	0.0626632	0.0596135	0.0578966	0.0642678	0.0651599	0.0615722	0.0629041	0.415458	0.398352	0.0465906	0.0641657
Q9JIK5	Nucleolar RNA helicase 2 OS=Mus musculus OX=10090 GN=Ddx21 PE=1 SV=3	141	44	0.0635941	0.0627106	0.062084	0.0632279	0.0658635	0.0641533	0.0655849	0.0659592	0.0613629	0.0616618	0.0582537	0.0609616	0.0611445	0.0607121	0.0617838	0.0609421	0.0280148	0.702835	0.055889	0.0142206
P57780	Alpha-actinin-4 OS=Mus musculus OX=10090 GN=Actn4 PE=1 SV=1	119	27	0.0616304	0.0620844	0.0625131	0.061318	0.0627246	0.0628688	0.0644584	0.0614137	0.0618213	0.0626507	0.0617731	0.0621882	0.0631515	0.0633526	0.0624615	0.0635897	0.209813	0.321493	0.022491	0.0237316
Q3TLH4	Protein PRRC2C OS=Mus musculus OX=10090 GN=Prrc2c PE=1 SV=3	99	47	0.063819	0.0630136	0.0634818	0.0638835	0.0612301	0.0600228	0.0635209	0.0603536	0.063275	0.0641539	0.0626848	0.0632965	0.0621187	0.0606669	0.0628654	0.0616136	0.0352735	0.262212	-0.0527523	-0.0354905
P13595	Neural cell adhesion molecule 1 OS=Mus musculus OX=10090 GN=Ncam1 PE=1 SV=3	47	17	0.0664145	0.0658584	0.0645316	0.0672591	0.0570625	0.0558069	0.0524434	0.0571069	0.0669496	0.0682686	0.066216	0.0666806	0.0592672	0.0619858	0.0625214	0.0616274	5.8e-05	0.0248734	-0.248297	-0.127913
O70279	Splicing factor ESS-2 homolog OS=Mus musculus OX=10090 GN=Ess2 PE=1 SV=2	12	6	0.0613173	0.0668564	0.0659308	0.0661191	0.0604389	0.063294	0.0616546	0.0625176	0.0655858	0.0582008	0.0618103	0.0638722	0.0627874	0.0624038	0.0620784	0.0551325	0.32165	0.695558	-0.0693394	-0.0420881
Q64511	DNA topoisomerase 2-beta OS=Mus musculus OX=10090 GN=Top2b PE=1 SV=2	85	42	0.0612909	0.061372	0.059049	0.0603051	0.0667187	0.0662643	0.0660412	0.0677358	0.0606243	0.06143	0.0602123	0.0592127	0.0631381	0.0633319	0.0610643	0.0622096	8.79e-05	0.115883	0.140541	0.0485264
P61028	Ras-related protein Rab-8B OS=Mus musculus OX=10090 GN=Rab8b PE=1 SV=1	16	6	0.0648411	0.0620182	0.0665286	0.065178	0.0575041	0.0582106	0.0667881	0.0595951	0.0632749	0.0654589	0.0626077	0.0635138	0.0615696	0.0593294	0.0624609	0.0611208	0.110532	0.471796	-0.0970579	-0.0600122
Q924W5	Structural maintenance of chromosomes protein 6 OS=Mus musculus OX=10090 GN=Smc6 PE=1 SV=1	11	7	0.0592163	0.0625763	0.0629402	0.061032	0.0617423	0.0649475	0.0646749	0.061306	0.0615038	0.0603996	0.0615965	0.0629854	0.0646462	0.064891	0.0595459	0.0659959	0.41776	0.466465	0.0399019	0.0484702
P70403	Protein CASP OS=Mus musculus OX=10090 GN=Cux1 PE=1 SV=2	5	3	0.062609	0.0587945	0.059521	0.0645567	0.0601465	0.0594204	0.072245	0.061246	0.0709096	0.0604371	0.0656361	0.0624823	0.0574677	0.0623044	0.0601795	0.0620442	0.702592	0.45815	0.0402334	-0.0986741
Q7TQ95	Endoplasmic reticulum junction formation protein lunapark OS=Mus musculus OX=10090 GN=Lnpk PE=1 SV=1	29	13	0.0663304	0.0629216	0.0631073	0.0667562	0.0640804	0.061644	0.0618666	0.0638589	0.0631143	0.0623861	0.0627846	0.0632621	0.0599082	0.0587421	0.0604011	0.0588361	0.16112	0.0549459	-0.0430115	-0.0806296
Q8VE42	Ankyrin repeat domain-containing protein 49 OS=Mus musculus OX=10090 GN=Ankrd49 PE=1 SV=1	2	1	0.0746685	0.0594346	0.0678877	0.0640053	0.0753474	0.0609306	0.0652294	0.0587252	0.065996	0.0588212	0.0646116	0.0707034	0.0522795	0.0493927	0.0622269	0.04974	0.840181	0.14385	-0.0332291	-0.28745
P51859	Hepatoma-derived growth factor OS=Mus musculus OX=10090 GN=Hdgf PE=1 SV=2	47	13	0.0628609	0.0634256	0.0606152	0.0613653	0.0662383	0.0661171	0.0637832	0.0655559	0.0589836	0.0629659	0.061294	0.0604728	0.0628368	0.0604926	0.0601905	0.0628021	0.033366	0.783507	0.0760644	0.0154506
Q9ERU9	E3 SUMO-protein ligase RanBP2 OS=Mus musculus OX=10090 GN=Ranbp2 PE=1 SV=2	166	69	0.0603845	0.0621263	0.0597988	0.0616698	0.0661408	0.065923	0.0670828	0.0651529	0.0603724	0.0612422	0.0600599	0.0604799	0.0626035	0.0623386	0.0622457	0.0623788	5.15e-05	0.0681391	0.115508	0.0435319
Q9D880	Mitochondrial import inner membrane translocase subunit TIM50 OS=Mus musculus OX=10090 GN=Timm50 PE=1 SV=1	20	7	0.0613036	0.0608671	0.0622816	0.0644474	0.0670511	0.0629887	0.0701915	0.0645298	0.0609768	0.0611112	0.0578623	0.062334	0.0576209	0.0623044	0.0635567	0.0605729	0.123842	0.929339	0.0882633	0.0100766
Q6P1G0	HEAT repeat-containing protein 6 OS=Mus musculus OX=10090 GN=Heatr6 PE=1 SV=1	16	11	0.0613911	0.0630165	0.0609376	0.0622807	0.0642748	0.0613377	0.065674	0.062475	0.0634694	0.0631282	0.0607053	0.0651205	0.0624856	0.0633833	0.0598064	0.0605138	0.38075	0.514089	0.0349375	-0.0360228
Q91YI0	Argininosuccinate lyase OS=Mus musculus OX=10090 GN=Asl PE=1 SV=1	34	13	0.0617689	0.0627987	0.0632554	0.0606646	0.0625008	0.0607429	0.0667914	0.063815	0.0634887	0.0612254	0.0606149	0.0625578	0.0617604	0.0636847	0.0621835	0.062147	0.440567	0.875377	0.0301227	0.0110876
Q9WVA4	Transgelin-2 OS=Mus musculus OX=10090 GN=Tagln2 PE=1 SV=4	66	15	0.0655593	0.0640308	0.0622344	0.0607067	0.0608022	0.0624303	0.0557998	0.0646636	0.0629824	0.0622924	0.0616322	0.0625922	0.0638111	0.0649615	0.0617118	0.063789	0.355327	0.768751	-0.0528874	0.027144
P70336	Rho-associated protein kinase 2 OS=Mus musculus OX=10090 GN=Rock2 PE=1 SV=1	34	24	0.0595578	0.0617143	0.0623568	0.0615632	0.065502	0.0630549	0.06636	0.0649502	0.0622487	0.0632178	0.0632747	0.0631452	0.0615508	0.0612697	0.061315	0.0589189	0.00734702	0.159329	0.0838211	-0.0516883
O35387	HCLS1-associated protein X-1 OS=Mus musculus OX=10090 GN=Hax1 PE=1 SV=1	16	9	0.0626717	0.0645901	0.0647596	0.0668291	0.0558946	0.0570843	0.0633583	0.0593173	0.063085	0.0634587	0.0629394	0.0640283	0.0628243	0.0608043	0.0631458	0.0652091	0.0142893	0.929243	-0.136727	-0.00913291
O35704	Serine palmitoyltransferase 1 OS=Mus musculus OX=10090 GN=Sptlc1 PE=1 SV=2	15	9	0.0644259	0.0646715	0.0647287	0.0666188	0.0619882	0.0609367	0.0675044	0.0602536	0.063214	0.0599766	0.0602964	0.0621603	0.0617809	0.0587085	0.0607912	0.0619442	0.244769	0.874413	-0.0564433	-0.0142866
Q69ZK0	Phosphatidylinositol 3,4,5-trisphosphate-dependent Rac exchanger 1 protein OS=Mus musculus OX=10090 GN=Prex1 PE=1 SV=2	17	10	0.0591808	0.0611273	0.0603713	0.0637559	0.0608503	0.0591858	0.0649907	0.065938	0.0638555	0.0651261	0.0617527	0.0632328	0.0624674	0.0639205	0.0624458	0.061799	0.468447	0.825124	0.0371227	-0.0189132
Q5RKS2	Small integral membrane protein 7 OS=Mus musculus OX=10090 GN=Smim7 PE=3 SV=1	2	2	0.0621769	0.0640967	0.0569968	0.0665683	0.0645202	0.0610478	0.0706911	0.0692306	0.0750027	0.0534368	0.0557104	0.0699373	0.0557529	0.0674298	0.0587678	0.048634	0.644467	0.595103	0.0875712	-0.13484
P61082	NEDD8-conjugating enzyme Ubc12 OS=Mus musculus OX=10090 GN=Ube2m PE=1 SV=1	16	7	0.0601017	0.063706	0.0627369	0.0588732	0.0647218	0.0662268	0.0633266	0.0652685	0.0609187	0.0617654	0.0615055	0.0634648	0.0607226	0.0622542	0.0623181	0.0620892	0.0281493	0.983091	0.0812763	-0.00148946
Q8VCN9	Tubulin-specific chaperone C OS=Mus musculus OX=10090 GN=Tbcc PE=1 SV=1	10	6	0.0635652	0.0621484	0.0621684	0.062918	0.0633709	0.0603775	0.0661634	0.0603733	0.0618513	0.0624135	0.0647754	0.0610089	0.0619131	0.0623825	0.0650853	0.0594851	0.946923	0.942544	-0.00395823	-0.00722064
Q9D1Z3	ATP synthase subunit C lysine N-methyltransferase OS=Mus musculus OX=10090 GN=Atpsckmt PE=1 SV=1	1	1	0.0536339	0.0570507	0.0570831	0.0660402	0.0530468	0.0682458	0.0611123	0.0642304	0.0702328	0.0725943	0.0532918	0.0451061	0.0738487	0.0755557	0.0682565	0.0606709	0.751779	0.435996	0.0752315	0.228713
Q8C547	HEAT repeat-containing protein 5B OS=Mus musculus OX=10090 GN=Heatr5b PE=1 SV=3	24	17	0.0616864	0.0633997	0.0637153	0.0609146	0.0613634	0.0635514	0.0665585	0.0632633	0.0616708	0.0625383	0.0610557	0.0628159	0.0611062	0.0628283	0.0640846	0.0594477	0.492577	0.963662	0.0283599	-0.00406417
Q8CB87	Ras-related protein Rab-44 OS=Mus musculus OX=10090 GN=Rab44 PE=1 SV=2	89	31	0.063866	0.0641834	0.0665664	0.0661558	0.0576898	0.0576065	0.0599924	0.0581542	0.0678332	0.065364	0.0646049	0.0641765	0.0608157	0.0609467	0.0622373	0.0598073	0.000241965	0.0234107	-0.159674	-0.103521
Q80X80	Phospholipid transfer protein C2CD2L OS=Mus musculus OX=10090 GN=C2cd2l PE=1 SV=3	4	4	0.0575205	0.0570728	0.0531746	0.0562993	0.0795229	0.071318	0.0706328	0.0724745	0.0566943	0.0608632	0.0595012	0.0560842	0.0625706	0.0620796	0.0658976	0.0582942	0.000128276	0.300739	0.390679	0.093474
Q91YW3	DnaJ homolog subfamily C member 3 OS=Mus musculus OX=10090 GN=Dnajc3 PE=1 SV=1	36	18	0.0637933	0.0620619	0.0627895	0.0611915	0.0632102	0.0666796	0.0669944	0.0651734	0.0589742	0.0598051	0.061712	0.0605993	0.0636208	0.0605413	0.0622758	0.0605778	0.0474098	0.444581	0.0686905	0.0349192
Q62418	Drebrin-like protein OS=Mus musculus OX=10090 GN=Dbnl PE=1 SV=2	42	12	0.0631489	0.0656565	0.0604081	0.0631369	0.0608112	0.0598107	0.0597815	0.0610553	0.0652088	0.0644964	0.062352	0.0623856	0.0617975	0.0635264	0.0624579	0.0639662	0.0713209	0.788727	-0.0630914	-0.0152099
Q3TRM8	Hexokinase-3 OS=Mus musculus OX=10090 GN=Hk3 PE=1 SV=2	76	23	0.0619114	0.0608974	0.0620418	0.0587468	0.0633597	0.064428	0.0652708	0.0628421	0.0612148	0.0613549	0.0613351	0.063043	0.0626577	0.0636236	0.0633977	0.0638752	0.0125776	0.269235	0.0712714	0.0381577
Q8CJF7	Protein ELYS OS=Mus musculus OX=10090 GN=Ahctf1 PE=1 SV=1	48	27	0.0615026	0.0615967	0.0609265	0.0657479	0.0606793	0.063594	0.0687466	0.0637853	0.063532	0.0612033	0.0626959	0.0622123	0.0613169	0.0591991	0.0625064	0.0607551	0.456212	0.653605	0.0392724	-0.0344485
Q6PDQ2	Chromodomain-helicase-DNA-binding protein 4 OS=Mus musculus OX=10090 GN=Chd4 PE=1 SV=1	99	43	0.0617062	0.0615636	0.0610934	0.0621716	0.0675055	0.0691103	0.0657973	0.0663001	0.0605325	0.0611249	0.0608771	0.060518	0.0618241	0.0599457	0.0596569	0.0602727	0.000113517	0.824696	0.124045	-0.00817889
Q6A068	Cell division cycle 5-like protein OS=Mus musculus OX=10090 GN=Cdc5l PE=1 SV=2	66	22	0.063511	0.063685	0.0628958	0.0648933	0.0602004	0.0616404	0.0613461	0.0634663	0.0634522	0.0633265	0.0618912	0.0624409	0.0626055	0.0594265	0.0628214	0.0623975	0.100464	0.58337	-0.0480956	-0.0226412
P09602	Non-histone chromosomal protein HMG-17 OS=Mus musculus OX=10090 GN=Hmgn2 PE=1 SV=2	29	5	0.0642779	0.0639262	0.0592338	0.0640764	0.0671233	0.064013	0.0656175	0.0697084	0.0610188	0.0615894	0.0546502	0.0585663	0.060812	0.0612656	0.0633277	0.0607934	0.162525	0.434762	0.0834127	0.0634873
Q3UMB9	WASH complex subunit 4 OS=Mus musculus OX=10090 GN=Washc4 PE=1 SV=2	17	10	0.0628933	0.0581318	0.065302	0.0638768	0.0613707	0.0625285	0.0623382	0.0626747	0.0629739	0.0610939	0.0594037	0.0646219	0.0630524	0.0623901	0.0637182	0.0636298	0.914128	0.714331	-0.00614786	0.0277291
Q99NG0	Helicase ARIP4 OS=Mus musculus OX=10090 GN=Rad54l2 PE=1 SV=1	8	6	0.0572179	0.0562391	0.0620338	0.0616688	0.0715431	0.0647087	0.0698582	0.0667618	0.065004	0.0611267	0.0603675	0.0631222	0.0607914	0.0567597	0.0633857	0.0594116	0.00715112	0.55904	0.202647	-0.0551535
P61027	Ras-related protein Rab-10 OS=Mus musculus OX=10090 GN=Rab10 PE=1 SV=1	21	8	0.0608712	0.0616199	0.0595178	0.0600137	0.062747	0.0649507	0.0620684	0.0674724	0.0597088	0.0627303	0.0644949	0.0617141	0.0644877	0.0638981	0.0596607	0.0640442	0.0738303	0.808134	0.0873198	0.019689
Q8CHW4	Translation initiation factor eIF-2B subunit epsilon OS=Mus musculus OX=10090 GN=Eif2b5 PE=1 SV=1	16	6	0.0606728	0.0660893	0.066869	0.0626426	0.0609102	0.0588706	0.058864	0.0589202	0.0606995	0.0565309	0.0645977	0.0641742	0.0668655	0.0667743	0.0616764	0.0648429	0.103151	0.3535	-0.108392	0.082005
O88665	Bromodomain-containing protein 7 OS=Mus musculus OX=10090 GN=Brd7 PE=1 SV=1	6	5	0.0614496	0.0662257	0.0618971	0.0605797	0.0649304	0.0637515	0.0568067	0.0779981	0.0622292	0.0606825	0.0662297	0.0595683	0.0606587	0.0540433	0.0638203	0.0591293	0.602999	0.72682	0.0663382	-0.0670438
Q6ZQ58	La-related protein 1 OS=Mus musculus OX=10090 GN=Larp1 PE=1 SV=3	114	41	0.0628752	0.0610367	0.0637665	0.0644143	0.0637374	0.0620754	0.0647265	0.0637183	0.0628288	0.061577	0.061398	0.0614312	0.0619717	0.0621835	0.0612734	0.0609862	0.6325	0.920879	0.0124693	-0.00477377
Q8R081	Heterogeneous nuclear ribonucleoprotein L OS=Mus musculus OX=10090 GN=Hnrnpl PE=1 SV=2	150	19	0.0629516	0.0616411	0.0599106	0.0615384	0.0612145	0.0632207	0.0627276	0.0629699	0.0593421	0.0596033	0.0615919	0.0622146	0.0644389	0.0662967	0.064182	0.0661562	0.417373	0.0150917	0.0238996	0.105118
Q9CQV8	14-3-3 protein beta/alpha OS=Mus musculus OX=10090 GN=Ywhab PE=1 SV=3	26	5	0.06222	0.0633954	0.0594623	0.0617498	0.0636377	0.063195	0.0640007	0.066973	0.0585944	0.0630135	0.0624833	0.0607324	0.0602757	0.0641621	0.0612125	0.0648922	0.17665	0.624067	0.0627979	0.0332017
Q8K4I3	Rho guanine nucleotide exchange factor 6 OS=Mus musculus OX=10090 GN=Arhgef6 PE=1 SV=1	51	22	0.0616297	0.0626516	0.06402	0.0619702	0.0624529	0.0610152	0.0635221	0.0616756	0.06291	0.0629526	0.0650587	0.0633677	0.0611803	0.0615647	0.0604783	0.0635504	0.756483	0.223632	-0.00929398	-0.0433892
Q80Y19	Rho GTPase-activating protein 11A OS=Mus musculus OX=10090 GN=Arhgap11a PE=1 SV=2	6	4	0.0617459	0.0612317	0.0651875	0.0628293	0.0617395	0.0612658	0.0733158	0.0666915	0.0637287	0.0634039	0.0600364	0.0590044	0.0582499	0.0623175	0.0610466	0.0582054	0.414854	0.76425	0.0640624	-0.0375546
Q8CHY6	Transcriptional repressor p66 alpha OS=Mus musculus OX=10090 GN=Gatad2a PE=1 SV=2	50	20	0.0616063	0.0622476	0.0608989	0.0630928	0.0652655	0.0622779	0.0683532	0.062309	0.0633946	0.0611322	0.0619435	0.0623232	0.0606745	0.0618244	0.0627229	0.0599336	0.149664	0.739822	0.0581256	-0.0213481
Q64514	Tripeptidyl-peptidase 2 OS=Mus musculus OX=10090 GN=Tpp2 PE=1 SV=3	92	38	0.0629416	0.0639123	0.0631698	0.0633607	0.0598733	0.0624575	0.0608126	0.0600131	0.0633516	0.063749	0.0627234	0.0622747	0.0635731	0.0637687	0.0616054	0.0624132	0.0108015	0.916337	-0.0596241	-0.00431569
P06151	L-lactate dehydrogenase A chain OS=Mus musculus OX=10090 GN=Ldha PE=1 SV=3	171	22	0.0633986	0.0648688	0.0613905	0.0603524	0.0567031	0.0592235	0.053189	0.0580683	0.0620297	0.065998	0.0639846	0.0651085	0.0671402	0.0670172	0.0655417	0.0659861	0.00953844	0.475804	-0.138732	0.0475817
Q9R0P5	Destrin OS=Mus musculus OX=10090 GN=Dstn PE=1 SV=3	60	10	0.0626473	0.0641383	0.0647727	0.0606211	0.0626689	0.0688823	0.0607085	0.0584868	0.0565195	0.0616135	0.0635442	0.0624817	0.062876	0.0639955	0.0612547	0.0647888	0.901006	0.619231	-0.0104374	0.0519638
O54774	AP-3 complex subunit delta-1 OS=Mus musculus OX=10090 GN=Ap3d1 PE=1 SV=1	51	25	0.0636737	0.062444	0.0616916	0.0634652	0.0634505	0.0632728	0.0636469	0.0633919	0.0611607	0.0621941	0.061074	0.0608995	0.0639383	0.0622048	0.0618593	0.0616327	0.444462	0.30073	0.014327	0.0250058
Q9JJK5	Homocysteine-responsive endoplasmic reticulum-resident ubiquitin-like domain member 1 protein OS=Mus musculus OX=10090 GN=Herpud1 PE=1 SV=1	2	2	0.0677743	0.0716923	0.0580565	0.0661281	0.0542367	0.0501093	0.0709048	0.0529457	0.0709514	0.0631616	0.0828554	0.0576045	0.0545927	0.0542421	0.066341	0.0584034	0.26023	0.38983	-0.217633	-0.224645
Q8BP47	Asparagine--tRNA ligase, cytoplasmic OS=Mus musculus OX=10090 GN=NARS1 PE=1 SV=2	59	15	0.0638699	0.065759	0.0629708	0.0631029	0.0587852	0.0596976	0.0568035	0.0604411	0.0632286	0.0610069	0.0623042	0.064229	0.0640111	0.0652084	0.0634666	0.0651151	0.00235117	0.345985	-0.11752	0.0400663
Q9JHS9	Spliceosome-associated protein CWC15 homolog OS=Mus musculus OX=10090 GN=Cwc15 PE=1 SV=1	14	5	0.0642121	0.0647276	0.0608266	0.0619036	0.0580875	0.0625137	0.0596278	0.0651519	0.0634171	0.0642668	0.0623289	0.0613134	0.060944	0.0631327	0.0642524	0.0632938	0.465228	0.986468	-0.0374405	0.00165948
Q8R550	SH3 domain-containing kinase-binding protein 1 OS=Mus musculus OX=10090 GN=Sh3kbp1 PE=1 SV=1	37	17	0.0628774	0.0633215	0.061682	0.0637504	0.0615854	0.0605457	0.0630396	0.0600008	0.065324	0.0636052	0.0626106	0.0641952	0.0619454	0.0628388	0.0620549	0.0606231	0.153186	0.171286	-0.0376673	-0.0473917
Q61733	28S ribosomal protein S31, mitochondrial OS=Mus musculus OX=10090 GN=Mrps31 PE=1 SV=1	19	7	0.0614718	0.0611964	0.0628516	0.0633086	0.0669927	0.0662656	0.0648364	0.0647918	0.0604151	0.0620305	0.0593359	0.0597852	0.0614626	0.0605065	0.0643108	0.0604384	0.0201986	0.495413	0.0792896	0.0301863
Q62187	Transcription termination factor 1 OS=Mus musculus OX=10090 GN=Ttf1 PE=1 SV=2	5	5	0.0625651	0.0648865	0.0637645	0.0631316	0.0633716	0.0621992	0.0668294	0.0605441	0.0630294	0.0580495	0.0586034	0.0614483	0.0640394	0.0648437	0.0628485	0.0598458	0.88062	0.383083	-0.00879802	0.0613473
Q9CX11	rRNA-processing protein UTP23 homolog OS=Mus musculus OX=10090 GN=Utp23 PE=2 SV=1	2	2	0.0654676	0.0632669	0.0655571	0.0575547	0.0663118	0.0590902	0.0647192	0.063844	0.0620502	0.0639358	0.0713369	0.0581821	0.0578199	0.0609616	0.0656842	0.054218	0.919815	0.514318	0.012753	-0.0978747
B2RUP2	Protein unc-13 homolog D OS=Mus musculus OX=10090 GN=Unc13d PE=1 SV=2	37	16	0.0627747	0.0596141	0.0631199	0.0624256	0.0647107	0.0621499	0.0649434	0.0625264	0.0616401	0.0614659	0.0617822	0.0599208	0.0637301	0.061954	0.0657197	0.0615225	0.31394	0.335605	0.0368339	0.0466774
Q9D2Y4	Mixed lineage kinase domain-like protein OS=Mus musculus OX=10090 GN=Mlkl PE=1 SV=1	23	11	0.0626671	0.0617997	0.0629553	0.0622456	0.0625228	0.0640343	0.0636952	0.0659057	0.0627527	0.0630626	0.0615453	0.0610438	0.0621227	0.0619969	0.0610662	0.0605841	0.112066	0.654889	0.0368012	-0.0153313
Q9JHS4	ATP-dependent Clp protease ATP-binding subunit clpX-like, mitochondrial OS=Mus musculus OX=10090 GN=Clpx PE=1 SV=2	32	15	0.0607836	0.0604326	0.0604006	0.0616052	0.0638667	0.0668553	0.068717	0.0674366	0.0617011	0.0635989	0.061407	0.0587729	0.060323	0.062299	0.0609115	0.0608891	0.00237777	0.937664	0.13342	-0.00575895
Q61792	LIM and SH3 domain protein 1 OS=Mus musculus OX=10090 GN=Lasp1 PE=1 SV=1	20	7	0.0575804	0.0596907	0.0597961	0.0641157	0.0614215	0.065559	0.0685254	0.0643664	0.0566044	0.0592038	0.0593518	0.0626911	0.0662637	0.0633199	0.0669883	0.0645218	0.0810073	0.0975637	0.107668	0.135105
P97822	Acidic leucine-rich nuclear phosphoprotein 32 family member E OS=Mus musculus OX=10090 GN=Anp32e PE=1 SV=2	60	9	0.0618982	0.0634495	0.0627219	0.0629535	0.0639828	0.0655488	0.0536745	0.0646216	0.0599569	0.0618407	0.0643233	0.0624625	0.0629721	0.0649729	0.0616882	0.0629328	0.786689	0.869604	-0.023064	0.0231363
P58252	Elongation factor 2 OS=Mus musculus OX=10090 GN=Eef2 PE=1 SV=2	230	46	0.0639395	0.0648745	0.0650448	0.0605346	0.0622298	0.0642538	0.0582272	0.0623763	0.0577595	0.0608269	0.0613079	0.0623501	0.0668374	0.0640396	0.0603401	0.065058	0.473857	0.287065	-0.0423683	0.0808081
Q9EQQ9	Protein O-GlcNAcase OS=Mus musculus OX=10090 GN=Oga PE=1 SV=2	19	12	0.0626689	0.0625853	0.0683352	0.0643117	0.0515542	0.0534327	0.0547902	0.0508856	0.0686917	0.0687407	0.0694581	0.0664603	0.0683606	0.0620986	0.0643887	0.0632375	0.000166894	0.231946	-0.291574	-0.0836551
Q9QX47	Protein SON OS=Mus musculus OX=10090 GN=Son PE=1 SV=2	68	32	0.060742	0.0635662	0.0625151	0.0632838	0.0632553	0.0626627	0.0660847	0.0652635	0.0633531	0.0615245	0.0614315	0.0617564	0.0608532	0.0597571	0.0622489	0.061702	0.177108	0.641418	0.0405973	-0.0205835
Q99N96	39S ribosomal protein L1, mitochondrial OS=Mus musculus OX=10090 GN=Mrpl1 PE=1 SV=2	17	9	0.0621966	0.0651363	0.0621752	0.0627512	0.064832	0.0665914	0.0660301	0.0635393	0.0617103	0.0645167	0.0596461	0.0596891	0.0614828	0.0601735	0.0597533	0.0597761	0.191189	0.650434	0.049133	-0.0252948
Q61687	Transcriptional regulator ATRX OS=Mus musculus OX=10090 GN=Atrx PE=1 SV=3	39	26	0.0622797	0.0599461	0.0629237	0.0630988	0.0658503	0.065257	0.0712355	0.0643406	0.0630255	0.0614494	0.0600972	0.061021	0.0584499	0.0598954	0.0615373	0.0595926	0.0294426	0.565249	0.102501	-0.036425
Q8BFY9	Transportin-1 OS=Mus musculus OX=10090 GN=Tnpo1 PE=1 SV=2	26	11	0.0627799	0.0645749	0.0632206	0.0608228	0.0599754	0.063092	0.0611163	0.0632621	0.0610751	0.0628012	0.0636976	0.0611275	0.0649311	0.0628178	0.0613292	0.0633765	0.538613	0.698223	-0.0228894	0.0215417
Q8BYH8	Chromodomain-helicase-DNA-binding protein 9 OS=Mus musculus OX=10090 GN=Chd9 PE=1 SV=2	33	22	0.0613858	0.0602825	0.0636137	0.0631745	0.0650434	0.0660597	0.0682413	0.0682205	0.0627198	0.0635844	0.0622709	0.0597201	0.0585527	0.0585212	0.0611423	0.057467	0.0118093	0.141996	0.106926	-0.0751926
Q80WW9	DDRGK domain-containing protein 1 OS=Mus musculus OX=10090 GN=Ddrgk1 PE=1 SV=2	13	6	0.0582468	0.0647871	0.0682997	0.0644213	0.0628243	0.0578084	0.0596949	0.0630745	0.0726754	0.0668969	0.0600741	0.0549541	0.0597071	0.0621871	0.062135	0.0622135	0.541114	0.834601	-0.0700086	-0.0403058
P59729	Ras and Rab interactor 3 OS=Mus musculus OX=10090 GN=Rin3 PE=1 SV=2	20	11	0.0645549	0.0635252	0.0679672	0.0644074	0.0592241	0.0569598	0.0608133	0.0575377	0.0652087	0.0648856	0.0646416	0.0632492	0.0625211	0.0588087	0.0628917	0.0628038	0.00246995	0.245529	-0.151225	-0.063094
O09044	Synaptosomal-associated protein 23 OS=Mus musculus OX=10090 GN=Snap23 PE=1 SV=1	29	8	0.0594857	0.0634013	0.0608471	0.0641662	0.0625658	0.0623077	0.0643017	0.065807	0.0626529	0.0657056	0.0618537	0.0599019	0.0613944	0.0625717	0.0626912	0.0603461	0.378623	0.825124	0.0409563	-0.0174294
Q8CGY8	UDP-N-acetylglucosamine--peptide N-acetylglucosaminyltransferase 110 kDa subunit OS=Mus musculus OX=10090 GN=Ogt PE=1 SV=2	41	22	0.0624641	0.0637469	0.0618307	0.0618058	0.0614973	0.0591181	0.0623824	0.0587926	0.0616875	0.0637657	0.0613993	0.0622657	0.0646794	0.065692	0.0644372	0.0644354	0.0983662	0.127053	-0.0476382	0.0575873
P80318	T-complex protein 1 subunit gamma OS=Mus musculus OX=10090 GN=Cct3 PE=1 SV=1	190	35	0.0619976	0.0620847	0.0626326	0.0632057	0.061803	0.0631837	0.0633802	0.0627034	0.0614657	0.0634597	0.0604932	0.0612786	0.0622872	0.0636444	0.0631608	0.0632195	0.767102	0.215539	0.00659678	0.0326478
Q3URD3	Sarcolemmal membrane-associated protein OS=Mus musculus OX=10090 GN=Slmap PE=1 SV=2	33	15	0.0607278	0.0621081	0.0605884	0.0624417	0.0643621	0.0662496	0.0686341	0.0658385	0.0635997	0.0623287	0.0621249	0.0606662	0.0600073	0.0601675	0.0591698	0.0609856	0.00218348	0.192889	0.108323	-0.0493816
Q9CW03	Structural maintenance of chromosomes protein 3 OS=Mus musculus OX=10090 GN=Smc3 PE=1 SV=2	159	52	0.063019	0.0626793	0.0627108	0.0617135	0.0638604	0.0624577	0.0637137	0.0644521	0.0626361	0.0624132	0.062324	0.0614329	0.0621675	0.0613099	0.061288	0.0618219	0.0930386	0.531418	0.0248886	-0.01291
B2RRE7	OTU domain-containing protein 4 OS=Mus musculus OX=10090 GN=Otud4 PE=1 SV=1	32	14	0.0620203	0.0607858	0.0618143	0.0635166	0.0634438	0.0610486	0.0628686	0.0632324	0.0639557	0.064049	0.0610982	0.0614929	0.0638892	0.0601053	0.0645119	0.0621673	0.717446	0.998319	0.0142224	0.000246418
Q9CR59	Growth arrest and DNA damage-inducible proteins-interacting protein 1 OS=Mus musculus OX=10090 GN=Gadd45gip1 PE=1 SV=1	10	5	0.061241	0.0625548	0.0625003	0.0621492	0.0677557	0.0586456	0.0625168	0.0655451	0.0677904	0.061255	0.0593445	0.0667839	0.0588665	0.0624734	0.0591723	0.0614056	0.67633	0.444581	0.0324702	-0.0751362
O08759	Ubiquitin-protein ligase E3A OS=Mus musculus OX=10090 GN=Ube3a PE=1 SV=2	47	24	0.0642846	0.0643308	0.0622573	0.0604802	0.0626989	0.0646817	0.0646522	0.0629928	0.0638024	0.0625094	0.0623048	0.0632594	0.0611689	0.0609046	0.0581801	0.061492	0.534249	0.172434	0.0212485	-0.0595086
Q3UVK0	Endoplasmic reticulum metallopeptidase 1 OS=Mus musculus OX=10090 GN=Ermp1 PE=1 SV=2	24	12	0.059198	0.0621842	0.0648178	0.059165	0.0635444	0.0635314	0.0624665	0.0639155	0.0600893	0.0630525	0.0621564	0.0628751	0.0636105	0.0635176	0.0640848	0.0617911	0.228725	0.630221	0.0478129	0.0279373
Q923A2	Protein Spindly OS=Mus musculus OX=10090 GN=Spdl1 PE=1 SV=2	12	9	0.0630033	0.0584309	0.0596161	0.0687166	0.0643442	0.0613505	0.0612826	0.0653441	0.0675984	0.0696585	0.0593258	0.0617881	0.0580172	0.0590007	0.0607414	0.0617817	0.858475	0.351623	0.0169748	-0.106552
E9PVX6	Proliferation marker protein Ki-67 OS=Mus musculus OX=10090 GN=Mki67 PE=1 SV=1	326	121	0.0619454	0.0621785	0.0616931	0.0631889	0.0643362	0.0630715	0.0650873	0.0645955	0.0620536	0.0626303	0.0601116	0.0606387	0.0617024	0.0617433	0.0631443	0.0618794	0.0366537	0.549093	0.0460597	0.0178652
Q8K019	Bcl-2-associated transcription factor 1 OS=Mus musculus OX=10090 GN=Bclaf1 PE=1 SV=2	38	17	0.0628699	0.0635421	0.0601158	0.0599941	0.0630355	0.0658955	0.0702893	0.0659757	0.0603655	0.0612645	0.062413	0.0611851	0.0596059	0.0613123	0.06105	0.0610859	0.0227628	0.872876	0.104735	-0.0128345
Q60668	Heterogeneous nuclear ribonucleoprotein D0 OS=Mus musculus OX=10090 GN=Hnrnpd PE=1 SV=2	54	11	0.061388	0.0620206	0.0607622	0.0629427	0.0635247	0.0622469	0.0613393	0.0631336	0.0625743	0.0624856	0.0615988	0.0607823	0.0636757	0.063252	0.0660041	0.0622691	0.512003	0.209503	0.0181556	0.0443199
Q8C5N3	Pre-mRNA-splicing factor CWC22 homolog OS=Mus musculus OX=10090 GN=Cwc22 PE=1 SV=1	12	9	0.065716	0.0583964	0.0585289	0.0649802	0.0647666	0.0632312	0.0641303	0.0661004	0.0642782	0.0604062	0.0622922	0.0594095	0.0620647	0.0631126	0.0608304	0.0617564	0.284741	0.943639	0.0625699	0.00857693
E9Q6J5	Biorientation of chromosomes in cell division protein 1-like 1 OS=Mus musculus OX=10090 GN=Bod1l PE=1 SV=1	49	32	0.0638318	0.0643407	0.0662279	0.0653238	0.0601058	0.0583192	0.0650558	0.0604765	0.0666056	0.0649522	0.0655219	0.0630115	0.0575434	0.0587764	0.0614909	0.0584166	0.0553023	0.0350263	-0.0913812	-0.138993
Q9JHK4	Geranylgeranyl transferase type-2 subunit alpha OS=Mus musculus OX=10090 GN=Rabggta PE=1 SV=1	9	6	0.0646831	0.0648548	0.0617421	0.0621069	0.0629545	0.0621273	0.0586931	0.0630422	0.0572034	0.0617697	0.0639971	0.0616984	0.064625	0.0627599	0.0648639	0.0628787	0.455181	0.358103	-0.0381414	0.0614197
Q91XV3	Brain acid soluble protein 1 OS=Mus musculus OX=10090 GN=Basp1 PE=1 SV=3	32	14	0.0532118	0.0503409	0.0525987	0.0529511	0.0589873	0.0601559	0.0582631	0.0581629	0.0693031	0.06769	0.0664362	0.068009	0.0693901	0.0711286	0.0718106	0.0715604	8.38e-05	0.0909014	0.172156	0.0647397
B9EJ86	Oxysterol-binding protein-related protein 8 OS=Mus musculus OX=10090 GN=Osbpl8 PE=1 SV=1	57	21	0.0580376	0.0592406	0.0582266	0.0600101	0.0685082	0.0693739	0.0655702	0.0662518	0.0601865	0.0595848	0.0610921	0.0602901	0.0629552	0.0652697	0.0626964	0.0627063	4.12e-05	0.064205	0.195303	0.0726105
Q921L3	Calcium load-activated calcium channel OS=Mus musculus OX=10090 GN=Tmco1 PE=1 SV=1	4	3	0.068891	0.0548962	0.054512	0.0557565	0.0702844	0.0592492	0.0643259	0.0644159	0.0618262	0.074571	0.0620898	0.0634895	0.0565769	0.059845	0.0626336	0.0666371	0.266463	0.638063	0.146521	-0.0907502
Q9DD18	D-aminoacyl-tRNA deacylase 1 OS=Mus musculus OX=10090 GN=Dtd1 PE=1 SV=2	9	5	0.0618553	0.0636633	0.0617387	0.0648928	0.0651327	0.0637108	0.0660255	0.0615644	0.0657326	0.0645563	0.0648617	0.0585616	0.0590549	0.062054	0.0566581	0.0599374	0.697917	0.215706	0.0241112	-0.0932925
Q8K2T8	RNA polymerase II-associated factor 1 homolog OS=Mus musculus OX=10090 GN=Paf1 PE=1 SV=1	22	12	0.0626232	0.0642507	0.0598008	0.0598258	0.065008	0.0659835	0.066869	0.0614701	0.0582658	0.0599797	0.0605724	0.0609904	0.0631099	0.0631118	0.0648849	0.0632538	0.0908967	0.133469	0.0731502	0.0851104
Q3THK3	General transcription factor IIF subunit 1 OS=Mus musculus OX=10090 GN=Gtf2f1 PE=1 SV=2	44	17	0.0637744	0.0600259	0.0609811	0.0636354	0.0624181	0.063893	0.065501	0.063604	0.061443	0.0624898	0.0626035	0.0620123	0.0623682	0.0607127	0.0628435	0.0616941	0.185011	0.927969	0.040376	-0.00549065
P35922	Synaptic functional regulator FMR1 OS=Mus musculus OX=10090 GN=Fmr1 PE=1 SV=1	37	12	0.0627386	0.0632584	0.0585435	0.0621235	0.0656909	0.0645099	0.065282	0.0604443	0.062178	0.0636891	0.0608061	0.0622074	0.0622161	0.063064	0.0613461	0.0619022	0.212543	0.983091	0.0530618	-0.00192183
Q9CWZ7	Gamma-soluble NSF attachment protein OS=Mus musculus OX=10090 GN=Napg PE=1 SV=1	20	10	0.0611555	0.0620021	0.0611645	0.0590438	0.0639992	0.0634664	0.0686623	0.0627217	0.0620524	0.0636569	0.0614756	0.0641525	0.0625661	0.0615053	0.0620226	0.0603531	0.0336498	0.624395	0.0883131	-0.0282522
Q99PV0	Pre-mRNA-processing-splicing factor 8 OS=Mus musculus OX=10090 GN=Prpf8 PE=1 SV=2	131	56	0.0627683	0.06213	0.063058	0.0609194	0.0621241	0.0635785	0.0622853	0.0632143	0.0616062	0.060258	0.0634505	0.0629391	0.063214	0.063667	0.061846	0.0629413	0.600351	0.56665	0.0134822	0.0199148
Q01320	DNA topoisomerase 2-alpha OS=Mus musculus OX=10090 GN=Top2a PE=1 SV=2	133	44	0.0620003	0.0620326	0.060855	0.0617337	0.0642045	0.0652496	0.0646163	0.0656604	0.060966	0.0617623	0.0597325	0.0606944	0.0629642	0.0630936	0.0616539	0.0627809	0.000647496	0.0591846	0.0747071	0.0429328
Q8K3W3	Protein CASC3 OS=Mus musculus OX=10090 GN=Casc3 PE=1 SV=3	7	5	0.0660111	0.0592544	0.0604881	0.0661143	0.0627567	0.0662599	0.0707531	0.0635976	0.0653018	0.0627318	0.059817	0.064646	0.0556319	0.057701	0.059027	0.0599084	0.366878	0.194484	0.0646067	-0.1202
P43406	Integrin alpha-V OS=Mus musculus OX=10090 GN=Itgav PE=1 SV=2	19	10	0.0639511	0.0613959	0.0652872	0.0619799	0.0584219	0.0597341	0.0585333	0.062962	0.066144	0.0641766	0.0643468	0.0603494	0.0633088	0.0664439	0.0617652	0.0611998	0.149664	0.898246	-0.0762276	-0.0130002
Q3TX08	tRNA (guanine(26)-N(2))-dimethyltransferase OS=Mus musculus OX=10090 GN=Trmt1 PE=1 SV=2	14	6	0.0669347	0.0612274	0.0635916	0.0635023	0.0639313	0.0638725	0.0697752	0.0622851	0.0617477	0.0618634	0.0590723	0.0596572	0.0592202	0.0607002	0.061439	0.0611798	0.647731	0.989842	0.0251854	0.00133766
Q5SUF2	Luc7-like protein 3 OS=Mus musculus OX=10090 GN=Luc7l3 PE=1 SV=1	30	13	0.0633053	0.0616034	0.0633285	0.0622034	0.0610039	0.0653878	0.0655879	0.0630704	0.0600103	0.0596219	0.0612086	0.0610791	0.0648724	0.0619292	0.0638765	0.0619115	0.463731	0.170448	0.0257827	0.0620634
Q9D8V0	Minor histocompatibility antigen H13 OS=Mus musculus OX=10090 GN=Hm13 PE=1 SV=1	24	8	0.0629561	0.0609699	0.0617593	0.060116	0.0680662	0.0639408	0.0672363	0.065217	0.0595212	0.0602627	0.0630345	0.059979	0.0613872	0.0619746	0.0586954	0.0648839	0.0273048	0.740027	0.105329	0.0238641
Q3V0J1	Transmembrane protein 237 OS=Mus musculus OX=10090 GN=Tmem237 PE=1 SV=1	1	1	0.056627	0.0685045	0.0698767	0.0675594	0.063763	0.049632	0.0811594	0.0590623	0.0702339	0.0576222	0.0708672	0.0610957	0.0597383	0.0499209	0.0565202	0.0578173	0.755294	0.43194	-0.0679178	-0.211603
Q921N6	Probable ATP-dependent RNA helicase DDX27 OS=Mus musculus OX=10090 GN=Ddx27 PE=1 SV=3	26	19	0.0651496	0.0635346	0.0641176	0.0633861	0.0640684	0.0622432	0.0635062	0.0646166	0.0622853	0.0611508	0.0599339	0.0612399	0.0600214	0.0615304	0.0625317	0.0606841	0.696919	0.984531	-0.00996411	0.000893775
Q9DBX2	Phosducin-like protein OS=Mus musculus OX=10090 GN=Pdcl PE=1 SV=1	8	4	0.0627593	0.0655505	0.0570465	0.0645197	0.0665418	0.0684643	0.0679873	0.0684726	0.0631639	0.0622901	0.0587949	0.0620314	0.0585632	0.0583699	0.0579248	0.0575198	0.0323999	0.241824	0.121523	-0.0833339
Q6A026	Sister chromatid cohesion protein PDS5 homolog A OS=Mus musculus OX=10090 GN=Pds5a PE=1 SV=3	90	39	0.0623007	0.0624189	0.0601575	0.0623305	0.0660353	0.0653283	0.0644528	0.0662268	0.0613968	0.0616133	0.0596838	0.0616016	0.0621902	0.0614277	0.0608511	0.0619848	0.00161581	0.699983	0.0841726	0.0127655
Q9QZI8	Serine incorporator 1 OS=Mus musculus OX=10090 GN=Serinc1 PE=1 SV=1	7	3	0.0618489	0.0552561	0.0629927	0.0625251	0.0567287	0.0631805	0.0700743	0.0580258	0.0657883	0.0657527	0.0686504	0.0647863	0.0657213	0.0627048	0.0557312	0.0602327	0.801134	0.392533	0.0286592	-0.118968
Q99KK7	Dipeptidyl peptidase 3 OS=Mus musculus OX=10090 GN=Dpp3 PE=1 SV=2	92	24	0.0635651	0.0645687	0.062467	0.0630962	0.0619471	0.0614598	0.0617319	0.0606362	0.062341	0.0634553	0.060796	0.061584	0.0625686	0.0651781	0.0624994	0.0621056	0.0738528	0.491067	-0.0457115	0.0239844
Q80XI3	Eukaryotic translation initiation factor 4 gamma 3 OS=Mus musculus OX=10090 GN=Eif4g3 PE=1 SV=2	49	30	0.0639159	0.0629885	0.0635467	0.0626853	0.0585824	0.0591771	0.0606497	0.0598197	0.065453	0.0635945	0.0622445	0.0653965	0.063157	0.0621584	0.0632285	0.0634023	0.00218348	0.401112	-0.0876458	-0.0266297
Q9WTX8	Mitotic spindle assembly checkpoint protein MAD1 OS=Mus musculus OX=10090 GN=Mad1l1 PE=1 SV=1	26	17	0.0614132	0.0607174	0.0613633	0.0652364	0.0633013	0.0618396	0.0661125	0.0647029	0.0620131	0.063102	0.0605637	0.0637747	0.0602755	0.0599388	0.0625261	0.0631196	0.324604	0.75628	0.0414518	-0.0210219
Q99LD4	COP9 signalosome complex subunit 1 OS=Mus musculus OX=10090 GN=Gps1 PE=1 SV=1	26	9	0.0630698	0.0645867	0.0601897	0.0632365	0.0632581	0.0632955	0.0613696	0.0638274	0.062531	0.061146	0.0600759	0.0610572	0.0637212	0.0642321	0.0618492	0.0625541	0.911493	0.291603	0.00414811	0.0437875
Q9CYH6	Ribosome biogenesis regulatory protein homolog OS=Mus musculus OX=10090 GN=Rrs1 PE=1 SV=1	25	13	0.0651698	0.0638519	0.0630093	0.0624284	0.0661859	0.0653252	0.0669193	0.064141	0.0597252	0.0597245	0.0598164	0.0600987	0.0602585	0.0622601	0.0615497	0.0595361	0.0754002	0.466115	0.0452836	0.0251124
Q921I2	Kelch domain-containing protein 4 OS=Mus musculus OX=10090 GN=Klhdc4 PE=2 SV=2	22	9	0.0636475	0.0634765	0.0648465	0.0653949	0.0617496	0.0578677	0.0687075	0.05753	0.0649777	0.0618803	0.0615738	0.0631255	0.0587649	0.0625307	0.0636061	0.0603207	0.330092	0.744226	-0.0696404	-0.0371575
P21981	Protein-glutamine gamma-glutamyltransferase 2 OS=Mus musculus OX=10090 GN=Tgm2 PE=1 SV=4	38	15	0.064127	0.0638481	0.063237	0.0623248	0.0277462	0.0299821	0.0285403	0.0296617	0.0741464	0.0774598	0.0793419	0.0774548	0.0826957	0.0801431	0.0783755	0.0809156	6.07e-11	0.226203	-1.12954	0.0629882
Q9CQX4	PCNA-associated factor OS=Mus musculus OX=10090 GN=Pclaf PE=1 SV=1	8	5	0.0661017	0.0642868	0.0643059	0.0680614	0.0578387	0.0522416	0.0574168	0.0544898	0.0674874	0.0673832	0.0671486	0.065865	0.0586995	0.064537	0.0600047	0.064132	0.00077712	0.114129	-0.244077	-0.116071
Q09014	Neutrophil cytosol factor 1 OS=Mus musculus OX=10090 GN=Ncf1 PE=1 SV=3	45	15	0.061022	0.061772	0.0609976	0.0591618	0.0647413	0.0654276	0.0612799	0.0643537	0.0610165	0.0622081	0.0633609	0.0634888	0.0622454	0.0631844	0.0612837	0.0644562	0.035599	0.925242	0.0740801	0.00624067
Q8R088	Golgi phosphoprotein 3-like OS=Mus musculus OX=10090 GN=Golph3l PE=1 SV=1	10	6	0.0579464	0.0635696	0.0664448	0.0673464	0.06433	0.0663399	0.0650178	0.0626644	0.0600075	0.0638094	0.0609549	0.0566343	0.0589905	0.0611113	0.0632516	0.0615811	0.801911	0.863468	0.0192595	0.0217947
Q7TN98	Cytoplasmic polyadenylation element-binding protein 4 OS=Mus musculus OX=10090 GN=Cpeb4 PE=1 SV=1	3	2	0.0675831	0.0605798	0.0538954	0.0618491	0.0603694	0.0578192	0.0800554	0.0547141	0.0696573	0.0452572	0.0572048	0.0746062	0.063028	0.057632	0.0712782	0.0644708	0.875838	0.849242	0.0409665	0.0777791
P59328	WD repeat and HMG-box DNA-binding protein 1 OS=Mus musculus OX=10090 GN=Wdhd1 PE=1 SV=2	38	20	0.066093	0.0644677	0.0652651	0.0642888	0.0614068	0.0584323	0.0583881	0.0604112	0.0625581	0.0629705	0.0649938	0.0632664	0.0618817	0.0618087	0.0612661	0.0625018	0.000360441	0.28323	-0.124574	-0.0363262
Q3TBW2	39S ribosomal protein L10, mitochondrial OS=Mus musculus OX=10090 GN=Mrpl10 PE=1 SV=2	5	4	0.060129	0.060139	0.0639429	0.0593345	0.0602964	0.0578977	0.0632288	0.0653703	0.0645238	0.0620338	0.0675844	0.060711	0.0653255	0.0613066	0.0587106	0.0694656	0.840181	0.990623	0.0181939	-0.00198226
P33215	Protein NEDD1 OS=Mus musculus OX=10090 GN=Nedd1 PE=1 SV=2	21	12	0.0631081	0.0587085	0.0629703	0.0630776	0.0604889	0.0590355	0.0633642	0.0590018	0.0652302	0.0672672	0.0644684	0.0634094	0.0604344	0.0613965	0.0648383	0.0632007	0.473467	0.350769	-0.0351292	-0.0596051
Q6AW69	Cingulin-like protein 1 OS=Mus musculus OX=10090 GN=Cgnl1 PE=1 SV=2	8	7	0.068071	0.0598604	0.0659563	0.0687743	0.0583151	0.0536747	0.0582981	0.0515282	0.067938	0.0695026	0.0638359	0.0633075	0.0652758	0.0602879	0.0635593	0.0618148	0.00690448	0.493606	-0.243775	-0.0758888
Q9QYC0	Alpha-adducin OS=Mus musculus OX=10090 GN=Add1 PE=1 SV=2	31	12	0.0623898	0.0623045	0.0637623	0.0654709	0.0591152	0.0586195	0.0617134	0.058769	0.0665193	0.0656011	0.0637221	0.0639738	0.0619728	0.0610889	0.0639308	0.0610465	0.0129054	0.135155	-0.0921637	-0.0669515
Q3U0V1	Far upstream element-binding protein 2 OS=Mus musculus OX=10090 GN=Khsrp PE=1 SV=2	113	26	0.0638027	0.0626489	0.0616922	0.0637277	0.0630601	0.0629078	0.0660831	0.06457	0.0618452	0.0625472	0.0586108	0.0605452	0.0609593	0.0619629	0.0623085	0.0627284	0.403747	0.556692	0.0267986	0.026253
Q3TFK5	G patch domain-containing protein 4 OS=Mus musculus OX=10090 GN=Gpatch4 PE=1 SV=1	8	6	0.062417	0.0581661	0.0686233	0.0634566	0.0621417	0.0598664	0.0576182	0.0680308	0.0644294	0.0622595	0.0631231	0.0648288	0.0621761	0.0604258	0.061915	0.060522	0.727904	0.618228	-0.0291416	-0.0553857
G5E870	E3 ubiquitin-protein ligase TRIP12 OS=Mus musculus OX=10090 GN=Trip12 PE=1 SV=1	72	32	0.0646358	0.0635258	0.0645228	0.0629234	0.0586804	0.0589475	0.0623742	0.0597798	0.0645028	0.0641137	0.0640974	0.0636886	0.062709	0.0617776	0.0624476	0.0612736	0.0021942	0.15332	-0.0925414	-0.0469066
Q8CCS6	Polyadenylate-binding protein 2 OS=Mus musculus OX=10090 GN=Pabpn1 PE=1 SV=3	13	5	0.0650151	0.0651771	0.0622929	0.0654433	0.0640979	0.0620825	0.0533201	0.0627862	0.0631013	0.0625999	0.0612649	0.06294	0.0611816	0.0624342	0.0615606	0.0647024	0.177963	0.998572	-0.0937152	-0.000402424
E9Q4N7	AT-rich interactive domain-containing protein 1B OS=Mus musculus OX=10090 GN=Arid1b PE=1 SV=1	19	13	0.0640164	0.0616452	0.0639087	0.0621054	0.0648695	0.0608854	0.0684217	0.0654278	0.0649697	0.0582909	0.0615165	0.0620555	0.0602272	0.0594307	0.0611388	0.0610906	0.414075	0.736176	0.0437077	-0.0282257
Q8VE97	Serine/arginine-rich splicing factor 4 OS=Mus musculus OX=10090 GN=Srsf4 PE=2 SV=1	7	4	0.0611043	0.057872	0.0586837	0.0636585	0.0675174	0.0636346	0.0770334	0.0716339	0.0574122	0.0589294	0.059495	0.058762	0.0585142	0.0623682	0.0616003	0.0617808	0.00993099	0.581836	0.210936	0.0579237
P97311	DNA replication licensing factor MCM6 OS=Mus musculus OX=10090 GN=Mcm6 PE=1 SV=1	97	32	0.0629239	0.0633378	0.0641015	0.0617869	0.0624977	0.0624865	0.0655673	0.0629817	0.0628391	0.0620563	0.0627274	0.061817	0.0600593	0.0618212	0.0617493	0.061247	0.77225	0.414029	0.00773043	-0.0266981
O08663	Methionine aminopeptidase 2 OS=Mus musculus OX=10090 GN=Metap2 PE=1 SV=1	29	12	0.0658482	0.0683725	0.0677051	0.0627962	0.0571413	0.0572957	0.0664076	0.0567915	0.064339	0.0604022	0.0626267	0.0631828	0.0616173	0.0607851	0.0622845	0.0624044	0.0275221	0.874413	-0.158129	-0.0197576
Q8R180	ERO1-like protein alpha OS=Mus musculus OX=10090 GN=Ero1a PE=1 SV=2	60	15	0.0601519	0.0609091	0.0616023	0.0614843	0.0546703	0.0572346	0.0551055	0.0566972	0.0641858	0.065792	0.0654498	0.0649486	0.0675228	0.0687985	0.065752	0.0696951	0.000630403	0.099991	-0.126338	0.0614974
E9Q735	Ubiquitin conjugation factor E4 A OS=Mus musculus OX=10090 GN=Ube4a PE=1 SV=1	8	7	0.0633886	0.0624217	0.0661022	0.0592507	0.0605966	0.0575207	0.0657189	0.0602945	0.0681982	0.0635687	0.0608369	0.0714585	0.0590272	0.0595273	0.0636565	0.058433	0.632875	0.220631	-0.0415371	-0.13202
Q6PDG5	SWI/SNF complex subunit SMARCC2 OS=Mus musculus OX=10090 GN=Smarcc2 PE=1 SV=2	30	18	0.0609474	0.0596865	0.0604376	0.0620676	0.0623015	0.0627587	0.0667865	0.0631154	0.0611672	0.0624645	0.064817	0.0619764	0.0635324	0.0633767	0.0623082	0.0622563	0.0516214	0.925049	0.0680938	0.00629973
Q9QXZ0	Microtubule-actin cross-linking factor 1 OS=Mus musculus OX=10090 GN=Macf1 PE=1 SV=2	141	97	0.0610801	0.0620651	0.0621515	0.0623284	0.0645821	0.0625565	0.0662485	0.0620806	0.062319	0.0635114	0.062557	0.0619729	0.0613266	0.0620784	0.0616736	0.0614683	0.0824515	0.533743	0.0445403	-0.0220988
Q8BG05	Heterogeneous nuclear ribonucleoprotein A3 OS=Mus musculus OX=10090 GN=Hnrnpa3 PE=1 SV=1	82	14	0.06505	0.0653395	0.0624285	0.0653083	0.0610432	0.0591427	0.0596864	0.0616707	0.062829	0.063173	0.0623761	0.063998	0.0613767	0.0628007	0.0629857	0.0607913	0.00300133	0.497111	-0.0957391	-0.0255986
Q9R1X4	Protein timeless homolog OS=Mus musculus OX=10090 GN=Timeless PE=1 SV=3	25	12	0.0612999	0.0628049	0.0612782	0.0639308	0.0648642	0.0628608	0.0666829	0.0609035	0.0635262	0.059984	0.063029	0.064909	0.0611153	0.0626906	0.0620678	0.0580528	0.506157	0.525213	0.0336946	-0.0438417
P14206	40S ribosomal protein SA OS=Mus musculus OX=10090 GN=Rpsa PE=1 SV=4	50	13	0.0641462	0.0657164	0.0667354	0.0605214	0.0547806	0.0597647	0.0573198	0.0563878	0.0558718	0.060443	0.070007	0.0618237	0.0716506	0.0673729	0.0618828	0.0655758	0.0744432	0.409401	-0.171535	0.105624
Q80UP3	Diacylglycerol kinase zeta OS=Mus musculus OX=10090 GN=Dgkz PE=1 SV=2	20	10	0.0618325	0.0609063	0.0604193	0.0641436	0.0653224	0.063084	0.0664883	0.0645159	0.0642671	0.0621232	0.0593654	0.0609378	0.0615432	0.0621501	0.0616006	0.0613004	0.0642766	0.999814	0.0690834	5.87e-06
P62270	40S ribosomal protein S18 OS=Mus musculus OX=10090 GN=Rps18 PE=1 SV=3	31	5	0.0635593	0.0666818	0.0600968	0.0614426	0.0642851	0.0624037	0.0615204	0.0651566	0.0589516	0.0634825	0.0588079	0.0592118	0.0640799	0.0661881	0.0626234	0.0615086	0.871817	0.251147	0.00979227	0.0815375
Q9D0J8	Parathymosin OS=Mus musculus OX=10090 GN=Ptms PE=1 SV=3	2	2	0.0578108	0.0482761	0.0610237	0.0547752	0.0821707	0.0773484	0.0769567	0.0764244	0.0576778	0.0564557	0.0575446	0.0589873	0.0551027	0.0589418	0.059953	0.0605512	0.000118561	0.886937	0.500634	0.0232965
Q91VH2	Sorting nexin-9 OS=Mus musculus OX=10090 GN=Snx9 PE=1 SV=1	14	7	0.0626508	0.0639911	0.0631816	0.0610707	0.0635623	0.0650876	0.0591479	0.0630829	0.0599122	0.0633377	0.0626367	0.0616631	0.0619341	0.0621678	0.0639422	0.0626311	0.987529	0.783507	-0.000764947	0.0183049
Q9DBP5	UMP-CMP kinase OS=Mus musculus OX=10090 GN=Cmpk1 PE=1 SV=1	29	11	0.0635782	0.0610293	0.0607373	0.0580067	0.0634803	0.0665602	0.0645929	0.0630884	0.059988	0.0634957	0.0608504	0.0638128	0.0629257	0.0637976	0.0611142	0.0629424	0.0601158	0.834688	0.0832202	0.0155612
Q6PGC1	ATP-dependent RNA helicase DHX29 OS=Mus musculus OX=10090 GN=Dhx29 PE=1 SV=1	38	23	0.0632899	0.0613399	0.0620776	0.0627272	0.0641213	0.0661487	0.0668104	0.0627218	0.0616176	0.0617756	0.0604525	0.0623282	0.060971	0.0625027	0.0621586	0.0589567	0.079505	0.874413	0.0583974	-0.00960318
Q148V7	RAB11-binding protein RELCH OS=Mus musculus OX=10090 GN=Relch PE=1 SV=1	15	10	0.0644022	0.0619528	0.0645936	0.0633869	0.0614597	0.0601955	0.064202	0.0589558	0.0615553	0.0632348	0.0670732	0.0632054	0.0628355	0.0591683	0.0639769	0.0598021	0.270718	0.435229	-0.0555768	-0.0535585
E9Q784	Zinc finger CCCH domain-containing protein 13 OS=Mus musculus OX=10090 GN=Zc3h13 PE=1 SV=1	9	7	0.0637115	0.0583915	0.0646433	0.0622231	0.0618641	0.0602828	0.0684777	0.0588897	0.0607829	0.0636414	0.0674698	0.0624055	0.0620052	0.0583285	0.0622489	0.0646341	0.985693	0.738594	0.00180893	-0.0406531
Q505F5	Leucine-rich repeat-containing protein 47 OS=Mus musculus OX=10090 GN=Lrrc47 PE=1 SV=1	37	19	0.0617816	0.0623699	0.0631716	0.0620761	0.0627185	0.0627339	0.0635839	0.0637557	0.0621269	0.0635033	0.0630643	0.0617714	0.0635292	0.0613096	0.0620231	0.060481	0.355927	0.534398	0.0195031	-0.0182472
O55236	mRNA-capping enzyme OS=Mus musculus OX=10090 GN=Rngtt PE=1 SV=1	8	7	0.0576403	0.0610326	0.0590079	0.0633383	0.0611549	0.0693392	0.0717153	0.0631782	0.0664052	0.0606919	0.0624595	0.0589238	0.0614067	0.0625926	0.065151	0.0559627	0.129306	0.907703	0.1368	-0.0204829
Q9CXE2	B-cell CLL/lymphoma 7 protein family member A OS=Mus musculus OX=10090 GN=Bcl7a PE=2 SV=1	8	4	0.0631809	0.0659958	0.0663663	0.0633144	0.0620979	0.0571778	0.0653723	0.0631598	0.0630172	0.0667368	0.062726	0.0631331	0.0608958	0.0590817	0.0565646	0.0611795	0.276591	0.175213	-0.0642913	-0.104921
Q5SQX6	Cytoplasmic FMR1-interacting protein 2 OS=Mus musculus OX=10090 GN=Cyfip2 PE=1 SV=2	18	9	0.0623559	0.0629073	0.0662369	0.0613788	0.0605639	0.0598543	0.0618442	0.0589466	0.0650627	0.0626294	0.0612732	0.0637644	0.0624259	0.0610745	0.0642366	0.0654455	0.108433	0.978752	-0.0677919	0.00243144
Q3THK7	GMP synthase [glutamine-hydrolyzing] OS=Mus musculus OX=10090 GN=Gmps PE=1 SV=2	77	27	0.0639372	0.0629458	0.0638483	0.0651902	0.0596425	0.0613243	0.0582751	0.0600534	0.0631174	0.0631502	0.0642156	0.0620364	0.0629768	0.0646844	0.0609317	0.0636707	0.00429867	0.978752	-0.0970362	-0.00170085
Q9ERH4	Nucleolar and spindle-associated protein 1 OS=Mus musculus OX=10090 GN=Nusap1 PE=1 SV=1	7	5	0.0597266	0.0609957	0.0608576	0.0585729	0.0634952	0.0624878	0.067726	0.0669134	0.0661845	0.0637882	0.064507	0.0600048	0.0660952	0.0540855	0.0631762	0.0613835	0.140356	0.602831	0.117369	-0.0593243
Q99LR1	Lysophosphatidylserine lipase ABHD12 OS=Mus musculus OX=10090 GN=Abhd12 PE=1 SV=2	6	4	0.0604313	0.0574041	0.0645792	0.0616673	0.0740612	0.0644758	0.066088	0.0671981	0.0599342	0.0624242	0.0617677	0.057014	0.0656539	0.0602619	0.0580286	0.0590105	0.0549023	0.95131	0.154565	0.0100523
Q8BMG7	Rab3 GTPase-activating protein non-catalytic subunit OS=Mus musculus OX=10090 GN=Rab3gap2 PE=1 SV=2	35	18	0.0600377	0.06119	0.0594938	0.0651054	0.0650182	0.0638236	0.0659087	0.0642838	0.062707	0.0627026	0.062425	0.0633797	0.061892	0.0615975	0.0603066	0.0601285	0.0352735	0.358306	0.0762935	-0.0425773
Q7M6Y3	Phosphatidylinositol-binding clathrin assembly protein OS=Mus musculus OX=10090 GN=Picalm PE=1 SV=1	31	13	0.0635383	0.0642652	0.0650219	0.0653864	0.059214	0.059023	0.0615947	0.0583959	0.065185	0.0642977	0.0669147	0.0639473	0.0630257	0.0603921	0.0605949	0.0592033	0.00260591	0.0338828	-0.116423	-0.0983341
Q8BTI7	Serine/threonine-protein phosphatase 6 regulatory ankyrin repeat subunit C OS=Mus musculus OX=10090 GN=Ankrd52 PE=1 SV=1	14	9	0.0639645	0.063526	0.065579	0.0620896	0.0597939	0.0594039	0.0609503	0.0630497	0.0632525	0.0608967	0.0677713	0.0668423	0.0627916	0.058931	0.0613443	0.0598137	0.170591	0.17387	-0.0693813	-0.09048
O88456	Calpain small subunit 1 OS=Mus musculus OX=10090 GN=Capns1 PE=1 SV=1	21	4	0.0580073	0.058871	0.0610627	0.0650287	0.0635181	0.0657666	0.0496894	0.0642445	0.0589847	0.0629517	0.0635806	0.066338	0.0648864	0.0655404	0.0668478	0.064682	0.965544	0.751962	-0.00603184	0.0578838
O08808	Protein diaphanous homolog 1 OS=Mus musculus OX=10090 GN=Diaph1 PE=1 SV=1	63	31	0.06143	0.0609228	0.0627007	0.0609825	0.062995	0.064507	0.0656763	0.0619274	0.0622647	0.063383	0.0626157	0.0619696	0.0626078	0.0614975	0.0624323	0.0620876	0.037505	0.821585	0.051959	-0.00928208
Q8R3L2	Transcription factor 25 OS=Mus musculus OX=10090 GN=Tcf25 PE=1 SV=2	18	11	0.0623008	0.0630254	0.06379	0.0630055	0.0629545	0.0612284	0.0668928	0.0618105	0.0621967	0.0590874	0.0629767	0.0641451	0.0613144	0.0607408	0.0612198	0.0633111	0.946569	0.904818	0.00355552	-0.0101239
Q61211	Eukaryotic translation initiation factor 2D OS=Mus musculus OX=10090 GN=Eif2d PE=1 SV=3	20	11	0.065791	0.0648335	0.0612376	0.0632456	0.0590672	0.0587912	0.0602898	0.05937	0.0629766	0.0649033	0.0647382	0.0626263	0.0636879	0.0635548	0.0624773	0.0624095	0.00358203	0.703852	-0.102602	-0.0175933
Q9ERA6	Tuftelin-interacting protein 11 OS=Mus musculus OX=10090 GN=Tfip11 PE=1 SV=1	9	7	0.0585952	0.060764	0.0571515	0.0619969	0.066814	0.0679988	0.0764592	0.0676974	0.0603933	0.0620478	0.0550164	0.0596755	0.0624025	0.0615837	0.0599541	0.0614495	0.00472049	0.608307	0.224615	0.050661
Q80WJ7	Protein LYRIC OS=Mus musculus OX=10090 GN=Mtdh PE=1 SV=1	81	30	0.0616469	0.0616458	0.0609782	0.062752	0.0655748	0.0644856	0.066317	0.0659366	0.0601605	0.0625817	0.0596515	0.0605781	0.0617772	0.0628847	0.061838	0.0611914	0.00162757	0.344146	0.086647	0.0279224
Q8R1N4	NudC domain-containing protein 3 OS=Mus musculus OX=10090 GN=Nudcd3 PE=1 SV=3	16	8	0.063899	0.0618619	0.061222	0.0641853	0.0654776	0.0624626	0.0648092	0.061493	0.0626484	0.0669027	0.0580817	0.062617	0.0590435	0.0601917	0.0657252	0.0593793	0.807929	0.740741	0.0173684	-0.0340586
Q99L47	Hsc70-interacting protein OS=Mus musculus OX=10090 GN=St13 PE=1 SV=1	34	7	0.062145	0.0653287	0.0644646	0.0594482	0.0600364	0.0639689	0.0616356	0.0609547	0.0590079	0.06038	0.0655185	0.0657593	0.0635183	0.0638805	0.0599301	0.0640232	0.681866	0.970444	-0.0271971	0.00508672
A6H630	Damage-control phosphatase ARMT1 OS=Mus musculus OX=10090 GN=Armt1 PE=1 SV=1	12	8	0.0641552	0.0638085	0.0606071	0.0619357	0.0638078	0.0622728	0.0630929	0.0610453	0.0619474	0.0599012	0.0633516	0.0607488	0.0640776	0.0631715	0.0629798	0.0630968	0.970952	0.298111	-0.00146883	0.0429205
Q5XJE5	RNA polymerase-associated protein LEO1 OS=Mus musculus OX=10090 GN=Leo1 PE=1 SV=2	6	5	0.0666215	0.057613	0.0629793	0.0620369	0.0653305	0.0621452	0.0611372	0.0617424	0.059731	0.054768	0.0616952	0.0660341	0.0618353	0.0635549	0.0701707	0.0626047	0.942101	0.442123	0.00783127	0.0933479
Q62383	Transcription elongation factor SPT6 OS=Mus musculus OX=10090 GN=Supt6h PE=1 SV=2	61	33	0.0608365	0.0621794	0.0625482	0.0613647	0.0632582	0.0625031	0.0671917	0.0643082	0.0647445	0.0622128	0.060546	0.0612843	0.0621275	0.0624107	0.0620959	0.0603884	0.103151	0.882613	0.0586793	-0.00993011
Q6ZPY7	Lysine-specific demethylase 3B OS=Mus musculus OX=10090 GN=Kdm3b PE=1 SV=2	28	17	0.0640811	0.0613393	0.0639003	0.0624615	0.0599444	0.0597478	0.0641787	0.061613	0.0635197	0.0613003	0.0629568	0.0662024	0.0628387	0.0616609	0.0617496	0.0625054	0.343659	0.59481	-0.0369158	-0.0294812
Q60875	Rho guanine nucleotide exchange factor 2 OS=Mus musculus OX=10090 GN=Arhgef2 PE=1 SV=4	60	25	0.0642194	0.0641914	0.0638187	0.0640624	0.062823	0.0615668	0.0622495	0.0630043	0.0630843	0.0627944	0.0633231	0.0630632	0.0625786	0.0583103	0.0600584	0.0608521	0.11223	0.0590988	-0.037972	-0.0615881
Q9Z1R2	Large proline-rich protein BAG6 OS=Mus musculus OX=10090 GN=Bag6 PE=1 SV=1	43	16	0.0618136	0.066531	0.0651321	0.0628254	0.0585919	0.0611719	0.0645841	0.059306	0.0636448	0.0646971	0.062918	0.0645441	0.0592847	0.0617994	0.0611597	0.0619963	0.107614	0.264388	-0.0734344	-0.0668711
Q80TH2	Erbin OS=Mus musculus OX=10090 GN=Erbin PE=1 SV=3	118	37	0.0657151	0.0656623	0.0657649	0.066155	0.0587164	0.0583007	0.0600634	0.0598967	0.0643679	0.0655382	0.0654075	0.0642863	0.0602107	0.0600579	0.05895	0.0609068	5.3e-06	0.000512598	-0.152054	-0.112544
Q9JJX7	Tyrosyl-DNA phosphodiesterase 2 OS=Mus musculus OX=10090 GN=Tdp2 PE=1 SV=1	7	3	0.0603575	0.0611431	0.0631259	0.0644913	0.0609013	0.0608237	0.0651619	0.0636803	0.0681711	0.0613126	0.0639828	0.065497	0.059175	0.0614905	0.0627732	0.0579127	0.898103	0.165934	0.00823076	-0.101269
Q6PDK2	Histone-lysine N-methyltransferase 2D OS=Mus musculus OX=10090 GN=Kmt2d PE=1 SV=2	16	12	0.0625181	0.0599089	0.0582088	0.0590282	0.062809	0.0656555	0.0698481	0.0650577	0.0576251	0.0626689	0.0649545	0.0653815	0.0598038	0.0603905	0.0611589	0.0649825	0.047685	0.834688	0.135536	-0.023896
Q9CZD3	Glycine--tRNA ligase OS=Mus musculus OX=10090 GN=Gars1 PE=1 SV=1	75	22	0.0631956	0.0636912	0.0630387	0.0641487	0.0599086	0.0596554	0.0590324	0.0608608	0.0657563	0.0637323	0.0623913	0.0625347	0.0625665	0.0639034	0.0623824	0.0632016	0.0022859	0.715	-0.0855349	-0.013192
Q8K3A9	7SK snRNA methylphosphate capping enzyme OS=Mus musculus OX=10090 GN=Mepce PE=1 SV=2	15	9	0.0593622	0.0599926	0.0618637	0.0665438	0.0646324	0.0641597	0.072277	0.0656106	0.0647267	0.0612677	0.061674	0.0595803	0.0593933	0.061189	0.0608354	0.0568916	0.118868	0.580888	0.105916	-0.0530714
P83887	Tubulin gamma-1 chain OS=Mus musculus OX=10090 GN=Tubg1 PE=1 SV=1	1	1	0.0557629	0.0630128	0.0555591	0.0586849	0.0764743	0.0618194	0.0625967	0.0704667	0.0508187	0.0613991	0.0603354	0.0590619	0.0601654	0.0628594	0.0652496	0.0757335	0.108138	0.287065	0.216025	0.187288
Q7TSI3	Serine/threonine-protein phosphatase 6 regulatory subunit 1 OS=Mus musculus OX=10090 GN=Ppp6r1 PE=1 SV=1	48	19	0.0661787	0.0620324	0.0635025	0.0628188	0.0616944	0.0599385	0.0655903	0.062891	0.0646654	0.0637847	0.0637286	0.0626607	0.0597603	0.0615953	0.0602049	0.0589536	0.528953	0.111671	-0.0256094	-0.0835596
Q9JHU4	Cytoplasmic dynein 1 heavy chain 1 OS=Mus musculus OX=10090 GN=Dync1h1 PE=1 SV=2	394	151	0.0621445	0.0616198	0.0615914	0.0606006	0.0647129	0.0656658	0.0647743	0.0657542	0.0608773	0.0618147	0.061342	0.0619507	0.0623452	0.0619416	0.0610491	0.0618159	6.41e-05	0.756476	0.0851545	0.00682128
P27773	Protein disulfide-isomerase A3 OS=Mus musculus OX=10090 GN=Pdia3 PE=1 SV=2	138	31	0.0626492	0.0622201	0.0621329	0.0609412	0.063759	0.0652248	0.0592946	0.0611701	0.060691	0.0622995	0.0615397	0.0625926	0.0650936	0.0641282	0.0617835	0.0644801	0.856939	0.359116	0.00783049	0.0478345
P14685	26S proteasome non-ATPase regulatory subunit 3 OS=Mus musculus OX=10090 GN=Psmd3 PE=1 SV=3	69	24	0.0624933	0.0633111	0.0615175	0.0608804	0.0617185	0.0647505	0.0637626	0.063452	0.0604311	0.0634991	0.0607274	0.0620892	0.0627705	0.0647653	0.0608692	0.0629624	0.337134	0.562593	0.0314583	0.0266987
Q6NZB0	DnaJ homolog subfamily C member 8 OS=Mus musculus OX=10090 GN=Dnajc8 PE=1 SV=2	15	8	0.0638873	0.0621266	0.061734	0.0621022	0.0636104	0.0645933	0.0563466	0.0620758	0.0593891	0.065069	0.0655829	0.0605482	0.0649671	0.0656484	0.0591455	0.0631736	0.792881	0.921116	-0.020611	0.0136226
Q99LD9	Translation initiation factor eIF-2B subunit beta OS=Mus musculus OX=10090 GN=Eif2b2 PE=1 SV=1	16	7	0.064504	0.0623762	0.062957	0.0618833	0.0654809	0.0611628	0.0630645	0.0622896	0.0612499	0.0659152	0.0633436	0.0615733	0.05908	0.0632638	0.0621363	0.0597196	0.983164	0.442165	0.00131184	-0.0457832
P28033	CCAAT/enhancer-binding protein beta OS=Mus musculus OX=10090 GN=Cebpb PE=1 SV=1	3	2	0.0613155	0.0642283	0.0540522	0.0668238	0.0600415	0.0477762	0.0644866	0.0611617	0.0655329	0.0677503	0.0644799	0.0730171	0.066538	0.0599761	0.0606781	0.0621417	0.549868	0.527297	-0.0825739	-0.118557
Q9CY45	EEF1A lysine methyltransferase 1 OS=Mus musculus OX=10090 GN=Eef1akmt1 PE=1 SV=1	2	2	0.0688806	0.0671364	0.0678096	0.0542763	0.062464	0.0719908	0.0564801	0.0608942	0.0540511	0.0572806	0.0613968	0.0630056	0.0603761	0.0663051	0.059974	0.0676786	0.817023	0.563633	-0.0345295	0.110031
Q9EPU0	Regulator of nonsense transcripts 1 OS=Mus musculus OX=10090 GN=Upf1 PE=1 SV=2	76	35	0.0634738	0.0619447	0.0640303	0.0627651	0.0607393	0.0641304	0.0637547	0.0625577	0.0630807	0.0619847	0.0632397	0.06268	0.0609157	0.062454	0.0600434	0.0622059	0.835114	0.379577	-0.00612454	-0.0313208
Q61316	Heat shock 70 kDa protein 4 OS=Mus musculus OX=10090 GN=Hspa4 PE=1 SV=1	112	29	0.0622707	0.0632134	0.0615076	0.0618594	0.0634823	0.0636582	0.0619478	0.0616446	0.0609319	0.0631346	0.0614679	0.0607535	0.0640335	0.0636936	0.06357	0.0628311	0.631338	0.108144	0.0107959	0.0453416
Q8R2K4	TAF6-like RNA polymerase II p300/CBP-associated factor-associated factor 65 kDa subunit 6L OS=Mus musculus OX=10090 GN=Taf6l PE=1 SV=1	12	5	0.0629938	0.0576148	0.0621956	0.0620382	0.0623634	0.0645099	0.0655493	0.0611049	0.0633485	0.0606691	0.0637132	0.0603782	0.0677628	0.0644457	0.0600372	0.0612754	0.408667	0.760077	0.0506168	0.0299612
P54276	DNA mismatch repair protein Msh6 OS=Mus musculus OX=10090 GN=Msh6 PE=1 SV=3	44	25	0.0618516	0.0624566	0.0602531	0.0611676	0.0633245	0.0637869	0.0661423	0.0627721	0.0623779	0.0619618	0.0608688	0.06171	0.0643437	0.0621905	0.0618195	0.062973	0.0311118	0.480241	0.0590638	0.0254168
Q8R2M2	Deoxynucleotidyltransferase terminal-interacting protein 2 OS=Mus musculus OX=10090 GN=Dnttip2 PE=1 SV=1	25	15	0.06141	0.0610213	0.0611076	0.0644511	0.0656968	0.0651817	0.0659187	0.0671269	0.0588882	0.0605786	0.0629026	0.0602568	0.060475	0.0612601	0.0624901	0.0612344	0.0102515	0.736176	0.090131	0.0170568
Q61656	Probable ATP-dependent RNA helicase DDX5 OS=Mus musculus OX=10090 GN=Ddx5 PE=1 SV=2	57	16	0.0634014	0.064944	0.0623948	0.0618389	0.0625119	0.0642934	0.0594696	0.063091	0.0598544	0.0625158	0.0619541	0.0634319	0.0643591	0.063465	0.0599915	0.0624831	0.678459	0.844352	-0.018816	0.0145616
Q811U4	Mitofusin-1 OS=Mus musculus OX=10090 GN=Mfn1 PE=1 SV=3	5	4	0.0594621	0.0579068	0.0616724	0.0600062	0.0678465	0.0636803	0.071971	0.0707151	0.061789	0.0575784	0.0608136	0.0649648	0.063005	0.0599495	0.0576646	0.0609745	0.00742558	0.863797	0.196779	-0.0204567
P70429	Ena/VASP-like protein OS=Mus musculus OX=10090 GN=Evl PE=1 SV=2	7	4	0.0564346	0.0586824	0.0558262	0.0583984	0.0673144	0.0707436	0.0694216	0.0662719	0.0634417	0.063812	0.0625263	0.0655428	0.0616711	0.0567699	0.0633151	0.0598279	0.000210584	0.200544	0.25523	-0.0807676
Q9CSH3	Exosome complex exonuclease RRP44 OS=Mus musculus OX=10090 GN=Dis3 PE=1 SV=4	58	27	0.063407	0.0644503	0.0630741	0.0630873	0.0612979	0.0601947	0.0610423	0.0605566	0.0644226	0.0618992	0.0638401	0.0629141	0.0629045	0.0631409	0.0615853	0.0621833	0.0037073	0.46616	-0.0634146	-0.018621
Q80W00	Serine/threonine-protein phosphatase 1 regulatory subunit 10 OS=Mus musculus OX=10090 GN=Ppp1r10 PE=1 SV=1	16	12	0.0629046	0.0620347	0.0615852	0.0656966	0.0651717	0.062336	0.0638606	0.0637677	0.0651076	0.060224	0.0616776	0.0629624	0.0616872	0.0598169	0.0633792	0.0577879	0.743882	0.512246	0.0168554	-0.0430244
A2BH40	AT-rich interactive domain-containing protein 1A OS=Mus musculus OX=10090 GN=Arid1a PE=1 SV=1	78	32	0.0630221	0.0621341	0.0634467	0.0626118	0.062647	0.0634244	0.0632618	0.0634755	0.0631176	0.0620896	0.0627414	0.0628096	0.0613101	0.0609045	0.0612476	0.0617563	0.394517	0.0339699	0.00914962	-0.0322206
Q9R111	Guanine deaminase OS=Mus musculus OX=10090 GN=Gda PE=1 SV=1	46	15	0.0597017	0.0617028	0.0602464	0.0612747	0.0640204	0.0639439	0.0631328	0.065547	0.0601097	0.0624975	0.0619226	0.0618602	0.0645036	0.0652309	0.0617431	0.0625628	0.0112666	0.241824	0.0792449	0.0439107
O35857	Mitochondrial import inner membrane translocase subunit TIM44 OS=Mus musculus OX=10090 GN=Timm44 PE=1 SV=2	31	14	0.0597585	0.0613567	0.0597546	0.0633623	0.0615395	0.0638035	0.0622259	0.0624613	0.0629779	0.0615598	0.0622264	0.0644197	0.0641327	0.0649249	0.0628605	0.0626357	0.270015	0.683892	0.034146	0.0192766
P97855	Ras GTPase-activating protein-binding protein 1 OS=Mus musculus OX=10090 GN=G3bp1 PE=1 SV=1	48	14	0.0666064	0.0663801	0.0674615	0.0633689	0.058147	0.058964	0.0594144	0.057929	0.0605831	0.0657482	0.0651901	0.0628456	0.0628892	0.063916	0.0581828	0.0623735	0.0029683	0.549093	-0.169904	-0.0404542
Q80U87	Ubiquitin carboxyl-terminal hydrolase 8 OS=Mus musculus OX=10090 GN=Usp8 PE=1 SV=2	21	14	0.0618866	0.0613441	0.0651081	0.0668743	0.0642478	0.0625083	0.0650388	0.060807	0.0629104	0.0599588	0.0604587	0.0633107	0.0605763	0.060433	0.0645926	0.0599444	0.798499	0.950183	-0.0144019	-0.00664536
Q61263	Sterol O-acyltransferase 1 OS=Mus musculus OX=10090 GN=Soat1 PE=1 SV=2	9	3	0.0632106	0.0639944	0.06043	0.0605921	0.0622633	0.0610894	0.0591679	0.0605966	0.0651638	0.062973	0.061634	0.0625243	0.0616259	0.0625053	0.0641896	0.0680399	0.534249	0.768179	-0.0297875	0.0223223
Q61595	Kinectin OS=Mus musculus OX=10090 GN=Ktn1 PE=1 SV=1	37	22	0.0635405	0.0622935	0.0645797	0.0641794	0.0599976	0.060527	0.064574	0.0617893	0.0638971	0.0648209	0.0635836	0.0634992	0.0607224	0.0596091	0.0620084	0.0603782	0.149664	0.0726554	-0.0447886	-0.0758379
Q8BMK0	Centrosomal protein of 85 kDa OS=Mus musculus OX=10090 GN=Cep85 PE=1 SV=2	6	4	0.0622572	0.0629107	0.0678941	0.069051	0.0660192	0.0641752	0.0636534	0.0547626	0.0632444	0.0614135	0.065342	0.0612407	0.0574182	0.0643485	0.0590043	0.0572651	0.381277	0.524846	-0.0785413	-0.0790263
G5E8B9	Zinc finger and BTB domain-containing protein 11 OS=Mus musculus OX=10090 GN=Zbtb11 PE=2 SV=1	10	6	0.0645384	0.0580751	0.0669851	0.064481	0.0566549	0.0646196	0.0625921	0.0658541	0.0706521	0.059918	0.0586115	0.0663826	0.0575452	0.0599895	0.0621833	0.0609175	0.817023	0.549931	-0.0253414	-0.0832308
C0HKD9	Microfibrillar-associated protein 1B OS=Mus musculus OX=10090 GN=Mfap1b PE=1 SV=1	10	8	0.067605	0.064566	0.0601035	0.0683259	0.0641506	0.0599419	0.0611848	0.0633703	0.0633777	0.063574	0.0570675	0.0625337	0.0609457	0.061229	0.0617034	0.0603208	0.29833	0.920242	-0.0664444	-0.0124925
Q69ZR9	Protein TASOR OS=Mus musculus OX=10090 GN=Tasor PE=1 SV=2	16	12	0.0634117	0.0604935	0.0600898	0.0617785	0.0631117	0.0615974	0.0623467	0.0617405	0.0656355	0.0628907	0.0638755	0.0655219	0.0596196	0.0646866	0.0586433	0.064557	0.72637	0.329813	0.0178872	-0.060692
Q7TSC1	Protein PRRC2A OS=Mus musculus OX=10090 GN=Prrc2a PE=1 SV=1	38	23	0.0627397	0.0621069	0.0623766	0.0639775	0.0633481	0.0585147	0.0624819	0.0609723	0.0637972	0.065239	0.0620353	0.0628314	0.0615803	0.0622322	0.0637923	0.0619746	0.316989	0.624395	-0.0347523	-0.0246531
P27546	Microtubule-associated protein 4 OS=Mus musculus OX=10090 GN=Map4 PE=1 SV=3	93	40	0.0636552	0.0615368	0.0631411	0.0647302	0.0630707	0.0617405	0.0666715	0.0637665	0.0629707	0.0629302	0.0618424	0.0631897	0.0600091	0.0598327	0.0606449	0.0602678	0.716005	0.137817	0.012078	-0.0597063
Q9CQI6	Coactosin-like protein OS=Mus musculus OX=10090 GN=Cotl1 PE=1 SV=3	41	9	0.0636372	0.0641797	0.0573365	0.0591721	0.0634686	0.0614685	0.0635413	0.0648228	0.0624249	0.0609345	0.0601923	0.0608147	0.0656139	0.0643757	0.0621053	0.065912	0.293618	0.242364	0.0534315	0.0780993
P24527	Leukotriene A-4 hydrolase OS=Mus musculus OX=10090 GN=Lta4h PE=1 SV=4	142	28	0.0622799	0.0639109	0.0604165	0.0595675	0.0626747	0.0659466	0.0612289	0.0657215	0.0604661	0.0615784	0.0601219	0.0614102	0.0634789	0.0650788	0.0617895	0.0643298	0.189702	0.235594	0.0538664	0.0640987
Q4JIM5	Tyrosine-protein kinase ABL2 OS=Mus musculus OX=10090 GN=Abl2 PE=1 SV=1	2	2	0.0555828	0.0602044	0.070914	0.0519343	0.0656672	0.0690268	0.0611487	0.0729258	0.0660606	0.0771528	0.0600431	0.0505862	0.056715	0.0575871	0.0611018	0.0633493	0.327031	0.812995	0.178453	-0.0730587
P48725	Pericentrin OS=Mus musculus OX=10090 GN=Pcnt PE=1 SV=2	42	29	0.0631919	0.0614194	0.0633416	0.0639083	0.0609678	0.0605696	0.0668139	0.0612839	0.0657177	0.062764	0.0634615	0.0636961	0.061784	0.0615132	0.0598743	0.059693	0.769535	0.182551	-0.013823	-0.0739194
Q8R0T6	Adhesion G protein-coupled receptor G3 OS=Mus musculus OX=10090 GN=Adgrg3 PE=2 SV=3	15	4	0.0671034	0.0643556	0.0626461	0.0609682	0.0579374	0.0627932	0.0580286	0.0583771	0.064715	0.064831	0.0643864	0.0656765	0.0661403	0.0603295	0.060047	0.0616648	0.0612286	0.369592	-0.105117	-0.0659972
Q8R307	Vacuolar protein sorting-associated protein 18 homolog OS=Mus musculus OX=10090 GN=Vps18 PE=1 SV=2	10	8	0.0610363	0.0649881	0.0622344	0.0628933	0.064109	0.0632792	0.0670184	0.0675154	0.0560436	0.0620962	0.0621977	0.0570494	0.0662529	0.0598238	0.0619537	0.0615086	0.328116	0.381976	0.0603929	0.0726386
Q8BGC1	UPF0489 protein C5orf22 homolog OS=Mus musculus OX=10090 PE=1 SV=1	3	3	0.0563601	0.0582065	0.0697728	0.0675633	0.0506204	0.0541679	0.0567127	0.0573652	0.0678709	0.0686977	0.0666914	0.0639064	0.0621924	0.0723653	0.0665588	0.0609482	0.078154	0.883429	-0.19844	-0.0305673
Q923D5	WW domain-binding protein 11 OS=Mus musculus OX=10090 GN=Wbp11 PE=1 SV=2	23	13	0.0618875	0.0639902	0.0636037	0.0642507	0.0615226	0.0605018	0.0665247	0.0648209	0.0609185	0.0604989	0.0622763	0.0617039	0.0635535	0.0606606	0.0600006	0.0632857	0.956272	0.882866	-0.00296936	0.011939
Q9DBH0	NEDD4-like E3 ubiquitin-protein ligase WWP2 OS=Mus musculus OX=10090 GN=Wwp2 PE=1 SV=1	12	8	0.0645295	0.0629125	0.0635855	0.0637323	0.0613752	0.0638545	0.0583727	0.0588684	0.0610341	0.0592703	0.0667805	0.0606817	0.0631537	0.0656358	0.0640181	0.0621952	0.180591	0.576842	-0.0722004	0.0427543
O89053	Coronin-1A OS=Mus musculus OX=10090 GN=Coro1a PE=1 SV=5	60	15	0.0614087	0.0644661	0.0614608	0.0610409	0.0635031	0.0630946	0.0573171	0.0635122	0.0605962	0.0624545	0.0620604	0.062381	0.0636836	0.0659515	0.0637253	0.063344	0.903759	0.397243	-0.00652156	0.0526473
Q3UA06	Pachytene checkpoint protein 2 homolog OS=Mus musculus OX=10090 GN=Trip13 PE=1 SV=1	24	9	0.061891	0.0625163	0.0642879	0.061383	0.0609436	0.0618299	0.062567	0.0627739	0.0636946	0.0626152	0.0620177	0.0621231	0.0643901	0.0639545	0.0607071	0.062305	0.721276	0.932685	-0.01125	0.00490112
Q9CPV4	Glyoxalase domain-containing protein 4 OS=Mus musculus OX=10090 GN=Glod4 PE=1 SV=1	46	14	0.061141	0.0610439	0.0601359	0.0613712	0.0634874	0.0626682	0.0642692	0.064255	0.0610367	0.063145	0.0626464	0.0636243	0.063424	0.0625755	0.0615826	0.0635939	0.00712041	0.916337	0.0635915	0.00422098
P29341	Polyadenylate-binding protein 1 OS=Mus musculus OX=10090 GN=Pabpc1 PE=1 SV=2	112	26	0.064143	0.0646609	0.06193	0.063155	0.0614473	0.062866	0.061859	0.0628772	0.061552	0.0642658	0.0614936	0.0611071	0.0625346	0.0634519	0.0608839	0.0617726	0.320921	0.980492	-0.0276419	0.00142839
Q3UQU0	Bromodomain-containing protein 9 OS=Mus musculus OX=10090 GN=Brd9 PE=1 SV=1	5	3	0.05565	0.0606864	0.0588112	0.0590605	0.0602523	0.0709895	0.0712386	0.0696472	0.0652935	0.058384	0.0579382	0.0626565	0.0633788	0.0619262	0.0658176	0.0582695	0.023138	0.846061	0.213827	0.0303186
O88508	DNA (cytosine-5)-methyltransferase 3A OS=Mus musculus OX=10090 GN=Dnmt3a PE=1 SV=2	9	7	0.061889	0.0605337	0.0631735	0.0605967	0.0652202	0.0610239	0.0690949	0.0707468	0.0612931	0.0604931	0.0654876	0.0641464	0.0568673	0.0600068	0.0605947	0.0588322	0.0846011	0.285109	0.109989	-0.0891407
Q9QXD8	LIM domain-containing protein 1 OS=Mus musculus OX=10090 GN=Limd1 PE=1 SV=2	3	3	0.0596355	0.058453	0.0631972	0.0700293	0.0729096	0.0507092	0.0608008	0.0634741	0.0639382	0.0590799	0.0649642	0.0617552	0.0706188	0.06495	0.0593189	0.056166	0.869634	0.993317	-0.028163	0.00300516
Q99KV1	DnaJ homolog subfamily B member 11 OS=Mus musculus OX=10090 GN=Dnajb11 PE=1 SV=1	45	15	0.0600056	0.0602091	0.0571439	0.0614547	0.0631251	0.0663795	0.0670213	0.068685	0.0615576	0.061331	0.060809	0.0602763	0.0630123	0.0635895	0.0626207	0.0627794	0.00116857	0.33883	0.151092	0.0467318
Q7TPV4	Myb-binding protein 1A OS=Mus musculus OX=10090 GN=Mybbp1a PE=1 SV=2	198	53	0.0632197	0.0633638	0.0628348	0.0633294	0.0629999	0.0631257	0.0643211	0.0631248	0.0607381	0.0616452	0.0613739	0.0616002	0.0622361	0.0628738	0.0610642	0.0621493	0.74907	0.324233	0.00465174	0.0172814
O35685	Nuclear migration protein nudC OS=Mus musculus OX=10090 GN=Nudc PE=1 SV=1	81	24	0.0627157	0.0626968	0.0607332	0.062386	0.0642154	0.0638684	0.0648941	0.0641448	0.0602882	0.061913	0.0596572	0.0614031	0.063502	0.0638374	0.0624694	0.0612751	0.0382778	0.129363	0.0491292	0.045632
Q9JM90	Signal-transducing adaptor protein 1 OS=Mus musculus OX=10090 GN=Stap1 PE=1 SV=1	7	4	0.0579189	0.0634434	0.0599049	0.0628268	0.0646585	0.0612772	0.0625199	0.0634474	0.0616161	0.0622843	0.0627166	0.0607538	0.064156	0.0658553	0.0651263	0.0614947	0.29833	0.376623	0.0461273	0.0526471
P55194	SH3 domain-binding protein 1 OS=Mus musculus OX=10090 GN=Sh3bp1 PE=1 SV=3	52	18	0.0598454	0.0616725	0.0625161	0.06211	0.0652671	0.0644791	0.0679969	0.0682774	0.0612271	0.0615967	0.0621469	0.063538	0.058619	0.062204	0.0587414	0.0597623	0.00604983	0.245095	0.111785	-0.0545841
Q99NB9	Splicing factor 3B subunit 1 OS=Mus musculus OX=10090 GN=Sf3b1 PE=1 SV=1	134	41	0.0633625	0.0634175	0.0630616	0.0637213	0.0614407	0.0600577	0.062583	0.0606599	0.0628564	0.0626364	0.061693	0.0613851	0.0625473	0.0640941	0.0632348	0.0632485	0.00993456	0.270972	-0.0512478	0.0262081
P20152	Vimentin OS=Mus musculus OX=10090 GN=Vim PE=1 SV=3	179	30	0.0633296	0.0637503	0.0641212	0.0631363	0.0627448	0.0616552	0.0597293	0.0635408	0.0641589	0.0633847	0.0612657	0.0632343	0.0609688	0.0617272	0.0605366	0.0627163	0.171307	0.350769	-0.0386849	-0.0352369
Q8BK67	Protein RCC2 OS=Mus musculus OX=10090 GN=Rcc2 PE=1 SV=1	49	20	0.0628546	0.0628945	0.061341	0.0617277	0.0638287	0.0635034	0.0662719	0.065204	0.0604978	0.0614403	0.0611251	0.061544	0.0601301	0.0634984	0.0625893	0.0615491	0.0352735	0.626614	0.0566686	0.0182525
Q8BHN5	RNA-binding protein 45 OS=Mus musculus OX=10090 GN=Rbm45 PE=1 SV=1	2	2	0.0654429	0.0640245	0.0634287	0.057311	0.0593409	0.0586631	0.0704722	0.0689982	0.0561889	0.0612127	0.0608305	0.0672938	0.0642383	0.0642532	0.0529199	0.0653813	0.788792	0.983513	0.0380705	0.0051265
Q8CHP5	Partner of Y14 and mago OS=Mus musculus OX=10090 GN=Pym1 PE=1 SV=2	16	7	0.0621638	0.0629695	0.0664815	0.0641126	0.0635097	0.0594896	0.0659705	0.0625107	0.0653217	0.0631523	0.0624247	0.0626377	0.0606306	0.0580691	0.0619773	0.0585785	0.628723	0.181944	-0.0246871	-0.0839045
Q5DTM8	E3 ubiquitin-protein ligase BRE1A OS=Mus musculus OX=10090 GN=Rnf20 PE=1 SV=2	41	22	0.0629771	0.0607689	0.0635544	0.0646068	0.0645025	0.0604453	0.0659031	0.0633422	0.0631135	0.0618634	0.0631462	0.0627526	0.0618281	0.0609724	0.0600153	0.0602081	0.751779	0.342575	0.0126649	-0.0459248
Q6P5E4	UDP-glucose:glycoprotein glucosyltransferase 1 OS=Mus musculus OX=10090 GN=Uggt1 PE=1 SV=4	155	50	0.0609336	0.0611249	0.0604966	0.0609942	0.0635694	0.0639295	0.0655392	0.064889	0.0610404	0.0625088	0.0607995	0.0614154	0.0630049	0.0646328	0.0624966	0.0626252	0.000701381	0.10401	0.0826548	0.0404421
Q9Z127	Large neutral amino acids transporter small subunit 1 OS=Mus musculus OX=10090 GN=Slc7a5 PE=1 SV=2	14	5	0.0672173	0.0628401	0.0623373	0.0653014	0.0593545	0.0583365	0.0648158	0.0577012	0.0601008	0.0592653	0.062133	0.0619826	0.0636501	0.0670131	0.0658259	0.062125	0.078154	0.248633	-0.102256	0.0866603
Q8VBV3	Exosome complex component RRP4 OS=Mus musculus OX=10090 GN=Exosc2 PE=1 SV=1	16	8	0.0621042	0.0592781	0.0619438	0.0615961	0.0629685	0.0616586	0.0631696	0.0612035	0.0601391	0.0604944	0.0630438	0.0620712	0.0673543	0.0644164	0.0643112	0.0642471	0.457143	0.0543246	0.0239472	0.0831282
P14211	Calreticulin OS=Mus musculus OX=10090 GN=Calr PE=1 SV=1	160	26	0.0613849	0.0611096	0.0609868	0.0585976	0.0677765	0.06884	0.0640389	0.0657104	0.0578354	0.0607613	0.0602382	0.0604719	0.0645111	0.0631253	0.0614807	0.0631313	0.00227403	0.119933	0.13762	0.0760514
Q8R1S4	Protein MTSS 1 OS=Mus musculus OX=10090 GN=Mtss1 PE=1 SV=1	5	5	0.0682546	0.0706817	0.0566947	0.0628498	0.0604588	0.0606954	0.0727015	0.062637	0.0598563	0.0618554	0.0641612	0.0584147	0.0625685	0.0666184	0.0611517	0.0504004	0.953227	0.916337	-0.0102117	-0.0278119
Q8K4L3	Supervillin OS=Mus musculus OX=10090 GN=Svil PE=1 SV=1	16	13	0.0618428	0.0623082	0.0645388	0.0633568	0.0565094	0.0569835	0.0700848	0.0620607	0.0606567	0.0620057	0.0654393	0.065565	0.0631408	0.0643659	0.0627304	0.0584112	0.654672	0.853188	-0.0424697	-0.0289671
P09103	Protein disulfide-isomerase OS=Mus musculus OX=10090 GN=P4hb PE=1 SV=2	177	32	0.0628223	0.0638309	0.0600069	0.0606071	0.0631258	0.0637986	0.0611161	0.0633675	0.0593103	0.0629382	0.0612702	0.0627678	0.0641204	0.0650988	0.0617525	0.0640665	0.533099	0.310629	0.0242259	0.0505139
Q9QXT0	Protein canopy homolog 2 OS=Mus musculus OX=10090 GN=Cnpy2 PE=1 SV=1	14	5	0.0606273	0.0595057	0.0596766	0.0614157	0.0655591	0.063952	0.0661451	0.0652111	0.0614845	0.0627535	0.0594272	0.0596535	0.062197	0.0634769	0.064215	0.0646999	0.00140808	0.0842711	0.112943	0.0655249
Q3U276	Succinate dehydrogenase assembly factor 1, mitochondrial OS=Mus musculus OX=10090 GN=Sdhaf1 PE=1 SV=1	2	1	0.0611999	0.0705959	0.0614397	0.0633623	0.0688583	0.0590764	0.0761174	0.061564	0.0689168	0.0541926	0.0601821	0.0561708	0.0658376	0.0585245	0.0592862	0.0546756	0.773291	0.988718	0.0451541	-0.00389031
P59017	Bcl-2-like protein 13 OS=Mus musculus OX=10090 GN=Bcl2l13 PE=1 SV=2	15	8	0.0642747	0.0568764	0.0626094	0.0610915	0.0640809	0.0651749	0.0729703	0.0679377	0.0610353	0.0590959	0.060093	0.0613543	0.0613317	0.0608475	0.059578	0.0616485	0.029012	0.929339	0.141575	0.0109033
Q61550	Double-strand-break repair protein rad21 homolog OS=Mus musculus OX=10090 GN=Rad21 PE=1 SV=3	35	14	0.0594698	0.0608891	0.0602742	0.0651468	0.0659048	0.0640781	0.0562174	0.0648874	0.062162	0.0627058	0.0617469	0.062264	0.063869	0.0632249	0.0641798	0.0629801	0.673952	0.766309	0.0288984	0.0308071
P51125	Calpastatin OS=Mus musculus OX=10090 GN=Cast PE=1 SV=2	76	26	0.0620538	0.0600756	0.0623719	0.0644273	0.0627598	0.0651	0.0669505	0.0637949	0.0652174	0.0630637	0.0613377	0.0614837	0.0588219	0.0612804	0.0619223	0.0593391	0.185727	0.297598	0.055042	-0.0569561
Q64516	Glycerol kinase OS=Mus musculus OX=10090 GN=Gk PE=1 SV=2	14	7	0.0586474	0.059933	0.0594321	0.0606802	0.0637161	0.0656176	0.0716431	0.0682305	0.0629378	0.0628697	0.0623053	0.0624382	0.0586881	0.0605007	0.0625367	0.0598234	0.00184954	0.378825	0.172274	-0.0531603
Q9CWZ3	RNA-binding protein 8A OS=Mus musculus OX=10090 GN=Rbm8a PE=1 SV=4	18	6	0.0629684	0.0614996	0.0648036	0.0623241	0.0596016	0.0651011	0.0698023	0.0605505	0.0596371	0.0599095	0.0627414	0.0605532	0.0640256	0.0624544	0.0595039	0.0645235	0.815614	0.650434	0.0170947	0.0444109
Q6A028	Switch-associated protein 70 OS=Mus musculus OX=10090 GN=Swap70 PE=1 SV=2	57	24	0.0662806	0.063998	0.0636207	0.0648028	0.0570358	0.0572545	0.0594719	0.0577939	0.0647266	0.0650968	0.0634433	0.0653926	0.063543	0.0639327	0.0616288	0.0619778	7.33e-05	0.209848	-0.159946	-0.0429743
P35601	Replication factor C subunit 1 OS=Mus musculus OX=10090 GN=Rfc1 PE=1 SV=2	47	24	0.0625481	0.0613264	0.0641767	0.0619928	0.062427	0.0640922	0.064226	0.0631053	0.0610169	0.0617744	0.0619098	0.0622423	0.0632054	0.0613042	0.0620981	0.0625544	0.305617	0.695558	0.0219035	0.012853
P11983	T-complex protein 1 subunit alpha OS=Mus musculus OX=10090 GN=Tcp1 PE=1 SV=3	127	32	0.0618019	0.0636845	0.0618871	0.06316	0.0608262	0.0606068	0.0621176	0.0645062	0.0618028	0.0633601	0.0611976	0.0619712	0.0638914	0.0637081	0.0622161	0.0632625	0.624548	0.485359	-0.0146581	0.0273541
Q9JHR7	Insulin-degrading enzyme OS=Mus musculus OX=10090 GN=Ide PE=1 SV=1	70	26	0.0624643	0.0642686	0.0638718	0.0607488	0.0627913	0.0648869	0.0635694	0.0629626	0.0608982	0.0620323	0.0641348	0.0615758	0.0626563	0.0621268	0.0589559	0.0620562	0.6598	0.768751	0.0165346	-0.0167508
Q8VI33	Transcription initiation factor TFIID subunit 9 OS=Mus musculus OX=10090 GN=Taf9 PE=1 SV=1	8	5	0.0632147	0.062224	0.062581	0.0608344	0.0622076	0.063109	0.0666448	0.0578441	0.0670624	0.0645294	0.0619401	0.0638747	0.0612015	0.0607626	0.0605175	0.0614523	0.953599	0.265284	0.00381433	-0.0770025
Q6ZQB6	Inositol hexakisphosphate and diphosphoinositol-pentakisphosphate kinase 2 OS=Mus musculus OX=10090 GN=Ppip5k2 PE=1 SV=3	22	12	0.064109	0.0624072	0.0618205	0.065182	0.0645611	0.062699	0.0669188	0.0661269	0.0631273	0.0607163	0.0671274	0.0598097	0.0604824	0.0588619	0.0608512	0.0551993	0.53186	0.241313	0.037989	-0.0909606
Q80W54	CAAX prenyl protease 1 homolog OS=Mus musculus OX=10090 GN=Zmpste24 PE=1 SV=2	23	8	0.0606016	0.0611612	0.0580508	0.0649719	0.065675	0.0637908	0.0693829	0.0674428	0.0596403	0.0613914	0.0596088	0.0607993	0.0629572	0.0610847	0.0614274	0.0620139	0.0159281	0.594754	0.121957	0.0356887
Q6PIJ4	Nuclear factor related to kappa-B-binding protein OS=Mus musculus OX=10090 GN=Nfrkb PE=1 SV=1	9	7	0.0619656	0.0592793	0.0684243	0.0649745	0.0632204	0.0562857	0.0668719	0.0662915	0.0673122	0.0619066	0.0664654	0.0614852	0.0570239	0.0587502	0.0610006	0.0587428	0.901155	0.27025	-0.0124987	-0.126103
Q9D2L9	Protein FAM111A OS=Mus musculus OX=10090 GN=Fam111a PE=2 SV=1	10	8	0.0627408	0.0597218	0.058279	0.0639295	0.0634871	0.0628611	0.0704869	0.0625213	0.0554728	0.0608321	0.0657159	0.0634291	0.0611747	0.0654914	0.0596061	0.0642504	0.322548	0.828443	0.0833032	0.0313508
P47809	Dual specificity mitogen-activated protein kinase kinase 4 OS=Mus musculus OX=10090 GN=Map2k4 PE=1 SV=2	25	10	0.0611139	0.0609307	0.0614777	0.0605802	0.0627692	0.0642875	0.0657834	0.0620519	0.0613413	0.0623721	0.0636976	0.0635074	0.0612206	0.0634761	0.0635936	0.0617967	0.0350458	0.932218	0.0620542	-0.00482122
Q6P4T2	U5 small nuclear ribonucleoprotein 200 kDa helicase OS=Mus musculus OX=10090 GN=Snrnp200 PE=1 SV=1	200	67	0.0631808	0.0627401	0.061818	0.061592	0.0623651	0.064073	0.0637619	0.0630644	0.0619771	0.0624754	0.0622396	0.0614361	0.0623965	0.0628099	0.0612419	0.0628283	0.176482	0.818104	0.0225831	0.00661181
Q9WUM4	Coronin-1C OS=Mus musculus OX=10090 GN=Coro1c PE=1 SV=2	26	11	0.0605157	0.0590419	0.0615346	0.063548	0.0638611	0.065715	0.0681494	0.0685239	0.0573653	0.0626582	0.0600301	0.0602496	0.0599536	0.0623099	0.0631303	0.0634134	0.0177415	0.438581	0.122043	0.0505273
Q8BUY8	G-protein coupled receptor-associated sorting protein 2 OS=Mus musculus OX=10090 GN=Gprasp2 PE=1 SV=2	15	11	0.0714135	0.0640094	0.0644274	0.0614587	0.0611163	0.0632382	0.0606561	0.0614903	0.0602347	0.0624458	0.0614176	0.059999	0.0622564	0.0613306	0.0623723	0.0621338	0.119054	0.785584	-0.0821018	0.0235812
P09926	Surfeit locus protein 2 OS=Mus musculus OX=10090 GN=Surf2 PE=1 SV=1	5	2	0.0621904	0.059901	0.0603753	0.0642586	0.0574098	0.061513	0.0667915	0.0595825	0.0641835	0.0639281	0.0695625	0.0652313	0.0600681	0.0652661	0.0618715	0.0578669	0.905886	0.287468	-0.0100943	-0.101895
Q9QXT1	Dual adapter for phosphotyrosine and 3-phosphotyrosine and 3-phosphoinositide OS=Mus musculus OX=10090 GN=Dapp1 PE=1 SV=1	2	2	0.0621152	0.0575068	0.0587539	0.0660196	0.0631447	0.0610369	0.0716236	0.061875	0.0642429	0.0615713	0.0557199	0.0584527	0.0631839	0.0653996	0.0687779	0.0605759	0.438268	0.422606	0.0754693	0.104568
Q99JB2	Stomatin-like protein 2, mitochondrial OS=Mus musculus OX=10090 GN=Stoml2 PE=1 SV=1	47	13	0.0606026	0.0608175	0.0619977	0.0622211	0.0620959	0.0657124	0.0652217	0.063522	0.0619456	0.061828	0.0594209	0.0622674	0.0622453	0.061838	0.0627387	0.0655252	0.0699055	0.382567	0.0624473	0.0397889
O70318	Band 4.1-like protein 2 OS=Mus musculus OX=10090 GN=Epb41l2 PE=1 SV=2	27	16	0.0621234	0.0617062	0.0621536	0.0624281	0.0643813	0.0621855	0.0677156	0.0622809	0.0622609	0.0620292	0.0651682	0.0611139	0.061961	0.0598859	0.0610617	0.0615446	0.234243	0.512642	0.0457278	-0.0353665
Q8BU03	Periodic tryptophan protein 2 homolog OS=Mus musculus OX=10090 GN=Pwp2 PE=1 SV=1	18	11	0.0622473	0.0634097	0.0626053	0.0633739	0.0630034	0.0620802	0.0669437	0.0672474	0.0641861	0.0621198	0.0635072	0.0609933	0.0623329	0.0597472	0.0581016	0.058101	0.340455	0.197502	0.0422755	-0.0742193
Q9R0L6	Pericentriolar material 1 protein OS=Mus musculus OX=10090 GN=Pcm1 PE=1 SV=2	40	24	0.0642002	0.0636055	0.0644766	0.0657606	0.058773	0.0574301	0.0607531	0.059786	0.0643469	0.0644159	0.0633103	0.0635663	0.0623908	0.0613484	0.0632843	0.0625521	0.000241965	0.27836	-0.124501	-0.0346822
Q80TY0	Formin-binding protein 1 OS=Mus musculus OX=10090 GN=Fnbp1 PE=1 SV=2	29	13	0.0580328	0.0593129	0.058904	0.0609057	0.0658648	0.0681926	0.0666395	0.0693361	0.0607436	0.0627892	0.0587129	0.0600989	0.0621006	0.0617903	0.0622794	0.0642966	0.000167293	0.287468	0.187237	0.0478055
Q8K3J1	NADH dehydrogenase [ubiquinone] iron-sulfur protein 8, mitochondrial OS=Mus musculus OX=10090 GN=Ndufs8 PE=1 SV=1	7	3	0.0647483	0.0625703	0.0604344	0.0612753	0.0670616	0.062077	0.0696338	0.0639566	0.0596762	0.0576646	0.0640537	0.0664733	0.060636	0.0592075	0.0607845	0.0597471	0.253998	0.680272	0.0763577	-0.0420923
P26638	Serine--tRNA ligase, cytoplasmic OS=Mus musculus OX=10090 GN=Sars1 PE=1 SV=3	66	17	0.0610758	0.0630762	0.0634664	0.0631343	0.0599032	0.0628776	0.0573718	0.058154	0.0608628	0.0624339	0.0653339	0.0653315	0.0633588	0.0650009	0.0645567	0.0640623	0.0908967	0.811158	-0.0741785	0.0176365
P31750	RAC-alpha serine/threonine-protein kinase OS=Mus musculus OX=10090 GN=Akt1 PE=1 SV=2	21	12	0.0617419	0.0611657	0.0632505	0.0624386	0.0614263	0.0607678	0.0644649	0.0638266	0.0612298	0.0593002	0.060965	0.0644278	0.0629204	0.0651871	0.0617677	0.0651198	0.815921	0.335688	0.0105871	0.0525321
Q8BUV6	U7 snRNA-associated Sm-like protein LSm11 OS=Mus musculus OX=10090 GN=Lsm11 PE=1 SV=1	5	4	0.0651493	0.0614527	0.0619907	0.0621241	0.0679488	0.0658356	0.0690689	0.0623033	0.0671478	0.0603242	0.0624304	0.0564491	0.0555802	0.0627529	0.0625883	0.0568536	0.336661	0.692871	0.0800578	-0.0504682
Q497H0	AN1-type zinc finger protein 3 OS=Mus musculus OX=10090 GN=Zfand3 PE=2 SV=1	1	1	0.0764601	0.0634688	0.0815769	0.0611469	0.0514063	0.0541002	0.0569798	0.0580265	0.0731123	0.0751031	0.0562757	0.0579932	0.0567191	0.0621456	0.0594954	0.05599	0.0415832	0.510046	-0.349113	-0.152486
Q9DBS9	Oxysterol-binding protein-related protein 3 OS=Mus musculus OX=10090 GN=Osbpl3 PE=1 SV=2	6	5	0.0633362	0.0635585	0.0587995	0.0622697	0.0637714	0.0586566	0.071253	0.0712848	0.0614814	0.0630018	0.0618189	0.0613977	0.0538116	0.0612803	0.0618393	0.0624393	0.329288	0.725383	0.0915748	-0.0518643
Q80X85	28S ribosomal protein S7, mitochondrial OS=Mus musculus OX=10090 GN=Mrps7 PE=1 SV=1	6	5	0.0630564	0.0620993	0.0633321	0.0640455	0.064465	0.0644721	0.0711974	0.067152	0.0568753	0.0644919	0.0623868	0.0585834	0.0616027	0.0597112	0.0568024	0.0597263	0.194021	0.806506	0.0807981	-0.025835
Q99M31	Heat shock 70 kDa protein 14 OS=Mus musculus OX=10090 GN=Hspa14 PE=1 SV=2	46	20	0.0639149	0.0629534	0.0639515	0.0630151	0.0634726	0.0637911	0.0644061	0.0614123	0.0596681	0.0617823	0.0640185	0.0616149	0.0618797	0.0617944	0.0603577	0.0619673	0.894093	0.916337	-0.00447453	-0.0059834
Q8CDG3	Deubiquitinating protein VCIP135 OS=Mus musculus OX=10090 GN=Vcpip1 PE=1 SV=1	43	24	0.062408	0.0625029	0.0639451	0.0648553	0.0597907	0.0608763	0.0649243	0.0625242	0.0655182	0.0652353	0.0617945	0.0630221	0.06063	0.0597764	0.0618539	0.0603427	0.405308	0.14385	-0.0326842	-0.0748083
Q1HFZ0	RNA cytosine C(5)-methyltransferase NSUN2 OS=Mus musculus OX=10090 GN=Nsun2 PE=1 SV=2	81	30	0.0633005	0.0631558	0.0633842	0.0621362	0.0612337	0.0613646	0.0602216	0.0602517	0.0614103	0.0624746	0.0647698	0.0638963	0.063303	0.0629535	0.062007	0.064137	0.0330447	0.988	-0.0519181	-0.000664075
Q0VGB7	Serine/threonine-protein phosphatase 4 regulatory subunit 2 OS=Mus musculus OX=10090 GN=Ppp4r2 PE=1 SV=1	27	13	0.0635738	0.0636683	0.0596095	0.0647308	0.0648864	0.0640611	0.063829	0.0636734	0.0612496	0.0621742	0.061587	0.0600577	0.0619002	0.0602834	0.0635903	0.0611253	0.42367	0.868827	0.0283159	0.0105727
P13864	DNA (cytosine-5)-methyltransferase 1 OS=Mus musculus OX=10090 GN=Dnmt1 PE=1 SV=5	153	56	0.0635709	0.0654146	0.0625142	0.0634761	0.0616333	0.0642184	0.0605845	0.0624124	0.0613918	0.0623883	0.0639656	0.0613664	0.0626348	0.061913	0.0605	0.0620159	0.236335	0.818104	-0.0352246	-0.0118214
Q9JMG1	Endothelial differentiation-related factor 1 OS=Mus musculus OX=10090 GN=Edf1 PE=1 SV=1	12	8	0.0628739	0.0608184	0.0572385	0.0648896	0.0594506	0.0652808	0.0671182	0.0654514	0.0592496	0.062559	0.0597327	0.05906	0.0618817	0.062821	0.065767	0.0658077	0.314812	0.288365	0.0658835	0.0909146
Q99K70	Ras-related GTP-binding protein C OS=Mus musculus OX=10090 GN=Rragc PE=1 SV=1	6	4	0.0627202	0.0583748	0.0629578	0.0664648	0.0590531	0.0576145	0.0656334	0.0637421	0.0676636	0.0633558	0.0667265	0.0627892	0.0604197	0.0605875	0.0632135	0.0586834	0.73495	0.286305	-0.026533	-0.100852
Q61249	Immunoglobulin-binding protein 1 OS=Mus musculus OX=10090 GN=Igbp1 PE=1 SV=1	30	9	0.0622402	0.0649793	0.0630212	0.0631173	0.0627321	0.0639929	0.0624418	0.062249	0.0601472	0.0636381	0.0609886	0.0612336	0.0652454	0.0612204	0.0594035	0.0633495	0.801214	0.779458	-0.0110054	0.0181299
Q8VDF2	E3 ubiquitin-protein ligase UHRF1 OS=Mus musculus OX=10090 GN=Uhrf1 PE=1 SV=2	39	20	0.0642374	0.0662772	0.0659524	0.0641153	0.0564955	0.0579407	0.0618373	0.0601397	0.0635956	0.0619188	0.0654744	0.0637551	0.063051	0.0627961	0.0615862	0.0608274	0.00276558	0.498014	-0.141128	-0.0370635
Q91YR7	Pre-mRNA-processing factor 6 OS=Mus musculus OX=10090 GN=Prpf6 PE=1 SV=1	38	21	0.0615848	0.0619548	0.062049	0.0608187	0.0642584	0.0637627	0.0683938	0.0633061	0.0631564	0.0625379	0.0602631	0.0600202	0.0611747	0.063466	0.0633427	0.0599108	0.0647875	0.881831	0.0752738	0.0111332
P49025	Citron Rho-interacting kinase OS=Mus musculus OX=10090 GN=Cit PE=1 SV=3	23	17	0.0641148	0.0637747	0.0641408	0.06658	0.0613787	0.0611508	0.0641804	0.061092	0.0652114	0.0641595	0.0622509	0.0594988	0.061265	0.0607014	0.060557	0.0599437	0.115757	0.33925	-0.0616864	-0.0497615
Q9Z2R6	Protein unc-119 homolog A OS=Mus musculus OX=10090 GN=Unc119 PE=1 SV=1	12	5	0.0594931	0.0641554	0.0538915	0.0588111	0.0663297	0.0672131	0.066592	0.0726108	0.0622153	0.0564161	0.056013	0.0576795	0.0623619	0.0606597	0.0647701	0.0707876	0.0266625	0.186769	0.208373	0.153258
Q8K3H0	DCC-interacting protein 13-alpha OS=Mus musculus OX=10090 GN=Appl1 PE=1 SV=1	26	12	0.0638166	0.0617713	0.0646715	0.0610593	0.0586696	0.0596369	0.0620311	0.0620691	0.0688951	0.0618119	0.0603143	0.0620758	0.0597498	0.0648694	0.0661897	0.0623685	0.419634	0.993317	-0.0521313	0.00127022
Q9DCB1	High mobility group nucleosome-binding domain-containing protein 3 OS=Mus musculus OX=10090 GN=Hmgn3 PE=1 SV=1	5	3	0.0589618	0.0605641	0.0603492	0.0698072	0.0680159	0.0712588	0.0633137	0.0709292	0.0624743	0.0528219	0.0606991	0.0630929	0.0615511	0.0608054	0.0551361	0.0602192	0.191453	0.978662	0.133222	-0.0060864
Q8C0J2	Autophagy-related protein 16-1 OS=Mus musculus OX=10090 GN=Atg16l1 PE=1 SV=1	3	2	0.0557765	0.0670564	0.0641316	0.0530713	0.0539344	0.0697514	0.101703	0.0659366	0.0656178	0.060543	0.0579779	0.0552393	0.0595842	0.0577439	0.060881	0.0510517	0.289698	0.885177	0.246699	-0.0626741
P62082	40S ribosomal protein S7 OS=Mus musculus OX=10090 GN=Rps7 PE=2 SV=1	90	11	0.0647831	0.0639118	0.0620089	0.0648346	0.0606084	0.0625889	0.058489	0.0613291	0.0614835	0.0620859	0.0607289	0.0638217	0.0630747	0.0649753	0.0617694	0.0635067	0.0437515	0.540073	-0.0726944	0.0299648
Q03267	DNA-binding protein Ikaros OS=Mus musculus OX=10090 GN=Ikzf1 PE=1 SV=2	11	7	0.0597829	0.0603522	0.0620301	0.0626306	0.0665169	0.0664788	0.0716454	0.0681372	0.0618764	0.0655546	0.0590499	0.0596525	0.0608047	0.059046	0.0579614	0.0584803	0.00631132	0.392883	0.155739	-0.0578833
Q7TQH0	Ataxin-2-like protein OS=Mus musculus OX=10090 GN=Atxn2l PE=1 SV=1	69	26	0.0639358	0.0645991	0.0627823	0.0644241	0.0616502	0.0607891	0.0626064	0.0628024	0.0659857	0.0634625	0.0608216	0.062287	0.0609748	0.0622484	0.0598779	0.0607528	0.162991	0.240342	-0.0452619	-0.0500865
Q07076	Annexin A7 OS=Mus musculus OX=10090 GN=Anxa7 PE=1 SV=2	34	10	0.0627583	0.0615325	0.0635147	0.0635194	0.0622102	0.0597345	0.0661975	0.0607203	0.0650546	0.0680947	0.0639705	0.0623824	0.0618618	0.0581796	0.0618779	0.058391	0.794155	0.112754	-0.015193	-0.110751
Q91YK2	Ribosomal RNA processing protein 1 homolog B OS=Mus musculus OX=10090 GN=Rrp1b PE=1 SV=2	31	18	0.064602	0.0630799	0.0654485	0.0639412	0.0609599	0.0612996	0.0623027	0.0621612	0.062022	0.0617641	0.0617021	0.0627704	0.0610577	0.0617747	0.0636005	0.0615133	0.00942459	0.965477	-0.0592041	-0.00195686
Q9D9K3	Cell death regulator Aven OS=Mus musculus OX=10090 GN=Aven PE=1 SV=2	4	4	0.0619367	0.053757	0.0724325	0.0706189	0.0615456	0.0607459	0.0757709	0.0533657	0.0653402	0.0657643	0.0641483	0.0586703	0.0609537	0.0683329	0.0587695	0.0478476	0.840181	0.695558	-0.0429846	-0.116376
Q3UHX2	28 kDa heat- and acid-stable phosphoprotein OS=Mus musculus OX=10090 GN=Pdap1 PE=1 SV=1	27	11	0.0652561	0.0611647	0.0643992	0.0657007	0.0603591	0.0594025	0.0636958	0.0603104	0.0618374	0.0632787	0.0608425	0.0606235	0.0631564	0.0633287	0.0638064	0.0628378	0.0540518	0.454828	-0.0735155	0.0379915
Q9D3E6	Cohesin subunit SA-1 OS=Mus musculus OX=10090 GN=Stag1 PE=1 SV=3	16	9	0.0624569	0.0639598	0.0674619	0.0625545	0.0608137	0.0593783	0.0649803	0.0610999	0.0633744	0.0648249	0.0628719	0.0615119	0.0618439	0.0615574	0.0621465	0.0591637	0.205833	0.47442	-0.0584273	-0.0456961
Q9DBE9	pre-rRNA 2'-O-ribose RNA methyltransferase FTSJ3 OS=Mus musculus OX=10090 GN=Ftsj3 PE=1 SV=1	46	22	0.0657282	0.06522	0.0629259	0.0656957	0.0611236	0.0607483	0.0584761	0.0626585	0.0622513	0.0642283	0.0626919	0.0615308	0.0619697	0.0626827	0.060327	0.061742	0.00834711	0.624395	-0.0953368	-0.0230535
A2APB8	Targeting protein for Xklp2 OS=Mus musculus OX=10090 GN=Tpx2 PE=1 SV=1	30	18	0.0601335	0.0606542	0.0616781	0.0604874	0.0622054	0.0605161	0.0664346	0.0623677	0.0620907	0.0617199	0.0633104	0.0615244	0.0639767	0.064385	0.0647691	0.0637468	0.135788	0.280325	0.0492302	0.0470541
P97496	SWI/SNF complex subunit SMARCC1 OS=Mus musculus OX=10090 GN=Smarcc1 PE=1 SV=2	67	30	0.0606769	0.0621917	0.0619484	0.0609012	0.0667534	0.0667814	0.0680568	0.0676507	0.0573948	0.0593909	0.0599961	0.0609545	0.0607261	0.061195	0.0624128	0.0629693	0.000265503	0.100055	0.131932	0.0571145
Q01730	Ras suppressor protein 1 OS=Mus musculus OX=10090 GN=Rsu1 PE=1 SV=3	25	8	0.0632118	0.0604469	0.0625247	0.0635891	0.0628543	0.061092	0.0635144	0.0629277	0.0643739	0.0624113	0.0647962	0.0603451	0.0619535	0.0624734	0.0612257	0.0622599	0.92711	0.645219	0.00367648	-0.02264
Q60739	BAG family molecular chaperone regulator 1 OS=Mus musculus OX=10090 GN=Bag1 PE=1 SV=3	20	9	0.0630222	0.060262	0.0628456	0.062795	0.0645844	0.0639647	0.066832	0.0671146	0.0623854	0.0617715	0.0605911	0.0623147	0.0615935	0.0592329	0.060537	0.0601535	0.0152692	0.40554	0.0765142	-0.0327968
P23738	Histidine decarboxylase OS=Mus musculus OX=10090 GN=Hdc PE=1 SV=2	6	5	0.0571393	0.0606199	0.0548397	0.0536651	0.0665713	0.0696132	0.0780774	0.0708686	0.0662293	0.0605482	0.0673945	0.0567905	0.0578942	0.0616056	0.0621064	0.0560366	0.00348594	0.576383	0.332708	-0.0765609
Q99LL5	Periodic tryptophan protein 1 homolog OS=Mus musculus OX=10090 GN=Pwp1 PE=1 SV=1	24	8	0.0625497	0.0635023	0.0628909	0.0607338	0.0646857	0.0690034	0.0648461	0.0646353	0.0627785	0.0592039	0.0625416	0.0598328	0.0605883	0.0620715	0.0599266	0.0602096	0.0540518	0.905712	0.0755732	-0.00888872
A2AJK6	Chromodomain-helicase-DNA-binding protein 7 OS=Mus musculus OX=10090 GN=Chd7 PE=1 SV=1	44	26	0.0637929	0.0638031	0.0647031	0.0655245	0.0604667	0.0583145	0.0639289	0.0606381	0.0641845	0.0648606	0.0637776	0.0626794	0.0602356	0.0613586	0.0628062	0.0589257	0.0350189	0.159899	-0.0840507	-0.0707308
Q80UP5	Ankyrin repeat domain-containing protein 13A OS=Mus musculus OX=10090 GN=Ankrd13a PE=1 SV=2	38	17	0.0639895	0.0637351	0.0643899	0.0640284	0.057598	0.0563087	0.0626138	0.0588679	0.064196	0.0666154	0.0674191	0.0637361	0.0612509	0.0631913	0.0609889	0.061071	0.00911122	0.11642	-0.123033	-0.0875294
Q5SWU9	Acetyl-CoA carboxylase 1 OS=Mus musculus OX=10090 GN=Acaca PE=1 SV=1	84	43	0.0640445	0.0639792	0.065323	0.0649153	0.0593321	0.0586354	0.0615363	0.0591758	0.0634698	0.0636273	0.0636989	0.0623446	0.0631607	0.0627325	0.0612914	0.0627333	0.000224966	0.546252	-0.113949	-0.0185215
Q810B6	Rabankyrin-5 OS=Mus musculus OX=10090 GN=Ankfy1 PE=1 SV=2	21	15	0.0620627	0.0623747	0.0616511	0.0613101	0.060781	0.0623286	0.0587625	0.0645838	0.0604058	0.0652838	0.0622708	0.0644521	0.0635203	0.0632057	0.0621545	0.0648523	0.898103	0.92387	-0.00633914	0.00802356
Q9QUJ7	Long-chain-fatty-acid--CoA ligase 4 OS=Mus musculus OX=10090 GN=Acsl4 PE=1 SV=2	25	11	0.062132	0.0627238	0.0643226	0.0639055	0.0591859	0.0574751	0.0636141	0.0571737	0.0648839	0.0655547	0.0624258	0.0653391	0.0614207	0.0625772	0.0623876	0.0648783	0.049981	0.544283	-0.0931815	-0.0393231
Q9CYU6	Diphthine methyltransferase OS=Mus musculus OX=10090 GN=Dph7 PE=2 SV=1	4	4	0.0645016	0.0637489	0.0601018	0.0591829	0.0648023	0.0632071	0.0613998	0.0654579	0.0644917	0.0635845	0.0605751	0.0653089	0.0594877	0.0656815	0.0613053	0.0571629	0.517448	0.490759	0.0426527	-0.0611557
Q923G2	DNA-directed RNA polymerases I, II, and III subunit RPABC3 OS=Mus musculus OX=10090 GN=Polr2h PE=1 SV=3	5	4	0.067598	0.0638191	0.0638935	0.0660888	0.0616376	0.0580905	0.0645528	0.0648339	0.0663385	0.0606902	0.0581344	0.0617173	0.0591699	0.0584298	0.0621779	0.0628277	0.290796	0.833785	-0.0704261	-0.0242511
Q3TDD9	Protein phosphatase 1 regulatory subunit 21 OS=Mus musculus OX=10090 GN=Ppp1r21 PE=1 SV=2	24	16	0.0606362	0.0619648	0.0621028	0.0631686	0.0652661	0.062014	0.0664477	0.0657412	0.0665085	0.0623796	0.0599904	0.0606252	0.0595299	0.0613651	0.0614387	0.0608213	0.148171	0.57476	0.065613	-0.0361257
P28704	Retinoic acid receptor RXR-beta OS=Mus musculus OX=10090 GN=Rxrb PE=1 SV=2	3	2	0.0662334	0.0653455	0.0649968	0.0594376	0.0700358	0.0704325	0.077756	0.0676779	0.0595963	0.0551415	0.0564443	0.0601734	0.0554798	0.05846	0.0561309	0.0566582	0.0288037	0.806848	0.158646	-0.0284564
Q8CIE6	Coatomer subunit alpha OS=Mus musculus OX=10090 GN=Copa PE=1 SV=2	77	33	0.0616578	0.0621791	0.0609032	0.0622998	0.0630815	0.0631227	0.0622508	0.0636703	0.0611767	0.0617263	0.0611901	0.061581	0.064674	0.0638986	0.0619691	0.0646192	0.117738	0.0376609	0.0294076	0.0544582
P30416	Peptidyl-prolyl cis-trans isomerase FKBP4 OS=Mus musculus OX=10090 GN=Fkbp4 PE=1 SV=5	97	24	0.0613552	0.0618027	0.0628156	0.0618149	0.0641323	0.0633535	0.0666794	0.0654889	0.06158	0.0611404	0.0588154	0.061225	0.0631342	0.0625279	0.0619513	0.0621834	0.0145078	0.214383	0.0672583	0.0414212
P61089	Ubiquitin-conjugating enzyme E2 N OS=Mus musculus OX=10090 GN=Ube2n PE=1 SV=1	31	6	0.060948	0.0616757	0.060752	0.0601317	0.0588874	0.0631132	0.0629274	0.0609254	0.0582149	0.0583522	0.0614196	0.0634535	0.0668443	0.0700788	0.0634464	0.0688296	0.818236	0.0350263	0.0133231	0.156943
P70388	DNA repair protein RAD50 OS=Mus musculus OX=10090 GN=Rad50 PE=1 SV=1	43	23	0.0631996	0.062123	0.0612647	0.0637603	0.0593552	0.0585713	0.0622707	0.0614747	0.0649415	0.0645704	0.0628643	0.0620191	0.063716	0.0629116	0.0637869	0.0631705	0.100404	0.946549	-0.0511604	-0.00436864
Q9CQ33	Leucine-zipper-like transcriptional regulator 1 OS=Mus musculus OX=10090 GN=Lztr1 PE=1 SV=2	2	1	0.0618498	0.0732703	0.0597324	0.0669496	0.0669509	0.0717612	0.0669548	0.0539247	0.0648871	0.0667697	0.055116	0.0534025	0.0559644	0.0705043	0.0622532	0.0497092	0.943853	0.969846	-0.015786	-0.0156553
Q6PDM2	Serine/arginine-rich splicing factor 1 OS=Mus musculus OX=10090 GN=Srsf1 PE=1 SV=3	32	11	0.06566	0.0637066	0.0632138	0.0631759	0.061035	0.0619686	0.0584737	0.0631677	0.0612608	0.0611751	0.0627551	0.0596482	0.0665053	0.0636934	0.0614069	0.0631539	0.117064	0.289196	-0.0644809	0.0569405
Q61285	ATP-binding cassette sub-family D member 2 OS=Mus musculus OX=10090 GN=Abcd2 PE=1 SV=1	31	15	0.0602163	0.0608093	0.0609863	0.0622972	0.0627042	0.0618998	0.0668863	0.0620706	0.0619984	0.0642082	0.0607723	0.0601303	0.0637357	0.0638275	0.0638935	0.0635642	0.151864	0.351623	0.0530042	0.0459176
Q3TWF6	WD repeat-containing protein 70 OS=Mus musculus OX=10090 GN=Wdr70 PE=1 SV=1	12	8	0.0625958	0.062822	0.0614599	0.0604091	0.0662823	0.0646437	0.0686514	0.0646138	0.0610248	0.0622269	0.0632734	0.0601807	0.062736	0.0610535	0.0591749	0.0588518	0.019271	0.590377	0.0951297	-0.0290991
Q8BGC0	HIV Tat-specific factor 1 homolog OS=Mus musculus OX=10090 GN=Htatsf1 PE=1 SV=1	27	18	0.0605875	0.0608285	0.0649908	0.0630361	0.0633012	0.0654679	0.0654843	0.0653654	0.060488	0.0607458	0.0613015	0.0617178	0.0625636	0.0620735	0.0606958	0.0613523	0.0622362	0.776069	0.0581286	0.0142434
O88487	Cytoplasmic dynein 1 intermediate chain 2 OS=Mus musculus OX=10090 GN=Dync1i2 PE=1 SV=1	27	11	0.0615182	0.0613292	0.0614441	0.0606617	0.0637869	0.0669183	0.0657057	0.0636516	0.0633214	0.0631313	0.0622401	0.0588882	0.0606364	0.0620971	0.0638648	0.060805	0.0265789	0.993317	0.0860581	-0.000737439
P70302	Stromal interaction molecule 1 OS=Mus musculus OX=10090 GN=Stim1 PE=1 SV=2	30	13	0.0584862	0.0609963	0.0609217	0.0618651	0.0664197	0.0678436	0.0731544	0.0686021	0.0619423	0.0614554	0.0585467	0.0601691	0.0593878	0.060131	0.0598169	0.0602617	0.000630403	0.83735	0.187531	-0.0147513
Q9D8X2	Coiled-coil domain-containing protein 124 OS=Mus musculus OX=10090 GN=Ccdc124 PE=1 SV=1	24	9	0.0659141	0.0607839	0.0634355	0.0624212	0.062306	0.0633561	0.0679815	0.0614022	0.0619607	0.0616647	0.0629988	0.0608565	0.0604008	0.0622418	0.0609782	0.061298	0.785668	0.849242	0.013671	-0.0149866
Q922H4	Mannose-1-phosphate guanyltransferase alpha OS=Mus musculus OX=10090 GN=Gmppa PE=1 SV=1	14	6	0.0629824	0.0575327	0.0639417	0.0615331	0.0617246	0.0619755	0.0682339	0.0595003	0.0608206	0.0640465	0.0565794	0.0634059	0.0683473	0.0610814	0.063674	0.0646207	0.720866	0.49867	0.0308702	0.0744363
O88307	Sortilin-related receptor OS=Mus musculus OX=10090 GN=Sorl1 PE=1 SV=3	42	22	0.0658529	0.0670383	0.0673406	0.0668394	0.045561	0.0468011	0.0473656	0.0453588	0.0689777	0.0670018	0.071281	0.072114	0.0668617	0.0673709	0.0684086	0.0658265	2.82e-08	0.185506	-0.52921	-0.0569941
Q8VD57	Vesicle transport protein SFT2B OS=Mus musculus OX=10090 GN=Sft2d2 PE=1 SV=1	2	2	0.0655141	0.0584629	0.0582589	0.0652827	0.0751705	0.0608779	0.0644682	0.0697362	0.070869	0.0530273	0.059083	0.0605896	0.0584033	0.0514379	0.06746	0.0613585	0.417373	0.92387	0.124519	-0.0283819
B2RY56	RNA-binding protein 25 OS=Mus musculus OX=10090 GN=Rbm25 PE=1 SV=2	47	19	0.0614683	0.0622249	0.0617079	0.0618819	0.064922	0.0675185	0.0647908	0.0649138	0.0585647	0.0609719	0.0608115	0.061536	0.0624867	0.0605806	0.0629612	0.0626593	0.00541739	0.245529	0.0839992	0.0401113
Q9CQ18	Ribonuclease H2 subunit C OS=Mus musculus OX=10090 GN=Rnaseh2c PE=1 SV=1	11	5	0.0628007	0.0619137	0.0623541	0.0640471	0.0636416	0.0616399	0.0691058	0.0644753	0.0631128	0.0622654	0.0626675	0.0609905	0.0633992	0.0585679	0.0606024	0.058416	0.390184	0.477657	0.0426831	-0.0480881
Q6P5F9	Exportin-1 OS=Mus musculus OX=10090 GN=Xpo1 PE=1 SV=1	109	25	0.0618262	0.0628823	0.0603201	0.0613911	0.0614843	0.0638073	0.0621186	0.0635705	0.0588831	0.0618676	0.0618539	0.0618665	0.0641846	0.0662341	0.0619463	0.0657634	0.460255	0.0958796	0.0264464	0.0782603
Q9DBC7	cAMP-dependent protein kinase type I-alpha regulatory subunit OS=Mus musculus OX=10090 GN=Prkar1a PE=1 SV=3	18	8	0.0617326	0.0630614	0.0615889	0.0607559	0.063091	0.0644278	0.0634209	0.0652445	0.0609592	0.0612743	0.0623751	0.0642016	0.0599598	0.0624352	0.0618602	0.0636115	0.0917387	0.927706	0.051862	-0.00551401
Q00PI9	Heterogeneous nuclear ribonucleoprotein U-like protein 2 OS=Mus musculus OX=10090 GN=Hnrnpul2 PE=1 SV=2	75	20	0.060617	0.0603976	0.0594275	0.0613255	0.067302	0.066067	0.0701034	0.0660831	0.0598982	0.0598843	0.060131	0.0605877	0.062523	0.0614082	0.0619414	0.062303	5.63e-05	0.159774	0.156628	0.0453007
Q6PAL0	BEN domain-containing protein 3 OS=Mus musculus OX=10090 GN=Bend3 PE=1 SV=1	1	1	0.0657641	0.0670094	0.064402	0.0609389	0.0545026	0.0690326	0.0713457	0.0710305	0.0635277	0.0624804	0.0645563	0.0478262	0.0704652	0.0512422	0.0589911	0.056885	0.860123	0.991384	0.0351841	-0.00409068
P70460	Vasodilator-stimulated phosphoprotein OS=Mus musculus OX=10090 GN=Vasp PE=1 SV=4	48	11	0.0620085	0.0607877	0.0638918	0.0618193	0.062055	0.0625614	0.0647161	0.0639185	0.0626885	0.0635106	0.0612788	0.0631291	0.0601214	0.0619366	0.0647713	0.0608053	0.441611	0.754331	0.0273116	-0.0176672
E9Q5C9	Nucleolar and coiled-body phosphoprotein 1 OS=Mus musculus OX=10090 GN=Nolc1 PE=1 SV=1	61	25	0.064369	0.0649029	0.0611993	0.0625601	0.0630256	0.0632787	0.0672876	0.0652953	0.061363	0.0617834	0.0556118	0.0586778	0.0624752	0.0642106	0.0616937	0.0622662	0.52091	0.226357	0.0328918	0.0792183
Q9CQC9	GTP-binding protein SAR1b OS=Mus musculus OX=10090 GN=Sar1b PE=1 SV=1	22	5	0.0634388	0.0639236	0.0630531	0.0630824	0.061028	0.0624542	0.0533399	0.061876	0.0605708	0.0643899	0.0637201	0.0643872	0.0599612	0.0645508	0.0645028	0.0657212	0.185951	0.949773	-0.0896635	0.00905164
Q3URS9	Mitochondrial potassium channel OS=Mus musculus OX=10090 GN=Ccdc51 PE=1 SV=1	10	5	0.0664822	0.0622043	0.0558368	0.0635491	0.06296	0.062655	0.0653292	0.0640463	0.0636231	0.0657558	0.0648994	0.0583605	0.0593114	0.0628317	0.0609803	0.061175	0.576243	0.667638	0.0424101	-0.0471948
Q80VJ3	2'-deoxynucleoside 5'-phosphate N-hydrolase 1 OS=Mus musculus OX=10090 GN=Dnph1 PE=1 SV=2	10	4	0.0629296	0.0652576	0.0622384	0.0632338	0.0618357	0.0633075	0.0593206	0.0619162	0.0608404	0.0626972	0.0598572	0.062233	0.0628044	0.0646032	0.0649558	0.0619694	0.223422	0.274721	-0.0421797	0.050212
P46467	Vacuolar protein sorting-associated protein 4B OS=Mus musculus OX=10090 GN=Vps4b PE=1 SV=2	26	10	0.0623601	0.0619215	0.0607627	0.0603072	0.0623853	0.0635986	0.064881	0.0654123	0.0590462	0.0604908	0.0641674	0.0615375	0.0659777	0.0627855	0.0616119	0.0627542	0.117738	0.395872	0.0627451	0.0458658
Q3TBD2	Rho GTPase-activating protein 45 OS=Mus musculus OX=10090 GN=Arhgap45 PE=1 SV=2	64	20	0.0624006	0.0619504	0.0608761	0.0644636	0.0635662	0.0612503	0.0672289	0.0650599	0.0625443	0.0641593	0.062098	0.062258	0.0596694	0.0607815	0.0602169	0.0614764	0.270751	0.294461	0.041698	-0.0521292
P61979	Heterogeneous nuclear ribonucleoprotein K OS=Mus musculus OX=10090 GN=Hnrnpk PE=1 SV=1	98	19	0.0632848	0.0636319	0.0620734	0.0631887	0.0613695	0.0609123	0.0624745	0.0629595	0.0635873	0.063549	0.0597588	0.0607448	0.0625728	0.064404	0.0630034	0.0624854	0.391204	0.494368	-0.025825	0.0282778
P11881	Inositol 1,4,5-trisphosphate receptor type 1 OS=Mus musculus OX=10090 GN=Itpr1 PE=1 SV=2	15	12	0.0595064	0.0591678	0.0629451	0.0655379	0.0666689	0.0616486	0.0668798	0.0606644	0.0625679	0.060143	0.0655508	0.0624002	0.0610906	0.0626706	0.062546	0.0600118	0.427079	0.814741	0.0498063	-0.0247705
P47713	Cytosolic phospholipase A2 OS=Mus musculus OX=10090 GN=Pla2g4a PE=1 SV=1	27	13	0.0620667	0.0620667	0.0636423	0.0601827	0.063644	0.0652696	0.0641902	0.0604144	0.0624106	0.0630252	0.0664411	0.0618638	0.061232	0.0611466	0.0605294	0.0618748	0.431653	0.330217	0.0316769	-0.0513357
Q05816	Fatty acid-binding protein 5 OS=Mus musculus OX=10090 GN=Fabp5 PE=1 SV=3	18	3	0.0590516	0.0578242	0.0587194	0.0642997	0.060454	0.0618047	0.0609979	0.0635694	0.0637147	0.0631264	0.0642972	0.0631884	0.0637154	0.0659019	0.064383	0.0649522	0.31549	0.685276	0.0420866	0.0259338
P97872	Dimethylaniline monooxygenase [N-oxide-forming] 5 OS=Mus musculus OX=10090 GN=Fmo5 PE=1 SV=4	1	1	0.0697342	0.0657716	0.0592592	0.0601539	0.0654288	0.0604926	0.060654	0.063269	0.068259	0.0646895	0.0644794	0.0594437	0.0589704	0.0615733	0.0567925	0.0610287	0.77225	0.330217	-0.0265604	-0.106858
Q3UMU9	Hepatoma-derived growth factor-related protein 2 OS=Mus musculus OX=10090 GN=Hdgfl2 PE=1 SV=1	22	10	0.0613048	0.063079	0.0643845	0.0605558	0.0623333	0.0625201	0.0694972	0.0661457	0.0607537	0.063324	0.0597758	0.0593913	0.0618187	0.0625366	0.0617365	0.0608432	0.213832	0.790374	0.0621976	0.0221066
Q6ZWQ0	Nesprin-2 OS=Mus musculus OX=10090 GN=Syne2 PE=1 SV=2	31	26	0.0650227	0.0633112	0.0632882	0.0626475	0.0655579	0.0614249	0.0678371	0.0627745	0.0618062	0.0625723	0.0640056	0.0616478	0.0585178	0.0594742	0.0602219	0.0598903	0.672037	0.17111	0.0178126	-0.0704438
P80313	T-complex protein 1 subunit eta OS=Mus musculus OX=10090 GN=Cct7 PE=1 SV=1	106	24	0.0629415	0.0631178	0.0633431	0.0618042	0.0627964	0.0642863	0.0607426	0.0605601	0.0589324	0.0611192	0.0617504	0.0625009	0.0636363	0.0643138	0.0645485	0.0636067	0.603704	0.0958184	-0.0166693	0.0683821
Q3TCN2	Putative phospholipase B-like 2 OS=Mus musculus OX=10090 GN=Plbd2 PE=1 SV=2	25	10	0.0591391	0.0619658	0.0589887	0.0605118	0.0644561	0.0675269	0.0615181	0.0652779	0.0586623	0.0645581	0.0628525	0.0613074	0.065044	0.0651523	0.0605251	0.0625138	0.0551004	0.671212	0.104536	0.0339696
Q3U319	E3 ubiquitin-protein ligase BRE1B OS=Mus musculus OX=10090 GN=Rnf40 PE=1 SV=2	36	17	0.0611963	0.0606107	0.0616899	0.0638027	0.0622384	0.0612232	0.0694947	0.0659188	0.0662665	0.0643281	0.058285	0.0614609	0.059913	0.0600531	0.0625713	0.0609476	0.322721	0.700599	0.0644523	-0.0385864
Q6PB66	Leucine-rich PPR motif-containing protein, mitochondrial OS=Mus musculus OX=10090 GN=Lrpprc PE=1 SV=2	113	41	0.0628982	0.0631212	0.0624277	0.0603013	0.0656716	0.0647411	0.0647033	0.064476	0.0604768	0.0602884	0.0611011	0.0605365	0.0622062	0.0628361	0.0613276	0.0628868	0.00595326	0.120508	0.0617595	0.0401708
Q922R8	Protein disulfide-isomerase A6 OS=Mus musculus OX=10090 GN=Pdia6 PE=1 SV=3	75	18	0.0599089	0.0605384	0.0581272	0.0617657	0.0647133	0.0642817	0.0622864	0.0642956	0.0591234	0.0610236	0.0613178	0.0613764	0.0657459	0.067138	0.0637219	0.0646357	0.0108533	0.0238715	0.0888679	0.105266
Q3TXS7	26S proteasome non-ATPase regulatory subunit 1 OS=Mus musculus OX=10090 GN=Psmd1 PE=1 SV=1	104	29	0.0636245	0.0614324	0.0626343	0.0634016	0.0631492	0.0639074	0.0611051	0.0625763	0.0620954	0.061729	0.0617603	0.0627827	0.0624008	0.0634613	0.0623302	0.0616094	0.937223	0.824696	-0.00209943	0.00826116
P26350	Prothymosin alpha OS=Mus musculus OX=10090 GN=Ptma PE=1 SV=2	42	5	0.0655228	0.0655858	0.0628728	0.0661811	0.067619	0.0666606	0.0567051	0.0649143	0.0616228	0.0636053	0.0654775	0.0624741	0.0584443	0.0563521	0.0578378	0.0581246	0.713859	0.134948	-0.0269891	-0.133543
Q9JLQ2	ARF GTPase-activating protein GIT2 OS=Mus musculus OX=10090 GN=Git2 PE=1 SV=2	33	11	0.0612925	0.0618426	0.0635574	0.0623389	0.0642115	0.0615056	0.0662527	0.0611091	0.0629196	0.0643076	0.0610349	0.0595021	0.0611648	0.0639596	0.0628975	0.0621036	0.616835	0.851749	0.0226032	0.0141171
Q61233	Plastin-2 OS=Mus musculus OX=10090 GN=Lcp1 PE=1 SV=4	225	35	0.0604744	0.0613481	0.0591188	0.0600165	0.0652451	0.0650635	0.0608812	0.0654433	0.060423	0.0622588	0.0611594	0.0611768	0.0650053	0.0642572	0.0627099	0.0654187	0.0130335	0.109834	0.09041	0.0709694
Q61584	Fragile X mental retardation syndrome-related protein 1 OS=Mus musculus OX=10090 GN=Fxr1 PE=1 SV=2	47	22	0.0613882	0.0616076	0.0617628	0.060651	0.0631425	0.0654811	0.0658767	0.0632233	0.0605737	0.0622816	0.0621517	0.0621946	0.0624139	0.0631318	0.0615961	0.0625233	0.00547334	0.66658	0.0703943	0.0143473
Q6NZQ6	Zinc finger protein 740 OS=Mus musculus OX=10090 GN=Znf740 PE=1 SV=1	3	2	0.0603232	0.0595866	0.0634817	0.067509	0.0680813	0.0619151	0.0720198	0.0676324	0.0584841	0.0609041	0.0574146	0.0670487	0.0577636	0.0588751	0.0627471	0.0562136	0.248068	0.736088	0.103634	-0.0482311
P53811	Phosphatidylinositol transfer protein beta isoform OS=Mus musculus OX=10090 GN=Pitpnb PE=1 SV=2	31	14	0.0639579	0.0649574	0.0641327	0.0629164	0.0612594	0.0594995	0.0614078	0.0612269	0.0598175	0.0629267	0.0636179	0.0621764	0.0634995	0.063071	0.0626747	0.0628581	0.0101459	0.564044	-0.0726787	0.0209163
O70311	Glycylpeptide N-tetradecanoyltransferase 2 OS=Mus musculus OX=10090 GN=Nmt2 PE=1 SV=1	3	2	0.0627213	0.0613504	0.057138	0.0624216	0.0705705	0.0675409	0.0699151	0.0644352	0.0652595	0.0585699	0.0620744	0.0576773	0.0592496	0.0574679	0.0644219	0.0591866	0.0336752	0.889534	0.16144	-0.0189914
P97868	E3 ubiquitin-protein ligase RBBP6 OS=Mus musculus OX=10090 GN=Rbbp6 PE=1 SV=5	36	21	0.061329	0.0600296	0.0616585	0.061565	0.0652944	0.0642979	0.0673842	0.0663882	0.0626728	0.061888	0.0579382	0.0615694	0.0597563	0.0599688	0.0654358	0.062824	0.0273355	0.760133	0.106604	0.0226181
P35282	Ras-related protein Rab-21 OS=Mus musculus OX=10090 GN=Rab21 PE=1 SV=4	17	5	0.0637301	0.062825	0.060159	0.057751	0.0660806	0.0654542	0.0678195	0.0695823	0.0615145	0.0632509	0.0637984	0.0581148	0.0598318	0.059559	0.0595935	0.0609354	0.0137644	0.59481	0.138297	-0.0391929
Q9JMA1	Ubiquitin carboxyl-terminal hydrolase 14 OS=Mus musculus OX=10090 GN=Usp14 PE=1 SV=3	92	26	0.0651192	0.0634701	0.0643179	0.0631364	0.0614847	0.0599366	0.0605821	0.0617518	0.0617202	0.0646477	0.0628305	0.0633358	0.0624443	0.060455	0.0614322	0.0633357	0.0118093	0.423823	-0.0709534	-0.0280961
O70133	ATP-dependent RNA helicase A OS=Mus musculus OX=10090 GN=Dhx9 PE=1 SV=2	121	35	0.0630046	0.0627168	0.0614106	0.0610818	0.0626057	0.0645671	0.0649482	0.0647318	0.0618725	0.0627902	0.0598744	0.0605185	0.0626574	0.0633782	0.0619951	0.0618473	0.0561762	0.406119	0.0493292	0.0282961
Q6DFV5	Probable helicase with zinc finger domain OS=Mus musculus OX=10090 GN=Helz PE=1 SV=2	18	10	0.0630568	0.0620413	0.0638469	0.0645603	0.0599101	0.0636621	0.0624405	0.0620486	0.0651437	0.0651419	0.060537	0.0638076	0.0611505	0.0570863	0.0625474	0.0630191	0.531508	0.330217	-0.031508	-0.0631271
Q8CDM1	ATPase family AAA domain-containing protein 2 OS=Mus musculus OX=10090 GN=Atad2 PE=1 SV=1	25	15	0.0590101	0.0607457	0.0612692	0.0606003	0.062667	0.0631281	0.0647185	0.0639471	0.0628549	0.062212	0.0628356	0.0608689	0.0641267	0.0648329	0.0637296	0.0624535	0.00514282	0.232193	0.0747033	0.0364734
P06339	H-2 class I histocompatibility antigen, D-37 alpha chain OS=Mus musculus OX=10090 GN=H2-T23 PE=1 SV=1	3	2	0.0617831	0.0597667	0.0684745	0.0545879	0.0589764	0.0689521	0.073009	0.066506	0.0677683	0.0537873	0.0651394	0.0653778	0.0637339	0.0589881	0.0557877	0.0573617	0.335482	0.638063	0.129147	-0.0919223
Q8C0I1	Alkyldihydroxyacetonephosphate synthase, peroxisomal OS=Mus musculus OX=10090 GN=Agps PE=1 SV=1	59	18	0.063201	0.0628955	0.0622456	0.0625117	0.0585376	0.0615133	0.0622315	0.061231	0.063397	0.0605528	0.0640925	0.0625934	0.0618526	0.0648553	0.0638653	0.064424	0.179614	0.585332	-0.0432077	0.0249788
Q8R1N0	Zinc finger protein 830 OS=Mus musculus OX=10090 GN=Znf830 PE=1 SV=1	24	11	0.0620641	0.0606446	0.0613153	0.0615838	0.0667259	0.0670449	0.0689182	0.0677883	0.0602015	0.0614465	0.0606899	0.0611359	0.0612364	0.0588585	0.0607368	0.0596094	3.43e-05	0.516772	0.139089	-0.0182142
Q8CI75	DIS3-like exonuclease 2 OS=Mus musculus OX=10090 GN=Dis3l2 PE=1 SV=1	17	11	0.0620305	0.0647065	0.0633839	0.0630098	0.0635596	0.0618987	0.058089	0.0612759	0.0629732	0.0632182	0.0652225	0.061627	0.0619857	0.0626743	0.0618523	0.0624931	0.180581	0.680272	-0.0487437	-0.0229196
Q6ZQ38	Cullin-associated NEDD8-dissociated protein 1 OS=Mus musculus OX=10090 GN=Cand1 PE=1 SV=2	87	27	0.0603502	0.0604001	0.0610454	0.0623082	0.0641112	0.0623769	0.064502	0.0647191	0.0594998	0.059943	0.06125	0.0624761	0.0639017	0.0645244	0.0627425	0.0658494	0.0255972	0.0407248	0.066977	0.0799565
Q3V009	Transmembrane emp24 domain-containing protein 1 OS=Mus musculus OX=10090 GN=Tmed1 PE=1 SV=1	2	2	0.0606221	0.0531209	0.0514309	0.0571575	0.0705586	0.0759057	0.0797618	0.0703573	0.0558533	0.0574335	0.0540272	0.0598697	0.0613227	0.0588146	0.0698469	0.0639174	0.000880967	0.214445	0.416682	0.158489
Q9QZE5	Coatomer subunit gamma-1 OS=Mus musculus OX=10090 GN=Copg1 PE=1 SV=1	45	18	0.0626348	0.0618586	0.0651631	0.061014	0.0612601	0.0601965	0.0616634	0.0612583	0.0607356	0.0607558	0.0639887	0.0632515	0.0655663	0.0653253	0.0618466	0.0634815	0.328116	0.392447	-0.0362975	0.0427862
Q9CZX9	ER membrane protein complex subunit 4 OS=Mus musculus OX=10090 GN=Emc4 PE=1 SV=1	6	4	0.0678912	0.0613578	0.0670239	0.0651296	0.0635302	0.0569577	0.0597893	0.0631345	0.067581	0.0646112	0.0658243	0.0625235	0.0607829	0.0557922	0.0593104	0.0587605	0.105836	0.078337	-0.103202	-0.15114
Q8VEE4	Replication protein A 70 kDa DNA-binding subunit OS=Mus musculus OX=10090 GN=Rpa1 PE=1 SV=1	44	17	0.0636293	0.0628267	0.0641257	0.0617095	0.059723	0.0622516	0.0578257	0.0600562	0.0591657	0.0623553	0.0635663	0.0649211	0.0653373	0.0627435	0.0627816	0.0669814	0.117738	0.488247	-0.0732609	0.0448129
Q60597	2-oxoglutarate dehydrogenase, mitochondrial OS=Mus musculus OX=10090 GN=Ogdh PE=1 SV=3	77	28	0.0604321	0.0601364	0.0618849	0.0617416	0.0623316	0.0641683	0.0667904	0.064729	0.0629795	0.0613389	0.0628016	0.0617691	0.0616592	0.0625369	0.061751	0.0629497	0.00883103	0.999277	0.0791229	7.81e-05
P48193	Protein 4.1 OS=Mus musculus OX=10090 GN=Epb41 PE=1 SV=2	12	9	0.0637993	0.0602657	0.0637868	0.0655819	0.0607131	0.0600407	0.0661469	0.0631074	0.067249	0.0626517	0.0621862	0.0588299	0.0621003	0.0626301	0.0632426	0.0576683	0.790378	0.788727	-0.0200008	-0.029969
Q3TCH7	Cullin-4A OS=Mus musculus OX=10090 GN=Cul4a PE=1 SV=1	8	7	0.0634405	0.0596799	0.0630561	0.0596849	0.0614658	0.0600252	0.0592042	0.0633323	0.0599778	0.0628681	0.067981	0.0625707	0.0643396	0.0641642	0.0658143	0.0623951	0.86037	0.833597	-0.0106646	0.0199834
Q8BI84	Transport and Golgi organization protein 1 homolog OS=Mus musculus OX=10090 GN=Mia3 PE=1 SV=2	35	22	0.0603055	0.0613598	0.0612842	0.0597461	0.0677213	0.0667466	0.0706682	0.0657786	0.0614867	0.0602961	0.0614714	0.060471	0.0611451	0.0592288	0.0617908	0.0604995	0.000210283	0.913226	0.15826	-0.0064122
Q8VHR5	Transcriptional repressor p66-beta OS=Mus musculus OX=10090 GN=Gatad2b PE=1 SV=1	25	11	0.0652931	0.0626646	0.0624125	0.0634749	0.0641832	0.0631562	0.0629809	0.0648443	0.0635852	0.0636105	0.0645011	0.0607359	0.0600929	0.058237	0.0599112	0.0603163	0.817151	0.0471806	0.00760339	-0.0813312
Q6P9R1	ATP-dependent RNA helicase DDX51 OS=Mus musculus OX=10090 GN=Ddx51 PE=1 SV=1	20	12	0.061987	0.0611291	0.0631787	0.0608116	0.0633543	0.064517	0.0679082	0.0617284	0.063791	0.0597491	0.0618247	0.0624012	0.0635744	0.0614401	0.0634366	0.0591684	0.205833	0.991384	0.0587577	-0.00106445
P54731	FAS-associated factor 1 OS=Mus musculus OX=10090 GN=Faf1 PE=1 SV=2	25	8	0.0590512	0.0614243	0.0617892	0.0635438	0.0667549	0.0641589	0.062657	0.0654682	0.0612996	0.0635816	0.0614698	0.065303	0.061318	0.0606167	0.0606235	0.0609403	0.0551648	0.360402	0.0757279	-0.0470531
Q6ZQ03	Formin-binding protein 4 OS=Mus musculus OX=10090 GN=Fnbp4 PE=1 SV=2	20	12	0.0648226	0.0611608	0.0653073	0.0639307	0.061251	0.0627103	0.0608903	0.0605704	0.0639304	0.0639627	0.066598	0.0642365	0.0588824	0.0578364	0.0628377	0.0610725	0.166041	0.0582784	-0.0561494	-0.10516
Q9CYN9	Renin receptor OS=Mus musculus OX=10090 GN=Atp6ap2 PE=1 SV=2	9	5	0.0659813	0.060888	0.0642628	0.0563746	0.0610497	0.0662075	0.067174	0.0691085	0.0600507	0.0608885	0.0625891	0.0572826	0.0591995	0.0637523	0.0647183	0.0604724	0.243552	0.730163	0.0916259	0.0430377
Q8CGF7	Transcription elongation regulator 1 OS=Mus musculus OX=10090 GN=Tcerg1 PE=1 SV=2	38	21	0.0631155	0.0643312	0.0634993	0.0620744	0.0614768	0.0626179	0.0651869	0.0617072	0.0593715	0.0645771	0.0651365	0.0604556	0.0619498	0.0629028	0.0570821	0.0645154	0.853692	0.862966	-0.0119028	-0.0183066
Q9R1P4	Proteasome subunit alpha type-1 OS=Mus musculus OX=10090 GN=Psma1 PE=1 SV=1	34	15	0.0624074	0.0626753	0.0606013	0.0626602	0.0641138	0.0664539	0.0649953	0.0618396	0.0584199	0.06237	0.0593677	0.060075	0.0661807	0.0645336	0.0600778	0.0632284	0.260246	0.179656	0.0513366	0.0800277
P97346	Nucleoredoxin OS=Mus musculus OX=10090 GN=Nxn PE=1 SV=1	14	6	0.0608918	0.062929	0.0606561	0.0636372	0.0618561	0.0602795	0.06678	0.0608838	0.0627835	0.0640563	0.0616298	0.0675783	0.0619964	0.0603303	0.0618323	0.0618799	0.875601	0.40718	0.00889094	-0.0567545
P05555	Integrin alpha-M OS=Mus musculus OX=10090 GN=Itgam PE=1 SV=2	64	23	0.0620334	0.0633515	0.0625849	0.0631258	0.0565136	0.0551963	0.0564383	0.0549157	0.0658195	0.067009	0.0653822	0.0653127	0.0680248	0.0656192	0.0634487	0.0652245	5.98e-05	0.890768	-0.170852	-0.00698748
Q61136	Serine/threonine-protein kinase PRP4 homolog OS=Mus musculus OX=10090 GN=Prpf4b PE=1 SV=3	26	11	0.0640847	0.0624579	0.0614215	0.0647204	0.063726	0.0642517	0.0650037	0.0639747	0.0651571	0.0629379	0.0608868	0.0621793	0.0611623	0.058553	0.0591029	0.06038	0.462027	0.106109	0.0244529	-0.0701826
P47963	60S ribosomal protein L13 OS=Mus musculus OX=10090 GN=Rpl13 PE=1 SV=3	53	10	0.0641442	0.0642886	0.0599787	0.062837	0.0625647	0.0612405	0.0615567	0.0633746	0.0595619	0.059652	0.0606498	0.0607284	0.065296	0.0652187	0.0656862	0.0632221	0.673952	0.0194158	-0.014072	0.108617
P58058	NAD kinase OS=Mus musculus OX=10090 GN=Nadk PE=1 SV=2	10	6	0.0655259	0.0584756	0.0648863	0.0649784	0.0664532	0.0619848	0.0663951	0.0626025	0.0622458	0.0628785	0.0653514	0.0629713	0.0590641	0.0559284	0.0581888	0.0620697	0.75928	0.179656	0.0209436	-0.10824
Q8BHG9	CGG triplet repeat-binding protein 1 OS=Mus musculus OX=10090 GN=Cggbp1 PE=1 SV=1	8	5	0.0608607	0.0653446	0.0570842	0.0618732	0.0671978	0.0620436	0.068776	0.070343	0.064543	0.0597912	0.060392	0.0624987	0.0593652	0.0592313	0.0615795	0.0590758	0.0551951	0.627274	0.130506	-0.0468452
P48722	Heat shock 70 kDa protein 4L OS=Mus musculus OX=10090 GN=Hspa4l PE=1 SV=2	34	20	0.0621206	0.0614268	0.061303	0.0600968	0.0615645	0.0610611	0.0640276	0.0632411	0.0626392	0.063597	0.0643288	0.0631896	0.0634075	0.0628263	0.0614226	0.0637475	0.248068	0.732559	0.0286796	-0.0135038
Q9JMG3	Transmembrane and ubiquitin-like domain-containing protein 1 OS=Mus musculus OX=10090 GN=Tmub1 PE=1 SV=1	7	4	0.0643722	0.0580272	0.0584606	0.0595454	0.0650452	0.0698985	0.0719707	0.0649726	0.0614809	0.0656275	0.058741	0.0612348	0.0593571	0.0564316	0.0603725	0.0644622	0.0271805	0.751962	0.177331	-0.0387218
E9PVA8	eIF-2-alpha kinase activator GCN1 OS=Mus musculus OX=10090 GN=Gcn1 PE=1 SV=1	157	67	0.0617438	0.0614121	0.0622575	0.0613284	0.0645577	0.0638738	0.0657944	0.0648453	0.0596791	0.0612416	0.0623424	0.06169	0.0625935	0.0626924	0.060909	0.0630388	0.00429831	0.378591	0.0702907	0.0250524
Q8CG48	Structural maintenance of chromosomes protein 2 OS=Mus musculus OX=10090 GN=Smc2 PE=1 SV=2	115	46	0.0620031	0.0625282	0.0601965	0.0621411	0.0641211	0.0637845	0.0652516	0.0651254	0.0596912	0.0634329	0.060246	0.0604958	0.0628042	0.0632849	0.0619923	0.0629012	0.02128	0.231503	0.06529	0.0418627
Q8CEE7	Retinol dehydrogenase 13 OS=Mus musculus OX=10090 GN=Rdh13 PE=1 SV=1	4	3	0.0656833	0.0556886	0.0546376	0.0636357	0.0618063	0.0584884	0.0844975	0.0705561	0.0710681	0.0597106	0.0581098	0.0657981	0.0551114	0.056164	0.0653032	0.0537414	0.269001	0.550681	0.190236	-0.144708
P21995	Embigin OS=Mus musculus OX=10090 GN=Emb PE=1 SV=2	26	9	0.0666766	0.067771	0.064209	0.0615513	0.0565889	0.0558173	0.051994	0.0550884	0.0628251	0.0657155	0.0672086	0.065854	0.06385	0.0658447	0.0633899	0.0656158	0.000357878	0.861925	-0.245272	-0.0158603
P53564	Homeobox protein cut-like 1 OS=Mus musculus OX=10090 GN=Cux1 PE=1 SV=3	22	13	0.0654631	0.0615969	0.0654432	0.0619214	0.0621438	0.0573215	0.0665337	0.0609035	0.0625528	0.0624714	0.0605368	0.0631175	0.0620593	0.0649539	0.0626143	0.060367	0.461206	0.954658	-0.0447316	0.0072978
Q7TT18	Activating transcription factor 7-interacting protein 1 OS=Mus musculus OX=10090 GN=Atf7ip PE=1 SV=1	20	12	0.0653712	0.0624544	0.0648193	0.0659051	0.0610372	0.0631509	0.0636589	0.0602826	0.0647648	0.0617218	0.0608918	0.0635681	0.0573138	0.0594098	0.0623569	0.0632934	0.218314	0.442123	-0.0594185	-0.0508376
Q61043	Ninein OS=Mus musculus OX=10090 GN=Nin PE=1 SV=4	42	26	0.0589548	0.0595191	0.0595752	0.0605493	0.068662	0.0684761	0.072534	0.0662186	0.0604576	0.0589759	0.0569668	0.0602414	0.0626223	0.0609098	0.0635337	0.0618034	0.000188043	0.154686	0.208806	0.0729074
O54941	SWI/SNF-related matrix-associated actin-dependent regulator of chromatin subfamily E member 1 OS=Mus musculus OX=10090 GN=Smarce1 PE=1 SV=1	36	14	0.0623765	0.0624374	0.0633018	0.0638579	0.0648583	0.0639275	0.0678428	0.0658268	0.0588687	0.0629194	0.0635195	0.0613391	0.0589358	0.0589837	0.0605652	0.0604394	0.0981624	0.330217	0.0585173	-0.0453939
P08752	Guanine nucleotide-binding protein G(i) subunit alpha-2 OS=Mus musculus OX=10090 GN=Gnai2 PE=1 SV=5	25	4	0.0639343	0.0696883	0.0621926	0.0607395	0.0587293	0.0637115	0.0637619	0.0605678	0.0590532	0.061127	0.0636245	0.063982	0.0623143	0.0615018	0.060765	0.0643071	0.398631	0.961482	-0.0550008	0.0068337
Q4FJU9	Transmembrane protein 40 OS=Mus musculus OX=10090 GN=Tmem40 PE=1 SV=1	3	2	0.0577319	0.0544761	0.0557401	0.058965	0.0705337	0.063388	0.0772023	0.074484	0.0648673	0.0676366	0.0574622	0.0611151	0.0611391	0.0534893	0.058026	0.0637434	0.00622664	0.556887	0.328632	-0.0872793
Q9CVD2	Ataxin-3 OS=Mus musculus OX=10090 GN=Atxn3 PE=1 SV=2	13	7	0.0613949	0.063717	0.0610973	0.0671969	0.0637768	0.0628416	0.0635	0.0628605	0.0639836	0.069116	0.0580802	0.0635534	0.0563061	0.059933	0.0616908	0.0609521	0.986663	0.333896	-0.00140838	-0.0908402
Q9QYI3	DnaJ homolog subfamily C member 7 OS=Mus musculus OX=10090 GN=Dnajc7 PE=1 SV=2	40	14	0.0628989	0.0639368	0.0610537	0.0648092	0.0626449	0.0637605	0.0667334	0.0623844	0.060256	0.0609153	0.0604462	0.0603393	0.0636785	0.0625093	0.0613408	0.0622929	0.650515	0.286435	0.0158738	0.0460327
Q9Z103	Activity-dependent neuroprotector homeobox protein OS=Mus musculus OX=10090 GN=Adnp PE=1 SV=2	35	18	0.0614764	0.0633989	0.062726	0.0639116	0.0670999	0.0636291	0.0667944	0.0620698	0.062859	0.0637706	0.0632673	0.0604348	0.0596004	0.0614444	0.0585432	0.0589741	0.25628	0.180242	0.0449953	-0.0694163
Q61112	45 kDa calcium-binding protein OS=Mus musculus OX=10090 GN=Sdf4 PE=1 SV=1	14	8	0.0622177	0.0613392	0.061953	0.0617734	0.0627358	0.0630158	0.053886	0.0596236	0.0627248	0.0630053	0.0640011	0.0660076	0.0648967	0.0662833	0.065298	0.0612388	0.43722	0.933082	-0.0503741	0.0107595
Q8K284	General transcription factor 3C polypeptide 1 OS=Mus musculus OX=10090 GN=Gtf3c1 PE=1 SV=2	25	17	0.062464	0.0619527	0.0599935	0.0636308	0.0654495	0.0637548	0.0627354	0.0649564	0.0623729	0.0625616	0.0628249	0.062341	0.0619728	0.05962	0.0614791	0.0618907	0.0691648	0.419627	0.0507356	-0.0301156
P19096	Fatty acid synthase OS=Mus musculus OX=10090 GN=Fasn PE=1 SV=2	245	71	0.0662668	0.0672501	0.0674508	0.065274	0.0528073	0.0537651	0.0536664	0.0550544	0.0638643	0.0651713	0.0655448	0.0646521	0.0646259	0.0658192	0.0633383	0.0654491	1.86e-07	0.999051	-0.30647	-8.82e-05
Q61466	SWI/SNF-related matrix-associated actin-dependent regulator of chromatin subfamily D member 1 OS=Mus musculus OX=10090 GN=Smarcd1 PE=1 SV=3	6	6	0.0597179	0.0608247	0.0651594	0.064466	0.0633724	0.0601795	0.0622498	0.0654356	0.0661503	0.06193	0.0642792	0.0629773	0.0595655	0.060854	0.0623015	0.060537	0.910963	0.28374	0.00648472	-0.0696647
Q61937	Nucleophosmin OS=Mus musculus OX=10090 GN=Npm1 PE=1 SV=1	160	16	0.0651959	0.0628346	0.0655069	0.0637124	0.0638357	0.0622244	0.0584652	0.0611233	0.0631659	0.0648542	0.0605012	0.0639839	0.0622033	0.0611681	0.0612777	0.0599474	0.101143	0.407685	-0.0671046	-0.0455478
O55143	Sarcoplasmic/endoplasmic reticulum calcium ATPase 2 OS=Mus musculus OX=10090 GN=Atp2a2 PE=1 SV=2	133	26	0.0615171	0.0613985	0.0623643	0.0612353	0.0634224	0.0650691	0.0631738	0.0651123	0.0606187	0.0618376	0.0619423	0.0613887	0.0637782	0.0630616	0.0617147	0.0623653	0.00637488	0.232193	0.0587371	0.0297596
Q6NS46	Protein RRP5 homolog OS=Mus musculus OX=10090 GN=Pdcd11 PE=1 SV=2	85	35	0.063668	0.062825	0.0602454	0.0627176	0.0624783	0.0624376	0.0638727	0.064938	0.0607332	0.0619537	0.0613124	0.0625859	0.0614247	0.0627	0.0626235	0.0634842	0.368395	0.582206	0.0246008	0.0211733
P28352	DNA-(apurinic or apyrimidinic site) lyase OS=Mus musculus OX=10090 GN=Apex1 PE=1 SV=2	23	9	0.0634858	0.0606932	0.0578147	0.0619574	0.067922	0.0664106	0.0647454	0.0657259	0.060639	0.0596232	0.0597444	0.0621231	0.0655143	0.0609657	0.0607451	0.0618902	0.0151212	0.52233	0.118962	0.040558
Q6P5D8	Structural maintenance of chromosomes flexible hinge domain-containing protein 1 OS=Mus musculus OX=10090 GN=Smchd1 PE=1 SV=2	72	39	0.0628385	0.0611455	0.0627714	0.0620996	0.0632203	0.0630468	0.0658814	0.0639588	0.0627574	0.0616512	0.0626778	0.0617939	0.0612712	0.0619195	0.0622712	0.0606955	0.0568037	0.600091	0.0413092	-0.0158944
Q8VE22	28S ribosomal protein S23, mitochondrial OS=Mus musculus OX=10090 GN=Mrps23 PE=1 SV=1	10	6	0.0614193	0.0633004	0.0603496	0.0619533	0.0629561	0.0620513	0.0723294	0.0643879	0.0581347	0.066714	0.0610414	0.0630397	0.0622704	0.0626084	0.0588201	0.0586238	0.28221	0.75628	0.0809368	-0.0376845
P55937	Golgin subfamily A member 3 OS=Mus musculus OX=10090 GN=Golga3 PE=1 SV=3	33	25	0.0618816	0.062555	0.0624208	0.0661187	0.0631176	0.0605284	0.0648871	0.061328	0.063784	0.0639881	0.0592964	0.0632966	0.0603254	0.0628175	0.0630463	0.0606087	0.722199	0.790322	-0.0178969	-0.0203006
Q5NC05	Transcription termination factor 2 OS=Mus musculus OX=10090 GN=Ttf2 PE=1 SV=2	23	14	0.0635938	0.0611842	0.0624788	0.0638073	0.0626425	0.0592464	0.065568	0.0637572	0.0645952	0.0620594	0.0641046	0.0622217	0.0613275	0.0602076	0.0626634	0.0605423	0.998348	0.388167	7.91e-05	-0.0477189
P08775	DNA-directed RNA polymerase II subunit RPB1 OS=Mus musculus OX=10090 GN=Polr2a PE=1 SV=3	125	46	0.0609585	0.0620603	0.0623868	0.0636664	0.0628914	0.062951	0.0652832	0.0645568	0.0628135	0.0640025	0.0611781	0.0619692	0.060313	0.0614525	0.0619186	0.0615981	0.145689	0.442123	0.0377751	-0.0271422
Q8K2I4	Beta-mannosidase OS=Mus musculus OX=10090 GN=Manba PE=1 SV=1	19	11	0.0615222	0.063281	0.0632558	0.0583047	0.0623441	0.0689712	0.0568978	0.0637024	0.0571541	0.0612445	0.0666936	0.060202	0.0673844	0.0666628	0.0589312	0.0634481	0.779239	0.644835	0.0295692	0.0642768
P46935	E3 ubiquitin-protein ligase NEDD4 OS=Mus musculus OX=10090 GN=Nedd4 PE=1 SV=3	97	31	0.0664086	0.0667046	0.0643492	0.0657589	0.0596257	0.0616475	0.0606321	0.0598952	0.0630523	0.0641316	0.066154	0.0653278	0.0594971	0.0595209	0.0573674	0.0599272	0.000680502	0.00444082	-0.122442	-0.130362
Q5SVR0	TBC1 domain family member 9B OS=Mus musculus OX=10090 GN=Tbc1d9b PE=1 SV=1	26	12	0.0600658	0.0600365	0.0615171	0.0626734	0.0656216	0.0613356	0.0664201	0.0653799	0.0616815	0.0620059	0.0630503	0.0618191	0.0604648	0.0639661	0.0629576	0.0610048	0.0366562	0.986189	0.0825347	-0.00127353
P23198	Chromobox protein homolog 3 OS=Mus musculus OX=10090 GN=Cbx3 PE=1 SV=2	21	7	0.0628093	0.0641059	0.058768	0.0606755	0.0663062	0.0658475	0.0648626	0.0658934	0.0610818	0.0631855	0.0579008	0.0593748	0.0629012	0.0637782	0.0604251	0.0620841	0.0415383	0.45815	0.0945534	0.0454383
Q6ZPS6	Ankyrin repeat and IBR domain-containing protein 1 OS=Mus musculus OX=10090 GN=Ankib1 PE=1 SV=2	4	3	0.0533821	0.0662018	0.066148	0.0604087	0.0603442	0.0588232	0.0689654	0.0544167	0.0666326	0.0632069	0.0654545	0.0655933	0.0584804	0.0650584	0.0663475	0.0605363	0.872511	0.74813	-0.0210394	-0.0607055
Q8BRH3	Rho GTPase-activating protein 19 OS=Mus musculus OX=10090 GN=Arhgap19 PE=1 SV=2	8	4	0.0660998	0.0634813	0.0617405	0.0581576	0.060618	0.0598175	0.0621267	0.0600984	0.06489	0.0651714	0.0606299	0.0643217	0.0667143	0.0639182	0.0600749	0.0621397	0.532796	0.913248	-0.0385771	-0.0127671
Q99L02	PAXIP1-associated glutamate-rich protein 1A OS=Mus musculus OX=10090 GN=Pagr1a PE=1 SV=1	1	1	0.0456317	0.0575443	0.0399401	0.0562567	0.0686305	0.0715066	0.0866863	0.0821105	0.0454594	0.0588939	0.0512351	0.0531543	0.0586458	0.0717919	0.0692601	0.0832527	0.00643752	0.113496	0.641431	0.433839
P26040	Ezrin OS=Mus musculus OX=10090 GN=Ezr PE=1 SV=3	54	21	0.064715	0.064525	0.0623771	0.0634138	0.0589556	0.0569955	0.0583475	0.0587493	0.0611236	0.0660319	0.0667736	0.0658009	0.0645528	0.0632788	0.061272	0.0630876	0.00402683	0.427499	-0.130012	-0.0418725
P28798	Progranulin OS=Mus musculus OX=10090 GN=Grn PE=1 SV=2	1	1	0.0615575	0.0579921	0.061731	0.0537927	0.0665983	0.0617067	0.0680045	0.0644958	0.0741915	0.0657306	0.0651141	0.0556838	0.0624082	0.0599848	0.06467	0.0563384	0.190424	0.567585	0.151138	-0.0936241
Q8CG72	ADP-ribose glycohydrolase ARH3 OS=Mus musculus OX=10090 GN=Adprhl2 PE=1 SV=1	3	3	0.0608206	0.0689092	0.0523678	0.0573119	0.0644795	0.0692395	0.0684457	0.0664539	0.0592101	0.0629837	0.0560121	0.0643476	0.0631607	0.0654403	0.0561881	0.0646291	0.134312	0.844352	0.172744	0.0398018
P53798	Squalene synthase OS=Mus musculus OX=10090 GN=Fdft1 PE=1 SV=2	4	4	0.0677552	0.0695509	0.0714717	0.0710916	0.0447926	0.0505442	0.0392477	0.0495376	0.0661194	0.0679536	0.0698299	0.0712624	0.0682367	0.0621261	0.0665527	0.0639276	6.41e-05	0.577151	-0.610878	-0.0774817
Q99LH1	Nucleolar GTP-binding protein 2 OS=Mus musculus OX=10090 GN=Gnl2 PE=1 SV=2	22	12	0.0632502	0.0614858	0.0648159	0.0649947	0.0614871	0.0619662	0.0659116	0.0611231	0.0608274	0.063088	0.0629021	0.0637319	0.0608917	0.0606696	0.062183	0.0606718	0.541562	0.49124	-0.0234945	-0.0356111
O88379	Bromodomain adjacent to zinc finger domain protein 1A OS=Mus musculus OX=10090 GN=Baz1a PE=1 SV=3	44	23	0.062821	0.0614426	0.0634618	0.063152	0.0629605	0.0632677	0.0640636	0.0613686	0.0607905	0.0623398	0.0643618	0.0631031	0.0618346	0.0615958	0.0620598	0.0613766	0.875961	0.550904	0.00443016	-0.0213298
Q8BK64	Activator of 90 kDa heat shock protein ATPase homolog 1 OS=Mus musculus OX=10090 GN=Ahsa1 PE=1 SV=2	68	19	0.0627252	0.063656	0.0641226	0.0601981	0.0634649	0.062284	0.0575458	0.0644618	0.0605378	0.062198	0.0637684	0.0637802	0.0623901	0.0637845	0.061355	0.0637276	0.741739	0.956728	-0.0179782	0.00574211
Q9CQA1	Trafficking protein particle complex subunit 5 OS=Mus musculus OX=10090 GN=Trappc5 PE=1 SV=1	4	3	0.0679949	0.0580359	0.0635689	0.0684057	0.0642144	0.0640714	0.0620779	0.0569523	0.0572473	0.0599344	0.0676896	0.0641824	0.0603688	0.0657824	0.0611708	0.0583029	0.560002	0.924491	-0.0596005	-0.0184465
Q04692	SWI/SNF-related matrix-associated actin-dependent regulator of chromatin subfamily A containing DEAD/H box 1 OS=Mus musculus OX=10090 GN=Smarcad1 PE=1 SV=2	9	8	0.0640104	0.0592906	0.0623299	0.0623814	0.064581	0.0645362	0.0625742	0.0670844	0.0641546	0.0661084	0.0590515	0.0620341	0.0605421	0.0602869	0.0614369	0.0595973	0.215993	0.42421	0.0614038	-0.0543214
Q9Z2A5	Arginyl-tRNA--protein transferase 1 OS=Mus musculus OX=10090 GN=Ate1 PE=1 SV=2	5	2	0.0626448	0.059541	0.0634411	0.0600537	0.0626761	0.0612038	0.0689179	0.0633814	0.0654391	0.0626586	0.0615494	0.0644429	0.0607301	0.0614542	0.0609929	0.0608731	0.236028	0.395872	0.0594317	-0.0577655
P46471	26S proteasome regulatory subunit 7 OS=Mus musculus OX=10090 GN=Psmc2 PE=1 SV=5	77	25	0.0636674	0.06254	0.0618345	0.0630389	0.063731	0.0626781	0.0640407	0.0639661	0.0640174	0.0636121	0.059987	0.0610364	0.0598565	0.0618734	0.062325	0.0617956	0.538613	0.738164	0.0190654	-0.0159858
P63101	14-3-3 protein zeta/delta OS=Mus musculus OX=10090 GN=Ywhaz PE=1 SV=1	67	10	0.0627813	0.0644684	0.0609197	0.0611091	0.06344	0.0644674	0.0587349	0.0624711	0.0644625	0.0612023	0.0581693	0.0623777	0.0637804	0.0661089	0.0626803	0.0628266	0.983877	0.456521	-0.00146387	0.0535026
B2RR83	3'-5' RNA helicase YTHDC2 OS=Mus musculus OX=10090 GN=Ythdc2 PE=1 SV=1	13	10	0.0635545	0.0652535	0.0628814	0.0655299	0.0580872	0.0577695	0.0635425	0.0619308	0.0652278	0.0636112	0.0626993	0.0658133	0.0613421	0.0601804	0.0584081	0.0641687	0.0770505	0.260747	-0.0929828	-0.0768467
Q9CPY7	Cytosol aminopeptidase OS=Mus musculus OX=10090 GN=Lap3 PE=1 SV=3	28	17	0.0589932	0.0615319	0.0652452	0.059279	0.0629874	0.0645279	0.0635517	0.06441	0.0586494	0.0606423	0.0609719	0.0607672	0.0660323	0.0652029	0.0632959	0.0639119	0.139787	0.0736014	0.0612323	0.100607
O70546	Lysine-specific demethylase 6A OS=Mus musculus OX=10090 GN=Kdm6a PE=1 SV=2	5	3	0.0573208	0.058631	0.0649521	0.0696653	0.0568665	0.0565098	0.0623489	0.0686226	0.0611719	0.0660766	0.0669989	0.0642095	0.0563592	0.0635523	0.0674271	0.0592874	0.783075	0.701444	-0.0363522	-0.0700709
Q8BMP6	Golgi resident protein GCP60 OS=Mus musculus OX=10090 GN=Acbd3 PE=1 SV=3	13	9	0.0605212	0.0617754	0.0609577	0.0588101	0.0646147	0.0631188	0.0657159	0.0631959	0.0638682	0.0625733	0.0613088	0.0627455	0.0634761	0.0604348	0.0632282	0.0636554	0.0129054	0.981281	0.0844146	0.00154839
Q8BX10	Serine/threonine-protein phosphatase PGAM5, mitochondrial OS=Mus musculus OX=10090 GN=Pgam5 PE=1 SV=1	13	7	0.0648204	0.0618293	0.0614266	0.0661278	0.0643623	0.060684	0.0657419	0.0623593	0.0641791	0.061323	0.0616747	0.0634052	0.0613117	0.0605855	0.0594902	0.060679	0.904293	0.386273	-0.00597667	-0.049707
Q6A065	Centrosomal protein of 170 kDa OS=Mus musculus OX=10090 GN=Cep170 PE=1 SV=2	29	17	0.0622271	0.060973	0.0617857	0.0629325	0.0581897	0.0598977	0.0635605	0.0613814	0.066648	0.063269	0.0626626	0.065073	0.0635705	0.0655715	0.0619201	0.0603377	0.53186	0.581346	-0.0293997	-0.0357084
Q9D3D9	ATP synthase subunit delta, mitochondrial OS=Mus musculus OX=10090 GN=Atp5f1d PE=1 SV=1	7	2	0.0633216	0.065676	0.0580315	0.0630632	0.06544	0.0658933	0.0689271	0.0664365	0.0626135	0.0640229	0.0593292	0.0566348	0.0601093	0.0609478	0.0601411	0.0594122	0.122657	0.932486	0.0939139	-0.0103053
Q8BK58	HSPB1-associated protein 1 OS=Mus musculus OX=10090 GN=Hspbap1 PE=1 SV=2	9	5	0.0654626	0.0623702	0.0640146	0.062788	0.0586452	0.0601645	0.063354	0.0553412	0.0643984	0.0661173	0.0645173	0.0659022	0.0623571	0.0615974	0.0609387	0.0620312	0.0386341	0.198597	-0.101926	-0.079572
Q6P9P6	Kinesin-like protein KIF11 OS=Mus musculus OX=10090 GN=Kif11 PE=1 SV=1	67	29	0.060757	0.0608454	0.0619313	0.0610572	0.0647818	0.0654739	0.066665	0.066317	0.0629479	0.0631723	0.0618177	0.0617186	0.0601353	0.0609203	0.061867	0.0595924	0.000167293	0.105625	0.105947	-0.0419355
Q09XV5	Chromodomain-helicase-DNA-binding protein 8 OS=Mus musculus OX=10090 GN=Chd8 PE=1 SV=1	25	16	0.0619499	0.0618843	0.064367	0.0644281	0.0622029	0.0614324	0.0647505	0.0638186	0.063537	0.0632628	0.062993	0.0654169	0.0594183	0.058684	0.0609977	0.0608565	0.950251	0.0409133	-0.00245839	-0.0889426
P47810	Wee1-like protein kinase OS=Mus musculus OX=10090 GN=Wee1 PE=1 SV=2	3	2	0.0674726	0.0669388	0.070757	0.0639398	0.0587324	0.0604145	0.0642308	0.0583544	0.0662828	0.0703064	0.0622079	0.0553767	0.0568179	0.052545	0.0661271	0.059496	0.179683	0.480241	-0.154893	-0.112684
Q9QXK7	Cleavage and polyadenylation specificity factor subunit 3 OS=Mus musculus OX=10090 GN=Cpsf3 PE=1 SV=2	23	13	0.0640008	0.0649301	0.0649352	0.064865	0.0577488	0.0638318	0.0596142	0.0612473	0.0644071	0.0628991	0.0631511	0.0619115	0.0612609	0.0628434	0.061084	0.0612696	0.0155123	0.498042	-0.0947635	-0.0341453
Q80XU3	Nuclear ubiquitous casein and cyclin-dependent kinase substrate 1 OS=Mus musculus OX=10090 GN=Nucks1 PE=1 SV=1	10	5	0.0627613	0.0581205	0.0555384	0.0572897	0.0839088	0.0773178	0.0563526	0.0707232	0.0548309	0.0500201	0.06195	0.0568401	0.0671633	0.0667889	0.0597168	0.0606775	0.073411	0.378825	0.288902	0.187768
O55100	Synaptogyrin-1 OS=Mus musculus OX=10090 GN=Syngr1 PE=1 SV=2	1	1	0.0598664	0.0657563	0.0689178	0.0582407	0.0744026	0.0541639	0.0598339	0.0622079	0.0583976	0.0558966	0.0743319	0.0568069	0.0589071	0.058396	0.059933	0.0739413	0.930374	0.916236	-0.0187584	0.0363309
Q8VE19	GATOR complex protein MIOS OS=Mus musculus OX=10090 GN=Mios PE=1 SV=2	11	8	0.0628129	0.0616693	0.0613421	0.0634256	0.0629355	0.0609055	0.068987	0.0607513	0.0659206	0.0612714	0.06301	0.0602242	0.0637049	0.0583471	0.06267	0.0620226	0.736136	0.846767	0.0230321	-0.0213087
Q9WVJ2	26S proteasome non-ATPase regulatory subunit 13 OS=Mus musculus OX=10090 GN=Psmd13 PE=1 SV=1	43	13	0.0637023	0.0650192	0.0641414	0.0621546	0.0634359	0.0604526	0.0601624	0.0632659	0.0617999	0.0627127	0.0620215	0.0615524	0.0644973	0.0629571	0.0606052	0.0615194	0.185727	0.898246	-0.0444839	0.00828618
Q6NZB1	Protein arginine N-methyltransferase 6 OS=Mus musculus OX=10090 GN=Prmt6 PE=1 SV=2	5	4	0.0574061	0.0584336	0.0561697	0.0623598	0.066806	0.0534458	0.0768428	0.0798336	0.0622857	0.0686758	0.0566278	0.0555947	0.0578086	0.0583072	0.0625882	0.0668145	0.179774	0.964395	0.224637	0.0164616
Q5U3K5	Rab-like protein 6 OS=Mus musculus OX=10090 GN=Rabl6 PE=1 SV=2	13	10	0.0623344	0.0613635	0.0635751	0.0581427	0.0625459	0.0641462	0.0622876	0.0656311	0.0638134	0.0662483	0.060607	0.0597258	0.0609099	0.0634743	0.0618654	0.0633293	0.305194	0.97282	0.0535337	-0.00368111
Q5SSH7	Zinc finger ZZ-type and EF-hand domain-containing protein 1 OS=Mus musculus OX=10090 GN=Zzef1 PE=1 SV=2	29	20	0.0600472	0.0627507	0.0636938	0.0619315	0.064014	0.0626194	0.0682757	0.0610731	0.0658865	0.0627621	0.063121	0.0598573	0.0612405	0.0617335	0.0600701	0.0609234	0.415937	0.54228	0.0423374	-0.043835
Q9Z2B5	Eukaryotic translation initiation factor 2-alpha kinase 3 OS=Mus musculus OX=10090 GN=Eif2ak3 PE=1 SV=1	2	1	0.062945	0.0528538	0.0573415	0.0605168	0.0620131	0.0647612	0.0768856	0.0656931	0.0639416	0.0685405	0.06296	0.0633729	0.0554846	0.0603801	0.0591809	0.0631292	0.0569806	0.391658	0.203285	-0.120603
Q99PG2	Opioid growth factor receptor OS=Mus musculus OX=10090 GN=Ogfr PE=1 SV=1	27	11	0.0638601	0.0631753	0.062887	0.063183	0.0624962	0.0640235	0.0641099	0.0638203	0.0649533	0.0644873	0.0609648	0.0621788	0.0619584	0.0602985	0.0597379	0.0578656	0.835195	0.0903939	0.00758963	-0.0745105
Q99LN9	Deoxyhypusine hydroxylase OS=Mus musculus OX=10090 GN=Dohh PE=1 SV=2	19	5	0.0633862	0.0630196	0.0655898	0.06627	0.0654671	0.063373	0.0660923	0.0669975	0.060544	0.0623967	0.0584426	0.0587577	0.0590424	0.0587028	0.0617331	0.0601853	0.617426	0.973102	0.0203577	-0.00265405
Q9DCE5	p21-activated protein kinase-interacting protein 1 OS=Mus musculus OX=10090 GN=Pak1ip1 PE=1 SV=2	25	11	0.0639636	0.0633476	0.0620171	0.0637628	0.066248	0.0661156	0.0658467	0.0660836	0.0616957	0.0609347	0.0596369	0.0601329	0.0599266	0.0598604	0.0615044	0.0589234	0.0069943	0.673365	0.0625874	-0.0131153
Q9WTY1	Programmed cell death protein 7 OS=Mus musculus OX=10090 GN=Pdcd7 PE=1 SV=1	1	1	0.0677418	0.0661374	0.0653611	0.0514587	0.0466562	0.0572809	0.0731211	0.0739608	0.0623734	0.0543661	0.0572261	0.0585216	0.0770298	0.0584776	0.0663615	0.063926	0.955974	0.535585	-0.0150468	0.187692
Q9CRB9	MICOS complex subunit Mic19 OS=Mus musculus OX=10090 GN=Chchd3 PE=1 SV=1	9	5	0.0630012	0.0632136	0.0610998	0.0586968	0.0666626	0.0692756	0.0692236	0.0659525	0.0585808	0.0609337	0.0589592	0.059009	0.0621596	0.0610417	0.0604914	0.0616989	0.00172135	0.324822	0.140464	0.0473572
Q3TIR3	Synembryn-A OS=Mus musculus OX=10090 GN=Ric8a PE=1 SV=2	10	5	0.0665004	0.0647724	0.0654848	0.0631118	0.0605819	0.0595447	0.0580106	0.0585505	0.0647466	0.066167	0.0647398	0.0632342	0.0628404	0.0601692	0.0594742	0.0620717	0.00116746	0.064205	-0.134739	-0.0823392
Q9Z108	Double-stranded RNA-binding protein Staufen homolog 1 OS=Mus musculus OX=10090 GN=Stau1 PE=1 SV=1	5	4	0.0591243	0.0649208	0.0592068	0.0601842	0.0662612	0.0650603	0.0658552	0.0651544	0.0616758	0.0646193	0.0588448	0.059111	0.0615565	0.0624345	0.0631769	0.062814	0.0318914	0.624395	0.108881	0.034432
P68254	14-3-3 protein theta OS=Mus musculus OX=10090 GN=Ywhaq PE=1 SV=1	30	8	0.0630474	0.0636141	0.0584929	0.0597326	0.0628782	0.0647438	0.066803	0.0631968	0.0565463	0.0574895	0.0629586	0.0614288	0.0626904	0.0666035	0.0638509	0.0659234	0.203708	0.114819	0.0736259	0.120822
P09405	Nucleolin OS=Mus musculus OX=10090 GN=Ncl PE=1 SV=2	182	31	0.0640428	0.0657644	0.0593454	0.0630612	0.0652329	0.0662761	0.0584775	0.0670228	0.0585304	0.0622461	0.0585021	0.0602647	0.063313	0.0641353	0.0601721	0.0636129	0.715671	0.443169	0.0260978	0.0687652
Q9Z0X1	Apoptosis-inducing factor 1, mitochondrial OS=Mus musculus OX=10090 GN=Aifm1 PE=1 SV=1	52	20	0.0620222	0.0604266	0.0602752	0.0617567	0.064672	0.0620118	0.0658269	0.0633691	0.0613036	0.0620037	0.0606237	0.061582	0.0639672	0.0623576	0.0639034	0.0638981	0.0165285	0.13775	0.0655019	0.0497115
Q9Z1T1	AP-3 complex subunit beta-1 OS=Mus musculus OX=10090 GN=Ap3b1 PE=1 SV=2	36	20	0.0621341	0.0619727	0.0610401	0.0618507	0.0623581	0.0625471	0.0607974	0.0631792	0.0612146	0.0623645	0.0669415	0.0628236	0.0638315	0.0628373	0.060729	0.0633786	0.78953	0.821585	0.0108536	-0.0141345
Q61543	Golgi apparatus protein 1 OS=Mus musculus OX=10090 GN=Glg1 PE=1 SV=1	26	12	0.0630453	0.0624448	0.0627755	0.0602553	0.0607456	0.06354	0.0695214	0.0646155	0.0600961	0.0623944	0.0647707	0.0618441	0.0608482	0.0603673	0.061386	0.0613498	0.286214	0.710703	0.0548807	-0.0296788
Q91WG4	Elongator complex protein 2 OS=Mus musculus OX=10090 GN=Elp2 PE=1 SV=1	15	7	0.0608723	0.0642526	0.0615552	0.0629885	0.0634188	0.0631782	0.0605176	0.0640872	0.0631993	0.0621246	0.0634086	0.0634648	0.0611218	0.0621058	0.0617592	0.0619456	0.777791	0.425179	0.00880523	-0.0304091
Q80TP3	E3 ubiquitin-protein ligase UBR5 OS=Mus musculus OX=10090 GN=Ubr5 PE=1 SV=2	57	34	0.0641133	0.0635443	0.0643828	0.0663696	0.0618518	0.0624396	0.0596904	0.0605361	0.0654009	0.0647701	0.0630736	0.0621512	0.0608544	0.0584039	0.0622008	0.0602172	0.0265789	0.0817388	-0.0797532	-0.079731
Q8VD62	UPF0696 protein C11orf68 homolog OS=Mus musculus OX=10090 GN=Bles03 PE=1 SV=2	11	3	0.0649799	0.0637063	0.0620953	0.0612862	0.0641073	0.063435	0.0646918	0.0614653	0.0600935	0.066409	0.0588785	0.0613636	0.0610345	0.0634285	0.0626182	0.0604072	0.867645	0.959098	0.00941234	0.00558679
P54775	26S proteasome regulatory subunit 6B OS=Mus musculus OX=10090 GN=Psmc4 PE=1 SV=2	53	17	0.0638009	0.0643214	0.0650972	0.0637275	0.0625466	0.0619891	0.0613839	0.061782	0.0629705	0.0632124	0.0613624	0.0628943	0.0611925	0.0615237	0.0608239	0.0613716	0.00246995	0.097545	-0.0528489	-0.0321151
Q00420	GA-binding protein subunit beta-1 OS=Mus musculus OX=10090 GN=Gabpb1 PE=1 SV=2	3	3	0.0575033	0.058787	0.0490394	0.0675937	0.0658844	0.0599311	0.0606758	0.0706677	0.0583247	0.0614285	0.057568	0.0606574	0.0661422	0.0736444	0.0658634	0.0662889	0.230419	0.243449	0.148861	0.191357
P08101	Low affinity immunoglobulin gamma Fc region receptor II OS=Mus musculus OX=10090 GN=Fcgr2 PE=1 SV=2	8	5	0.060301	0.0580995	0.0626429	0.0629464	0.0632621	0.0658752	0.0708899	0.0654108	0.0653146	0.0632079	0.0625912	0.061725	0.0548263	0.0615668	0.0605852	0.0607553	0.0636847	0.286305	0.121051	-0.0900819
Q6NVF4	DNA helicase B OS=Mus musculus OX=10090 GN=Helb PE=1 SV=2	20	12	0.0646727	0.0607812	0.061765	0.0639389	0.0599666	0.0586966	0.0588074	0.0608704	0.0619122	0.0638706	0.0639559	0.0651448	0.0668476	0.0633378	0.0631837	0.0622485	0.0553023	0.963678	-0.0752721	0.00385739
Q9DB05	Alpha-soluble NSF attachment protein OS=Mus musculus OX=10090 GN=Napa PE=1 SV=1	22	8	0.0638693	0.0630628	0.0660798	0.0579557	0.0587583	0.0591168	0.0608931	0.0602144	0.0587748	0.0620455	0.0639696	0.0639133	0.0654468	0.0667499	0.0635243	0.0656257	0.211376	0.329228	-0.0690813	0.0721572
Q9DC23	DnaJ homolog subfamily C member 10 OS=Mus musculus OX=10090 GN=Dnajc10 PE=1 SV=2	42	19	0.06287	0.0609589	0.0614405	0.0606221	0.0622267	0.0633339	0.067762	0.0613267	0.0616673	0.0597444	0.0634665	0.0628544	0.063012	0.0616605	0.0625561	0.0644979	0.250893	0.735232	0.0495653	0.0232652
Q9EPE9	Manganese-transporting ATPase 13A1 OS=Mus musculus OX=10090 GN=Atp13a1 PE=1 SV=2	46	20	0.0627728	0.0627161	0.0601506	0.0628125	0.0653037	0.0633197	0.0661552	0.0651863	0.0610393	0.0604821	0.0600067	0.0616005	0.0608814	0.0628429	0.0626672	0.0620631	0.0169262	0.358306	0.0654089	0.0312217
Q6A4J8	Ubiquitin carboxyl-terminal hydrolase 7 OS=Mus musculus OX=10090 GN=Usp7 PE=1 SV=1	71	27	0.0639388	0.0628771	0.0632101	0.0607475	0.064426	0.063228	0.0632934	0.0647507	0.0609235	0.0621094	0.0621507	0.0617941	0.0618185	0.0621519	0.0607128	0.0618676	0.193149	0.956728	0.0282375	-0.00250709
P15530	B-cell antigen receptor complex-associated protein beta chain OS=Mus musculus OX=10090 GN=Cd79b PE=1 SV=1	1	1	0.075467	0.0626146	0.0502714	0.0653571	0.0902879	0.0610122	0.0823901	0.0747848	0.0421506	0.0671347	0.0535775	0.0615694	0.046154	0.0415084	0.0599855	0.0657348	0.328116	0.887744	0.282105	-0.0763299
O35317	Pre-B-cell leukemia transcription factor 3 OS=Mus musculus OX=10090 GN=Pbx3 PE=2 SV=1	7	4	0.0588579	0.0622718	0.0612033	0.061462	0.0632637	0.0663998	0.0680351	0.0634259	0.0546418	0.0641803	0.0567567	0.0618769	0.0617401	0.0668851	0.0644095	0.0645904	0.157353	0.188234	0.0986973	0.120039
Q9CWL8	Beta-catenin-like protein 1 OS=Mus musculus OX=10090 GN=Ctnnbl1 PE=1 SV=1	26	13	0.0620998	0.0644254	0.0617702	0.0623262	0.0656866	0.0678262	0.0665631	0.0626243	0.0563304	0.0571057	0.0600423	0.0608895	0.0663013	0.0630231	0.0618333	0.0611526	0.17078	0.106013	0.06748	0.106498
Q9D051	Pyruvate dehydrogenase E1 component subunit beta, mitochondrial OS=Mus musculus OX=10090 GN=Pdhb PE=1 SV=1	38	9	0.0622937	0.0631483	0.0613422	0.0619194	0.0630804	0.0654031	0.0614186	0.0640201	0.0619718	0.0597251	0.0606454	0.061479	0.0628136	0.0641855	0.0634467	0.0631069	0.256558	0.106094	0.0296626	0.056557
Q9JLV5	Cullin-3 OS=Mus musculus OX=10090 GN=Cul3 PE=1 SV=1	57	23	0.0637192	0.063503	0.0619806	0.0614788	0.0628532	0.0633407	0.0624577	0.0638032	0.0623388	0.0634505	0.0633542	0.0622297	0.0621656	0.0611739	0.0602758	0.061875	0.626047	0.18859	0.0102917	-0.0342097
Q6NZN0	RNA-binding protein 26 OS=Mus musculus OX=10090 GN=Rbm26 PE=1 SV=2	35	18	0.0610063	0.0605583	0.0617957	0.0622106	0.0602716	0.0630891	0.0695395	0.0636909	0.0618086	0.0616341	0.0598834	0.0623679	0.0622098	0.0624835	0.0643532	0.0630975	0.211376	0.596101	0.0614605	0.0374288
Q8BMS9	Ras association domain-containing protein 2 OS=Mus musculus OX=10090 GN=Rassf2 PE=1 SV=1	14	5	0.0640112	0.0614844	0.0628091	0.059417	0.0586955	0.0615236	0.0582561	0.05985	0.0647611	0.0648123	0.0623774	0.0638045	0.0652845	0.0637212	0.0640315	0.0651605	0.109227	0.815605	-0.0555618	0.0138038
Q8CGK3	Lon protease homolog, mitochondrial OS=Mus musculus OX=10090 GN=Lonp1 PE=1 SV=2	77	20	0.060581	0.060792	0.0613841	0.061941	0.0634184	0.0644205	0.0616661	0.0635155	0.0615557	0.0630038	0.0619189	0.0618819	0.0629101	0.0639905	0.0637691	0.0632515	0.0159207	0.186167	0.048125	0.0319698
Q9DAR7	m7GpppX diphosphatase OS=Mus musculus OX=10090 GN=Dcps PE=1 SV=1	32	11	0.0626196	0.0630809	0.0613168	0.061674	0.0634553	0.0645435	0.0597696	0.0654865	0.0612301	0.0629628	0.0611949	0.0615127	0.0626246	0.0625542	0.0625591	0.0634152	0.463099	0.613946	0.0254641	0.0247128
Q8BUI3	Leucine-rich repeat and WD repeat-containing protein 1 OS=Mus musculus OX=10090 GN=LRWD1 PE=2 SV=1	15	9	0.0635559	0.0634489	0.0622062	0.0659692	0.0603553	0.0607259	0.0650778	0.0653874	0.0629915	0.060318	0.0613772	0.0628572	0.0627389	0.0608769	0.0608154	0.0612982	0.632715	0.897073	-0.0213754	-0.0104972
Q9D5T0	ATPase family AAA domain-containing protein 1 OS=Mus musculus OX=10090 GN=Atad1 PE=1 SV=1	8	4	0.0659683	0.059798	0.0586916	0.0637965	0.0604065	0.0646186	0.0657281	0.0684565	0.0630532	0.0620349	0.058978	0.0601739	0.0602631	0.0605701	0.0649494	0.0625134	0.354753	0.839805	0.0624624	0.0235993
P97364	Selenide, water dikinase 2 OS=Mus musculus OX=10090 GN=Sephs2 PE=1 SV=3	3	2	0.0596739	0.060373	0.0631007	0.0603646	0.0633233	0.0623327	0.0668411	0.0631262	0.0598258	0.0628075	0.0662194	0.0618447	0.0616194	0.0593445	0.0618627	0.0673406	0.240351	0.977807	0.0698346	-0.00364125
P70227	Inositol 1,4,5-trisphosphate receptor type 3 OS=Mus musculus OX=10090 GN=Itpr3 PE=1 SV=3	11	9	0.0624195	0.055669	0.0576627	0.060757	0.0621286	0.068519	0.0783779	0.0666485	0.0687658	0.0619944	0.0614137	0.0581348	0.0575224	0.0586089	0.0622305	0.0591473	0.0400931	0.61857	0.217305	-0.0736531
P45481	Histone lysine acetyltransferase CREBBP OS=Mus musculus OX=10090 GN=Crebbp PE=1 SV=3	7	6	0.0562079	0.0584853	0.0645085	0.0654052	0.0653007	0.067189	0.0668374	0.0604014	0.0677846	0.0577392	0.0651484	0.0611528	0.0620722	0.0579876	0.0612943	0.0624855	0.327031	0.760077	0.0882045	-0.0444223
Q99JF8	PC4 and SFRS1-interacting protein OS=Mus musculus OX=10090 GN=Psip1 PE=1 SV=1	53	18	0.0615764	0.0629022	0.061512	0.0602459	0.0644797	0.0649778	0.0666877	0.0663197	0.0601098	0.063637	0.0621178	0.0601417	0.0610461	0.0609091	0.0621769	0.0611602	0.00509677	0.949599	0.0921079	-0.00382735
Q9JL35	High mobility group nucleosome-binding domain-containing protein 5 OS=Mus musculus OX=10090 GN=Hmgn5 PE=1 SV=2	32	16	0.0636308	0.0603636	0.0588759	0.0599254	0.073994	0.068311	0.0624631	0.0663178	0.0604696	0.0590427	0.0591348	0.0634413	0.0618794	0.0601006	0.0604001	0.0616501	0.023718	0.925242	0.15692	0.012023
P17710	Hexokinase-1 OS=Mus musculus OX=10090 GN=Hk1 PE=1 SV=3	70	25	0.0636615	0.0629542	0.061475	0.0623165	0.0595753	0.0589083	0.0581596	0.0597257	0.0652481	0.0652408	0.0617264	0.0629251	0.064538	0.065913	0.0637465	0.0638861	0.00781277	0.695558	-0.0831966	0.0168311
Q5SW19	Clustered mitochondria protein homolog OS=Mus musculus OX=10090 GN=Cluh PE=1 SV=2	44	24	0.0611609	0.0647587	0.0635851	0.0635706	0.0638776	0.0626875	0.0625741	0.0650651	0.0622517	0.0625855	0.0617526	0.0606897	0.0609978	0.0624848	0.0612765	0.0606817	0.826197	0.814752	0.00655097	-0.010759
Q8JZN5	Complex I assembly factor ACAD9, mitochondrial OS=Mus musculus OX=10090 GN=Acad9 PE=1 SV=2	62	24	0.0612362	0.0618461	0.0599829	0.0609075	0.0659195	0.0644714	0.0692659	0.0662825	0.0624947	0.0605266	0.0590403	0.0607352	0.0624721	0.0612769	0.0624258	0.0611164	0.00161581	0.549093	0.123975	0.0266803
Q9DAW9	Calponin-3 OS=Mus musculus OX=10090 GN=Cnn3 PE=1 SV=1	8	5	0.0630249	0.0574447	0.0582957	0.0604052	0.0613644	0.0650687	0.0742315	0.0703664	0.0676991	0.0621513	0.058803	0.0567319	0.0587474	0.0589611	0.0626142	0.0640906	0.0734695	0.985419	0.177531	-0.00352088
Q99LE6	ATP-binding cassette sub-family F member 2 OS=Mus musculus OX=10090 GN=Abcf2 PE=1 SV=1	51	20	0.0625879	0.0645231	0.0611616	0.0636137	0.0624606	0.0630017	0.0655621	0.0653954	0.0607712	0.0609268	0.0608618	0.0597828	0.062671	0.0629424	0.0618832	0.0618546	0.353327	0.253884	0.0256812	0.041132
P47802	Metaxin-1 OS=Mus musculus OX=10090 GN=Mtx1 PE=1 SV=1	9	7	0.0619114	0.0581481	0.0608605	0.0626737	0.0660986	0.0631928	0.065514	0.0638307	0.0587583	0.0616847	0.0669254	0.0613365	0.0628311	0.062686	0.0633745	0.0601738	0.107459	0.976428	0.0867829	0.00341323
Q7TMQ7	WD repeat-containing protein 91 OS=Mus musculus OX=10090 GN=Wdr91 PE=1 SV=1	13	8	0.0638992	0.0597499	0.0638009	0.0628555	0.0621034	0.0643001	0.0673151	0.0621405	0.0641841	0.0613275	0.0640713	0.0627399	0.0628464	0.0584259	0.0581163	0.0621239	0.550593	0.348732	0.0314013	-0.0638208
Q9QWT9	Kinesin-like protein KIFC1 OS=Mus musculus OX=10090 GN=Kifc1 PE=1 SV=2	25	12	0.0592127	0.0600914	0.0584048	0.0612252	0.0681684	0.0680276	0.0697027	0.0676267	0.0613814	0.0641642	0.0604908	0.0611328	0.0590715	0.0618699	0.0598551	0.0595747	6.11e-05	0.330217	0.195188	-0.040089
Q8C156	Condensin complex subunit 2 OS=Mus musculus OX=10090 GN=Ncaph PE=1 SV=1	32	18	0.0639522	0.063509	0.0665625	0.065391	0.0606872	0.058883	0.0623266	0.0605043	0.0634655	0.0626417	0.0628495	0.0631896	0.0625342	0.0617854	0.06026	0.0614584	0.00258336	0.322245	-0.0979076	-0.0354905
Q99LX5	Multiple myeloma tumor-associated protein 2 homolog OS=Mus musculus OX=10090 GN=Mmtag2 PE=2 SV=1	4	3	0.0686696	0.0578908	0.0645667	0.0556453	0.0649063	0.0603125	0.0680799	0.062592	0.0687648	0.0662861	0.0695636	0.0635688	0.0561848	0.0571254	0.0547529	0.0610906	0.571853	0.078481	0.0559918	-0.227208
Q3UFM5	Nucleolar MIF4G domain-containing protein 1 OS=Mus musculus OX=10090 GN=Nom1 PE=1 SV=2	12	8	0.0665321	0.0609219	0.0649096	0.0593925	0.067072	0.0645621	0.0674559	0.0644932	0.0603039	0.0623526	0.0621551	0.0586339	0.0616147	0.0590579	0.0600633	0.0604791	0.185727	0.893371	0.0674412	-0.0129961
Q9R190	Metastasis-associated protein MTA2 OS=Mus musculus OX=10090 GN=Mta2 PE=1 SV=1	32	14	0.0615094	0.0621711	0.0627291	0.0602684	0.0665265	0.0653384	0.06229	0.0663692	0.0623444	0.0626267	0.0611635	0.0622353	0.0614219	0.0615115	0.0594513	0.0620433	0.0188631	0.603051	0.0784472	-0.0232123
Q9ERK4	Exportin-2 OS=Mus musculus OX=10090 GN=Cse1l PE=1 SV=1	69	30	0.061849	0.061927	0.0609226	0.061349	0.06144	0.0614489	0.0632425	0.0636994	0.0616541	0.0615305	0.0621326	0.0622453	0.0643467	0.0644315	0.0624321	0.0653486	0.315196	0.0793618	0.0218514	0.051316
A2AWA9	Rab GTPase-activating protein 1 OS=Mus musculus OX=10090 GN=Rabgap1 PE=1 SV=1	23	12	0.0614314	0.0602823	0.0620737	0.0622201	0.0680843	0.064464	0.0637797	0.0627159	0.0620084	0.0648153	0.0618492	0.0589107	0.0622806	0.0605831	0.0642296	0.0602717	0.116953	0.993317	0.0739186	-0.000916991
Q8BFR5	Elongation factor Tu, mitochondrial OS=Mus musculus OX=10090 GN=Tufm PE=1 SV=1	66	20	0.0606922	0.0625483	0.0595471	0.0611217	0.0673135	0.0688379	0.0676183	0.066842	0.059328	0.0598336	0.0593815	0.0602097	0.0616036	0.0613733	0.0619649	0.0617843	1.2e-05	0.0681391	0.150017	0.0474102
O55013	Trafficking protein particle complex subunit 3 OS=Mus musculus OX=10090 GN=Trappc3 PE=1 SV=1	15	6	0.0628088	0.0632746	0.0600815	0.0627566	0.0671622	0.0607434	0.0646526	0.064985	0.0593208	0.0633118	0.0597497	0.0626371	0.0625983	0.0613299	0.0619372	0.0626505	0.278776	0.775017	0.048478	0.0209716
Q8R1B4	Eukaryotic translation initiation factor 3 subunit C OS=Mus musculus OX=10090 GN=Eif3c PE=1 SV=1	109	28	0.0623485	0.0621752	0.0626775	0.0620311	0.0622482	0.0613239	0.0625308	0.0612631	0.0642809	0.0633285	0.061603	0.0623659	0.063027	0.0636434	0.0624005	0.0627524	0.547868	0.968871	-0.0108919	0.00155172
Q9D0B0	Serine/arginine-rich splicing factor 9 OS=Mus musculus OX=10090 GN=Srsf9 PE=1 SV=1	4	4	0.062078	0.0610839	0.0610056	0.0606989	0.0576413	0.0615638	0.0628865	0.0619798	0.0654029	0.0586497	0.0660779	0.0635835	0.0615772	0.0644468	0.0651095	0.066215	0.937182	0.822075	-0.00543783	0.0215573
Q9DB96	Neuroguidin OS=Mus musculus OX=10090 GN=Ngdn PE=1 SV=1	9	6	0.0600529	0.0636959	0.059254	0.0654798	0.0627153	0.0623367	0.0692338	0.0699263	0.0591118	0.058767	0.0595902	0.0588299	0.0645384	0.066408	0.0580312	0.0620289	0.233528	0.393512	0.0877038	0.0853017
Q5SSI6	U3 small nucleolar RNA-associated protein 18 homolog OS=Mus musculus OX=10090 GN=Utp18 PE=1 SV=1	20	11	0.0620193	0.0617951	0.0621793	0.066213	0.0664711	0.065117	0.067701	0.0625235	0.0616966	0.0614471	0.0581823	0.0598916	0.0609942	0.0602658	0.0612383	0.0622649	0.204768	0.756357	0.0538941	0.021348
P56395	Cytochrome b5 OS=Mus musculus OX=10090 GN=Cyb5a PE=1 SV=2	15	5	0.061127	0.0629591	0.0624486	0.0633985	0.0611252	0.0626344	0.0608763	0.0621926	0.0625945	0.061566	0.062415	0.0649137	0.0623842	0.0630987	0.0637928	0.0624734	0.475088	0.97282	-0.0179989	0.00171041
Q62376	U1 small nuclear ribonucleoprotein 70 kDa OS=Mus musculus OX=10090 GN=Snrnp70 PE=1 SV=2	34	12	0.0645381	0.0639873	0.0624782	0.0612488	0.0606943	0.0611874	0.0591283	0.0599367	0.0616304	0.0623854	0.0638551	0.061763	0.0647544	0.064337	0.0621723	0.0659035	0.0387492	0.288512	-0.0659711	0.0427149
O89110	Caspase-8 OS=Mus musculus OX=10090 GN=Casp8 PE=1 SV=1	50	14	0.0604671	0.0614029	0.0621939	0.0620653	0.0633919	0.0651463	0.0665487	0.0655439	0.0626326	0.0628611	0.0611227	0.062585	0.0609158	0.0615487	0.0591223	0.0624518	0.0069943	0.406169	0.0824589	-0.0304031
P20065	Thymosin beta-4 OS=Mus musculus OX=10090 GN=Tmsb4x PE=1 SV=1	25	5	0.0759189	0.0601289	0.0699376	0.0771595	0.0609824	0.0509003	0.0396262	0.0645234	0.0857603	0.0780293	0.0530593	0.0645406	0.0505466	0.0520615	0.065704	0.0511211	0.123558	0.329388	-0.408521	-0.343602
Q8K2Q7	BRO1 domain-containing protein BROX OS=Mus musculus OX=10090 GN=Brox PE=1 SV=1	6	3	0.0613986	0.0635262	0.0647801	0.0563212	0.0610596	0.0694275	0.0586282	0.0590643	0.062083	0.0585795	0.0653723	0.0644052	0.0668902	0.0655928	0.0596052	0.063266	0.918604	0.869604	0.0112048	0.0279371
Q91WM1	Spermatid perinuclear RNA-binding protein OS=Mus musculus OX=10090 GN=Strbp PE=1 SV=1	20	11	0.0667238	0.0653089	0.0708398	0.0620961	0.0593235	0.0579378	0.0610107	0.060209	0.0635497	0.0604191	0.0664587	0.0637019	0.0603152	0.0616954	0.0586359	0.0617746	0.0143045	0.37398	-0.150598	-0.0675504
Q64324	Syntaxin-binding protein 2 OS=Mus musculus OX=10090 GN=Stxbp2 PE=1 SV=1	40	17	0.0635584	0.063203	0.0647924	0.0655769	0.0570827	0.0584276	0.0567241	0.0593477	0.0656442	0.0614891	0.0652213	0.0653329	0.0613982	0.0638681	0.0643348	0.0639986	0.000876798	0.666492	-0.151058	-0.0228048
P49138	MAP kinase-activated protein kinase 2 OS=Mus musculus OX=10090 GN=Mapkapk2 PE=1 SV=2	22	10	0.0621186	0.0631769	0.0632682	0.0649232	0.0628033	0.0616426	0.0632765	0.0643074	0.0632205	0.064922	0.0609685	0.0603513	0.0597603	0.0628861	0.0616886	0.0606861	0.835114	0.624395	-0.00830393	-0.0255618
Q8R3F5	Malonyl-CoA-acyl carrier protein transacylase, mitochondrial OS=Mus musculus OX=10090 GN=Mcat PE=1 SV=3	13	7	0.0614791	0.0626056	0.065707	0.0624662	0.0584646	0.0664406	0.0670359	0.0630184	0.0600398	0.058536	0.0656694	0.0618873	0.0602346	0.0633235	0.0610121	0.0620798	0.852515	0.977807	0.0137062	0.00411107
Q5U458	DnaJ homolog subfamily C member 11 OS=Mus musculus OX=10090 GN=Dnajc11 PE=1 SV=2	13	8	0.0570988	0.0599047	0.0600833	0.0620339	0.0636814	0.062753	0.0655478	0.0664714	0.0600548	0.0600269	0.0589929	0.061025	0.0667721	0.062653	0.0681715	0.0647293	0.0179776	0.03902	0.112421	0.127096
O70494	Transcription factor Sp3 OS=Mus musculus OX=10090 GN=Sp3 PE=1 SV=2	5	2	0.064652	0.0615949	0.0631726	0.0627633	0.0635255	0.0611484	0.0652883	0.0616525	0.0645271	0.0614421	0.0695755	0.062125	0.0588748	0.0593698	0.0607299	0.0595585	0.956272	0.109304	-0.00352287	-0.109699
P60840	Alpha-endosulfine OS=Mus musculus OX=10090 GN=Ensa PE=1 SV=1	6	4	0.0690931	0.0653122	0.0618233	0.0664156	0.0617328	0.0577487	0.0558149	0.0601333	0.0659421	0.0646992	0.0710541	0.0664418	0.0596665	0.0596898	0.0571118	0.0573209	0.0155307	0.0255986	-0.157732	-0.197176
P11103	Poly [ADP-ribose] polymerase 1 OS=Mus musculus OX=10090 GN=Parp1 PE=1 SV=3	59	26	0.0590414	0.0615107	0.0582003	0.0594669	0.0658547	0.0672496	0.0679486	0.069813	0.0594216	0.0601623	0.0591032	0.0603492	0.0638156	0.0633065	0.0610155	0.0637408	9.02e-05	0.0744743	0.185269	0.0753099
P08113	Endoplasmin OS=Mus musculus OX=10090 GN=Hsp90b1 PE=1 SV=2	244	40	0.0608757	0.0619574	0.0595421	0.0589222	0.0649368	0.0664636	0.0616784	0.0637531	0.0584775	0.0618936	0.0631702	0.0605422	0.0650908	0.0649972	0.0629101	0.064789	0.0340518	0.13775	0.0897486	0.0792542
Q9DCH6	AN1-type zinc finger protein 6 OS=Mus musculus OX=10090 GN=Zfand6 PE=1 SV=1	6	2	0.0594754	0.0651074	0.067731	0.066315	0.0535341	0.061683	0.0709212	0.0590806	0.0658775	0.0634488	0.0679524	0.0639432	0.059016	0.0570583	0.061673	0.0571829	0.440395	0.269138	-0.0825082	-0.153232
Q99LM9	Transcriptional adapter 1 OS=Mus musculus OX=10090 GN=Tada1 PE=2 SV=1	6	4	0.0622662	0.0650154	0.0690841	0.0629647	0.0640948	0.0633521	0.0590995	0.0595515	0.0662196	0.0604636	0.0674113	0.0645189	0.0624785	0.0623534	0.0538206	0.0573057	0.355327	0.205278	-0.0753108	-0.133842
Q922D4	Serine/threonine-protein phosphatase 6 regulatory subunit 3 OS=Mus musculus OX=10090 GN=Ppp6r3 PE=1 SV=1	38	19	0.0656498	0.0639561	0.0652198	0.0651128	0.0601136	0.0586437	0.0623361	0.0612235	0.0631336	0.0674243	0.0637983	0.0634196	0.058734	0.0592641	0.0604312	0.0615396	0.00950687	0.0376609	-0.101576	-0.10299
Q8BMQ2	General transcription factor 3C polypeptide 4 OS=Mus musculus OX=10090 GN=Gtf3c4 PE=1 SV=2	11	7	0.0614291	0.0598087	0.0616394	0.0606192	0.0657106	0.0649515	0.0622529	0.0645572	0.0647302	0.0580256	0.0622111	0.0602982	0.0646295	0.0649571	0.0628378	0.0613421	0.0807503	0.419627	0.0803253	0.0499433
O35648	Centrin-3 OS=Mus musculus OX=10090 GN=Cetn3 PE=1 SV=1	9	3	0.0624435	0.0646236	0.064566	0.0609552	0.0656047	0.0672561	0.0559306	0.0641559	0.0631444	0.0585558	0.0629805	0.0661275	0.0621226	0.0604929	0.0610156	0.0600252	0.989589	0.741492	-0.00111301	-0.0404979
Q8C827	Zinc finger protein 62 OS=Mus musculus OX=10090 GN=Zfp62 PE=1 SV=1	1	1	0.0746351	0.0645716	0.0632133	0.0528489	0.0638184	0.0577982	0.0847177	0.0673051	0.0556004	0.0564775	0.0684776	0.0500363	0.0585213	0.062061	0.0676207	0.0522969	0.664717	0.866235	0.0963797	0.0638644
Q6PB51	Coiled-coil domain-containing protein 117 OS=Mus musculus OX=10090 GN=Ccdc117 PE=1 SV=1	8	5	0.0578734	0.0669198	0.0660037	0.0660684	0.0619828	0.0620517	0.0740003	0.0650652	0.0588675	0.0641037	0.0663188	0.0644378	0.0562879	0.0577845	0.0547457	0.0574889	0.743502	0.175273	0.0332291	-0.163917
P56213	FAD-linked sulfhydryl oxidase ALR OS=Mus musculus OX=10090 GN=Gfer PE=1 SV=2	2	2	0.0690315	0.0653973	0.07353	0.0608552	0.0618797	0.0602432	0.0603522	0.0636389	0.0660634	0.0603079	0.0632618	0.0632261	0.056114	0.0611054	0.0576755	0.0573179	0.100404	0.213528	-0.124155	-0.122862
Q61035	Histidine--tRNA ligase, cytoplasmic OS=Mus musculus OX=10090 GN=Hars1 PE=1 SV=2	38	11	0.0620046	0.0632696	0.0608354	0.0610328	0.0640602	0.0629955	0.0660726	0.0651263	0.0619144	0.0602776	0.061666	0.0611876	0.0636221	0.0621767	0.0615364	0.0622224	0.0179497	0.438737	0.0633968	0.0262915
P70441	Na(+)/H(+) exchange regulatory cofactor NHE-RF1 OS=Mus musculus OX=10090 GN=Slc9a3r1 PE=1 SV=3	32	15	0.0617082	0.062166	0.0572513	0.0601707	0.0634413	0.063621	0.0666488	0.0675893	0.0628806	0.0627584	0.0609271	0.0641544	0.0622389	0.0615304	0.0628982	0.0600154	0.0145078	0.733931	0.115085	-0.0233975
Q9D855	Cytochrome b-c1 complex subunit 7 OS=Mus musculus OX=10090 GN=Uqcrb PE=1 SV=3	14	6	0.064445	0.063381	0.0648771	0.0563949	0.0651196	0.0673349	0.0643678	0.0649139	0.0548481	0.0601215	0.0650801	0.0649313	0.0622471	0.0616925	0.0580143	0.0622307	0.38846	0.992341	0.0734792	-0.00182947
Q8CCJ3	E3 UFM1-protein ligase 1 OS=Mus musculus OX=10090 GN=Ufl1 PE=1 SV=2	27	13	0.0588345	0.0629326	0.0620088	0.0628084	0.0615928	0.0609248	0.0633594	0.0644905	0.0633511	0.0612955	0.064303	0.0624568	0.0627122	0.0621404	0.0618269	0.0649624	0.58017	0.986126	0.0221343	0.00130572
Q6PR54	Telomere-associated protein RIF1 OS=Mus musculus OX=10090 GN=Rif1 PE=1 SV=2	63	38	0.0642563	0.0638842	0.0649182	0.0663974	0.0597865	0.0580582	0.0592522	0.0592936	0.0658164	0.0636735	0.0633169	0.0631033	0.0623614	0.0615075	0.0638245	0.0605499	0.000357878	0.224149	-0.134246	-0.043949
Q91WQ3	Tyrosine--tRNA ligase, cytoplasmic OS=Mus musculus OX=10090 GN=Yars1 PE=1 SV=3	77	23	0.0618328	0.0621796	0.0601958	0.0614689	0.06144	0.0615965	0.0628701	0.0623189	0.061985	0.0641878	0.062635	0.0627719	0.0637089	0.0643099	0.0629234	0.0635754	0.431843	0.521112	0.0149348	0.0168231
Q9DC48	Pre-mRNA-processing factor 17 OS=Mus musculus OX=10090 GN=Cdc40 PE=2 SV=1	31	15	0.06273	0.063718	0.0633053	0.0648195	0.0634079	0.0642517	0.0661457	0.0624173	0.0613801	0.061986	0.0623258	0.0642008	0.0625299	0.0589975	0.0568226	0.0609618	0.840034	0.238135	0.0090946	-0.0631408
Q8CCP0	Nuclear export mediator factor Nemf OS=Mus musculus OX=10090 GN=Nemf PE=1 SV=2	36	21	0.0629165	0.0622009	0.0623044	0.0634253	0.0642772	0.0629866	0.0593473	0.0634111	0.0631767	0.0627854	0.0630941	0.0612458	0.0634735	0.0619505	0.0622233	0.0611813	0.88062	0.886553	-0.00537431	-0.00853043
Q8R1U1	Conserved oligomeric Golgi complex subunit 4 OS=Mus musculus OX=10090 GN=Cog4 PE=1 SV=1	18	12	0.0608156	0.0589629	0.0634601	0.0614537	0.0616693	0.0625993	0.0642389	0.0619119	0.060709	0.0621295	0.0651209	0.0645313	0.0624602	0.0629896	0.0642641	0.0626836	0.378282	0.999649	0.0336903	-3.87e-05
Q8VCT4	Carboxylesterase 1D OS=Mus musculus OX=10090 GN=Ces1d PE=1 SV=1	29	11	0.0590353	0.0601048	0.0562864	0.0584322	0.0688558	0.0708119	0.0703038	0.0690531	0.0591498	0.0603638	0.0615417	0.0610278	0.0619113	0.060161	0.0634008	0.0595605	1.81e-05	0.75628	0.255067	0.0172011
Q9WV80	Sorting nexin-1 OS=Mus musculus OX=10090 GN=Snx1 PE=1 SV=1	34	15	0.0641101	0.0644876	0.0638491	0.0623445	0.0601688	0.0627161	0.0623599	0.0619942	0.0639882	0.0612374	0.0631847	0.0622925	0.0644298	0.0605106	0.0604252	0.0619013	0.17768	0.681148	-0.0434741	-0.0202044
Q9Z2X2	26S proteasome non-ATPase regulatory subunit 10 OS=Mus musculus OX=10090 GN=Psmd10 PE=1 SV=3	5	3	0.0664274	0.0582745	0.0607706	0.0571811	0.0688147	0.0596603	0.0535691	0.0572314	0.0670616	0.0677609	0.0636857	0.0652923	0.0666542	0.0633835	0.0640391	0.0601936	0.832362	0.741859	-0.0239651	-0.0536146
Q8BYW1	Rho GTPase-activating protein 25 OS=Mus musculus OX=10090 GN=Arhgap25 PE=1 SV=2	22	12	0.0600341	0.0616306	0.0631238	0.059531	0.0624629	0.0625258	0.0592481	0.062131	0.062305	0.0656507	0.0616927	0.0625508	0.0657364	0.065797	0.0634901	0.0620899	0.792192	0.646463	0.01207	0.0278293
Q9ESV0	ATP-dependent RNA helicase DDX24 OS=Mus musculus OX=10090 GN=Ddx24 PE=1 SV=2	21	13	0.0655249	0.0596094	0.0637018	0.0650667	0.064966	0.0629708	0.0656461	0.0637627	0.0628834	0.0634335	0.0619109	0.0609897	0.0593429	0.0599328	0.0616342	0.0586243	0.646732	0.289196	0.0202379	-0.0572585
Q02053	Ubiquitin-like modifier-activating enzyme 1 OS=Mus musculus OX=10090 GN=Uba1 PE=1 SV=1	118	28	0.063017	0.0628373	0.061254	0.0604517	0.0624835	0.063898	0.0622799	0.0637547	0.0606574	0.0628594	0.0627697	0.0620578	0.063231	0.063693	0.0607472	0.0640085	0.325826	0.652728	0.028149	0.0190892
Q8BQX5	Transmembrane and coiled-coil domain-containing protein 6 OS=Mus musculus OX=10090 GN=Tmco6 PE=1 SV=2	2	1	0.065227	0.0602403	0.05135	0.0620247	0.0580836	0.0519577	0.0650246	0.0551968	0.0858168	0.0678613	0.0622445	0.0667292	0.0597673	0.063696	0.065464	0.0593161	0.760399	0.394035	-0.0520917	-0.177608
Q9D0I8	mRNA turnover protein 4 homolog OS=Mus musculus OX=10090 GN=Mrto4 PE=1 SV=1	22	8	0.0633294	0.0668269	0.0620006	0.0631201	0.0618823	0.0609406	0.0585023	0.0593578	0.0619858	0.0633177	0.0621601	0.0644223	0.0619811	0.0642821	0.0611414	0.0647494	0.0407814	0.986814	-0.084706	0.00129066
Q80UM7	Mannosyl-oligosaccharide glucosidase OS=Mus musculus OX=10090 GN=Mogs PE=1 SV=1	30	16	0.0602711	0.0620292	0.061298	0.059932	0.062049	0.0651258	0.0591023	0.0642635	0.0612935	0.0625192	0.0650276	0.0611128	0.0658841	0.0646787	0.0624512	0.0629619	0.379971	0.593239	0.0400687	0.0344664
P97300	Neuroplastin OS=Mus musculus OX=10090 GN=Nptn PE=1 SV=3	9	6	0.0589437	0.0635845	0.0647721	0.0619729	0.0679144	0.0619592	0.0713323	0.0646043	0.0639559	0.061436	0.0609502	0.0612138	0.0595445	0.0594404	0.0588886	0.0594872	0.117539	0.446838	0.09155	-0.060418
Q6ZWX6	Eukaryotic translation initiation factor 2 subunit 1 OS=Mus musculus OX=10090 GN=Eif2s1 PE=1 SV=3	68	15	0.064533	0.0631394	0.0638278	0.0618075	0.0626099	0.0626896	0.0610438	0.0644402	0.0615741	0.061566	0.0608716	0.0611625	0.0618631	0.0630223	0.0619852	0.063864	0.575051	0.330217	-0.0145303	0.032249
Q9ES52	Phosphatidylinositol 3,4,5-trisphosphate 5-phosphatase 1 OS=Mus musculus OX=10090 GN=Inpp5d PE=1 SV=2	85	36	0.0620909	0.0625861	0.0632565	0.0618049	0.0610393	0.0622602	0.0616761	0.061938	0.0631286	0.0641908	0.0622666	0.0626275	0.0632553	0.062461	0.0615428	0.0638755	0.385146	0.849242	-0.0163944	-0.00623029
Q8K4Z5	Splicing factor 3A subunit 1 OS=Mus musculus OX=10090 GN=Sf3a1 PE=1 SV=1	105	25	0.063086	0.0630586	0.0618777	0.0637065	0.0633942	0.0619697	0.0644348	0.0648308	0.0639796	0.0634574	0.0594901	0.0602745	0.0618365	0.0615749	0.0616901	0.0613388	0.64042	0.957651	0.0163899	-0.00373936
Q3V300	Kinesin-like protein KIF22 OS=Mus musculus OX=10090 GN=Kif22 PE=2 SV=2	21	11	0.0603577	0.0614081	0.0619711	0.0591113	0.0626824	0.0610723	0.0695281	0.0681216	0.0637466	0.0622688	0.0614879	0.0608598	0.0618464	0.062658	0.0618154	0.0610645	0.0551004	0.96251	0.104323	-0.00554053
A2A4P0	ATP-dependent RNA helicase DHX8 OS=Mus musculus OX=10090 GN=Dhx8 PE=2 SV=1	20	12	0.0636167	0.0621539	0.0613417	0.0633043	0.0611051	0.0603392	0.0636215	0.0592977	0.0636239	0.0638237	0.0637568	0.0621329	0.0634838	0.0640305	0.0639226	0.0604457	0.304933	0.897073	-0.035636	-0.00862054
Q06138	Calcium-binding protein 39 OS=Mus musculus OX=10090 GN=Cab39 PE=1 SV=2	26	10	0.0654479	0.0650581	0.0630717	0.0608751	0.0629044	0.0642085	0.0648825	0.0649862	0.0563878	0.0625887	0.0613117	0.062419	0.0637984	0.0613593	0.0600476	0.0606531	0.792747	0.821585	0.0147416	0.0195141
Q9R1T2	SUMO-activating enzyme subunit 1 OS=Mus musculus OX=10090 GN=Sae1 PE=1 SV=1	86	20	0.0629254	0.0640145	0.0625715	0.0620059	0.0636771	0.0640844	0.062784	0.0648234	0.059413	0.061823	0.0613432	0.0611489	0.0638854	0.062992	0.0613121	0.0611964	0.388092	0.322245	0.0219271	0.03303
P35564	Calnexin OS=Mus musculus OX=10090 GN=Canx PE=1 SV=1	80	28	0.0593406	0.0616748	0.0587879	0.0584247	0.0658663	0.0676009	0.0679572	0.0682673	0.0559068	0.0593016	0.0591917	0.0600354	0.0658867	0.0655502	0.0625128	0.0636951	0.00044018	0.0150917	0.179152	0.136404
Q9JKF1	Ras GTPase-activating-like protein IQGAP1 OS=Mus musculus OX=10090 GN=Iqgap1 PE=1 SV=2	266	71	0.0616511	0.0625887	0.0596499	0.0610073	0.0635487	0.0632513	0.0640617	0.0635904	0.0618075	0.0621425	0.0613403	0.062942	0.0633268	0.0645278	0.0618975	0.0626665	0.0201277	0.42822	0.0554243	0.0240237
Q5XG71	Small subunit processome component 20 homolog OS=Mus musculus OX=10090 GN=Utp20 PE=1 SV=2	49	32	0.062072	0.0604159	0.0607051	0.06335	0.0648501	0.0657473	0.0677841	0.0658906	0.0614538	0.0599349	0.0614276	0.0605707	0.0606645	0.0614418	0.0626176	0.061074	0.00166533	0.72682	0.100257	0.0141988
Q8K3C3	Protein LZIC OS=Mus musculus OX=10090 GN=Lzic PE=1 SV=1	28	9	0.0616829	0.0610527	0.0631492	0.063213	0.0634729	0.0602341	0.0631497	0.064066	0.0636474	0.0628414	0.0613402	0.0638587	0.0615256	0.0628982	0.0608467	0.0630213	0.765824	0.679371	0.0102859	-0.0195773
Q9EQ61	Pescadillo homolog OS=Mus musculus OX=10090 GN=Pes1 PE=1 SV=1	37	14	0.065044	0.0644106	0.0617868	0.0646157	0.062425	0.063836	0.0651945	0.0622046	0.0616814	0.0621031	0.0611265	0.0618695	0.0615291	0.0612186	0.0585595	0.062395	0.72509	0.714349	-0.012408	-0.0184883
P35991	Tyrosine-protein kinase BTK OS=Mus musculus OX=10090 GN=Btk PE=1 SV=4	44	19	0.0629604	0.0616474	0.0584845	0.0610776	0.0646449	0.0619848	0.06385	0.065661	0.0586307	0.0630018	0.0615373	0.0629483	0.062731	0.0625474	0.0632385	0.0650544	0.0981754	0.443169	0.0692477	0.0434751
Q8BG32	26S proteasome non-ATPase regulatory subunit 11 OS=Mus musculus OX=10090 GN=Psmd11 PE=1 SV=3	86	23	0.0625371	0.0622453	0.061054	0.0628646	0.0623212	0.0646203	0.0635084	0.0642958	0.062475	0.0625863	0.0603997	0.0607285	0.0614913	0.0635738	0.0625103	0.0627886	0.140571	0.445376	0.034593	0.0243423
Q6NVF0	Inositol polyphosphate 5-phosphatase OCRL OS=Mus musculus OX=10090 GN=Ocrl PE=1 SV=1	5	3	0.0610566	0.0574683	0.0638979	0.0666286	0.0556685	0.0556424	0.0688159	0.0646829	0.0606323	0.0628313	0.0601535	0.0655941	0.0651655	0.0634437	0.0623073	0.0660113	0.796442	0.790374	-0.028913	0.0444788
Q8K298	Anillin OS=Mus musculus OX=10090 GN=Anln PE=1 SV=2	37	21	0.0633059	0.0623819	0.0639461	0.0647275	0.0626722	0.061225	0.0630523	0.0625188	0.064251	0.0640311	0.0639116	0.0612171	0.0609552	0.0608042	0.0613558	0.0596442	0.259854	0.0681391	-0.0279788	-0.0617498
Q5SFM8	RNA-binding protein 27 OS=Mus musculus OX=10090 GN=Rbm27 PE=1 SV=3	25	13	0.063775	0.0601113	0.0622756	0.0604478	0.066803	0.0641684	0.0694337	0.0623411	0.063515	0.0613392	0.0617681	0.064069	0.060442	0.0610086	0.0595753	0.0589266	0.0538861	0.294461	0.0906523	-0.0630496
O70435	Proteasome subunit alpha type-3 OS=Mus musculus OX=10090 GN=Psma3 PE=1 SV=3	18	8	0.0604118	0.0645361	0.05933	0.0583755	0.0651311	0.0680865	0.0704034	0.0652098	0.0589216	0.0607818	0.0632946	0.0607915	0.0620327	0.0641844	0.0590903	0.0594189	0.0163944	0.967694	0.148097	0.0051766
O08912	Polypeptide N-acetylgalactosaminyltransferase 1 OS=Mus musculus OX=10090 GN=Galnt1 PE=1 SV=1	12	8	0.0600268	0.0628056	0.0621639	0.0612948	0.064316	0.0657894	0.0711732	0.0628656	0.0585066	0.0598758	0.0632953	0.062064	0.0640845	0.0622385	0.0596187	0.0598812	0.0850266	0.913033	0.0995736	0.012306
Q6ZWR6	Nesprin-1 OS=Mus musculus OX=10090 GN=Syne1 PE=1 SV=2	111	61	0.0602066	0.0603036	0.0615748	0.0622306	0.0642315	0.0641215	0.0655741	0.0648352	0.0642999	0.0632693	0.0621899	0.063785	0.0624026	0.0608887	0.0595797	0.0605071	0.0028368	0.0621778	0.0829665	-0.0591287
O08692	Neutrophilic granule protein OS=Mus musculus OX=10090 GN=Ngp PE=1 SV=1	19	6	0.0614609	0.0662483	0.0626746	0.0647804	0.0583199	0.05669	0.052266	0.0565611	0.0701985	0.070309	0.0713455	0.0653355	0.0613589	0.0614818	0.059382	0.0615877	0.00333606	0.0231533	-0.189557	-0.184435
Q8K389	CDK5 regulatory subunit-associated protein 2 OS=Mus musculus OX=10090 GN=Cdk5rap2 PE=1 SV=3	11	10	0.0616603	0.067006	0.0636189	0.0666688	0.0617145	0.0583642	0.0657277	0.0609627	0.0671564	0.0616681	0.0610239	0.0587605	0.0609568	0.0585279	0.0637162	0.0624672	0.317372	0.90587	-0.0699942	-0.0161497
Q5SV85	Synergin gamma OS=Mus musculus OX=10090 GN=Synrg PE=1 SV=1	14	12	0.0627587	0.0619222	0.0611331	0.0648681	0.064066	0.0607871	0.0666814	0.0640467	0.0621915	0.0588782	0.0645243	0.0632039	0.0606386	0.0620293	0.0579322	0.0643387	0.647995	0.811936	0.0274993	-0.0227673
Q9D662	Protein transport protein Sec23B OS=Mus musculus OX=10090 GN=Sec23b PE=1 SV=1	36	14	0.0611631	0.060737	0.0618401	0.0622769	0.061666	0.0613294	0.0633776	0.0618106	0.0612192	0.0632364	0.061047	0.0625452	0.0652959	0.0642233	0.0644921	0.0637403	0.54971	0.0481962	0.0126008	0.0554648
Q8K1Z0	Ubiquinone biosynthesis protein COQ9, mitochondrial OS=Mus musculus OX=10090 GN=Coq9 PE=1 SV=1	18	5	0.0589529	0.0614809	0.0627183	0.0627804	0.0645789	0.0637987	0.067305	0.0644033	0.0622218	0.0639353	0.0626945	0.0609401	0.0612739	0.0615587	0.0615382	0.0598191	0.0249331	0.488008	0.0808839	-0.0326097
Q9D0F9	Phosphoglucomutase-1 OS=Mus musculus OX=10090 GN=Pgm1 PE=1 SV=4	79	26	0.0627026	0.0622201	0.0616254	0.061937	0.056121	0.0556252	0.0577377	0.0569168	0.0652596	0.0659135	0.0647272	0.0634067	0.0662961	0.0661768	0.0652738	0.0680605	9.39e-05	0.231717	-0.134397	0.0356999
P62700	Protein yippee-like 5 OS=Mus musculus OX=10090 GN=Ypel5 PE=1 SV=1	2	2	0.0599545	0.062637	0.0669649	0.0617699	0.0641569	0.0574234	0.0642565	0.0673857	0.0653449	0.0568205	0.0645973	0.0600364	0.0637841	0.0561348	0.069091	0.0596422	0.940361	0.970384	0.00958414	0.00878068
A2AIV2	Protein virilizer homolog OS=Mus musculus OX=10090 GN=Virma PE=1 SV=1	21	14	0.0614601	0.0630808	0.0634841	0.0626761	0.0621735	0.0626327	0.0615522	0.0586546	0.0657817	0.0630175	0.0637839	0.062014	0.0634559	0.0626879	0.0630206	0.0605244	0.341141	0.57476	-0.0334726	-0.0279868
Q9CQ37	Ubiquitin-conjugating enzyme E2 T OS=Mus musculus OX=10090 GN=Ube2t PE=1 SV=1	4	2	0.065509	0.0582381	0.0636739	0.0622887	0.0636968	0.0635764	0.076691	0.0658354	0.0641016	0.0623402	0.0647626	0.0542006	0.0560228	0.0639558	0.0587693	0.0563378	0.324003	0.727385	0.108576	-0.060434
Q9EPU4	Cleavage and polyadenylation specificity factor subunit 1 OS=Mus musculus OX=10090 GN=Cpsf1 PE=1 SV=1	33	19	0.0621262	0.0615633	0.060685	0.0627766	0.0614249	0.0646138	0.0634171	0.0660836	0.0605789	0.0610834	0.0618303	0.0615772	0.0628092	0.064382	0.0618121	0.0632365	0.108433	0.287065	0.0477477	0.0414925
P24288	Branched-chain-amino-acid aminotransferase, cytosolic OS=Mus musculus OX=10090 GN=Bcat1 PE=1 SV=2	3	2	0.0613885	0.0593257	0.0636546	0.0633643	0.0632464	0.054689	0.0727228	0.0566761	0.0679223	0.0660141	0.0634506	0.066952	0.0599358	0.0564451	0.060353	0.0638598	0.936529	0.349861	-0.0107946	-0.136705
Q01237	3-hydroxy-3-methylglutaryl-coenzyme A reductase OS=Mus musculus OX=10090 GN=Hmgcr PE=1 SV=3	21	10	0.0665853	0.0683014	0.0665367	0.0687274	0.0479145	0.0484883	0.0524541	0.0495801	0.0673863	0.0650971	0.0661283	0.0703255	0.0631525	0.0656835	0.0686603	0.0649786	4.99e-06	0.623957	-0.445809	-0.0351387
Q99PU8	ATP-dependent RNA helicase DHX30 OS=Mus musculus OX=10090 GN=Dhx30 PE=1 SV=1	23	16	0.0613378	0.0600929	0.0604739	0.0649743	0.0650576	0.0647707	0.0697908	0.0668333	0.0607179	0.0614571	0.0585261	0.0600494	0.0622634	0.059371	0.0619452	0.0623386	0.0202339	0.637836	0.110128	0.0305826
P60766	Cell division control protein 42 homolog OS=Mus musculus OX=10090 GN=Cdc42 PE=1 SV=2	26	7	0.0640765	0.0638784	0.0659839	0.0631061	0.0597859	0.0593993	0.0617343	0.05993	0.062163	0.0642523	0.0624561	0.0649752	0.0629468	0.0616377	0.0620123	0.061662	0.00287046	0.365956	-0.0938534	-0.031913
Q3TIV5	Zinc finger CCCH domain-containing protein 15 OS=Mus musculus OX=10090 GN=Zc3h15 PE=1 SV=2	35	16	0.0639169	0.0641796	0.0638686	0.0630709	0.0657201	0.0641699	0.0606787	0.0649937	0.0604092	0.0627382	0.0611325	0.0612772	0.0622351	0.0597932	0.0605712	0.0612452	0.954388	0.864571	0.00233157	-0.0101159
Q60634	Flotillin-2 OS=Mus musculus OX=10090 GN=Flot2 PE=1 SV=2	26	12	0.0622227	0.0619861	0.0617279	0.0652075	0.060796	0.0610683	0.0654322	0.0619279	0.0635758	0.0636883	0.0640495	0.0630442	0.0611807	0.0617334	0.061108	0.0612516	0.753523	0.222735	-0.0113389	-0.0524549
P42932	T-complex protein 1 subunit theta OS=Mus musculus OX=10090 GN=Cct8 PE=1 SV=3	125	27	0.0629285	0.0647374	0.0602117	0.0610408	0.0646389	0.0643361	0.062638	0.0638803	0.0602907	0.0623588	0.0600038	0.0612465	0.0630945	0.0643097	0.060785	0.0634992	0.276231	0.330217	0.038078	0.0451982
Q6ZQA0	Neurobeachin-like protein 2 OS=Mus musculus OX=10090 GN=Nbeal2 PE=1 SV=2	43	23	0.0644607	0.0618255	0.0621565	0.0623077	0.0613167	0.060356	0.0657534	0.063945	0.063633	0.0619406	0.0607292	0.0634606	0.0624428	0.0610591	0.0648212	0.0597919	0.958192	0.910945	0.00293525	-0.00993912
Q64213	Splicing factor 1 OS=Mus musculus OX=10090 GN=Sf1 PE=1 SV=6	54	11	0.0624523	0.0592941	0.0614021	0.0643312	0.0622045	0.0615892	0.0604837	0.0658503	0.0618405	0.0612512	0.0600941	0.0610751	0.0631898	0.0656765	0.0634505	0.0658148	0.743066	0.154989	0.0152452	0.0795047
Q9R0N0	Galactokinase OS=Mus musculus OX=10090 GN=Galk1 PE=1 SV=2	38	10	0.0601675	0.0599795	0.0616495	0.0618404	0.0596696	0.0593669	0.0617763	0.0578515	0.0644283	0.063643	0.065102	0.0613662	0.0661944	0.0667939	0.0649284	0.0652427	0.356136	0.255027	-0.0300078	0.0483126
Q62351	Transferrin receptor protein 1 OS=Mus musculus OX=10090 GN=Tfrc PE=1 SV=1	64	22	0.0618835	0.0632799	0.0615552	0.0606612	0.061404	0.0622256	0.061691	0.0630906	0.0586748	0.0645982	0.061637	0.0629063	0.0638711	0.0657065	0.061737	0.0650781	0.896719	0.359116	0.00609266	0.0495673
P61164	Alpha-centractin OS=Mus musculus OX=10090 GN=Actr1a PE=1 SV=1	19	4	0.0592704	0.0600208	0.0596031	0.0616245	0.0635773	0.067329	0.0634795	0.0668982	0.0614724	0.0625244	0.0605993	0.0619624	0.0607783	0.0639366	0.0630586	0.0638653	0.00330406	0.543444	0.119083	0.0292179
Q07113	Cation-independent mannose-6-phosphate receptor OS=Mus musculus OX=10090 GN=Igf2r PE=1 SV=1	34	21	0.0628392	0.0632044	0.0639903	0.0623336	0.0596715	0.0581372	0.060318	0.0583601	0.0627018	0.0652066	0.0628135	0.0647838	0.0646329	0.062855	0.0641477	0.0640043	0.00157178	0.98438	-0.0938695	0.00090795
P41242	Megakaryocyte-associated tyrosine-protein kinase OS=Mus musculus OX=10090 GN=Matk PE=1 SV=2	18	6	0.0620537	0.0640929	0.0586944	0.064773	0.064051	0.0623487	0.0632912	0.0631823	0.0638672	0.064216	0.061946	0.0615215	0.0619442	0.0599047	0.0612989	0.0628142	0.654562	0.578374	0.0197028	-0.0323791
Q9CWX9	Probable ATP-dependent RNA helicase DDX47 OS=Mus musculus OX=10090 GN=Ddx47 PE=2 SV=2	17	9	0.0596449	0.064681	0.0638155	0.061032	0.063355	0.064392	0.0644917	0.0658774	0.0564622	0.0595427	0.0598171	0.059946	0.064406	0.0638031	0.063799	0.0649345	0.179777	0.0262772	0.0515055	0.124477
Q99L45	Eukaryotic translation initiation factor 2 subunit 2 OS=Mus musculus OX=10090 GN=Eif2s2 PE=1 SV=1	51	19	0.0650642	0.0654205	0.0629372	0.0618437	0.0632853	0.0638379	0.058916	0.0618408	0.0600175	0.0629518	0.0604022	0.0606302	0.0633255	0.0621064	0.064636	0.0627848	0.28513	0.330217	-0.042661	0.051504
Q7TQK5	Coiled-coil domain-containing protein 93 OS=Mus musculus OX=10090 GN=Ccdc93 PE=1 SV=1	26	16	0.062443	0.059918	0.0628035	0.0636118	0.0623326	0.0623789	0.0655018	0.0622718	0.0640752	0.0636772	0.0629648	0.0621461	0.0631326	0.0615672	0.0611532	0.0600225	0.530736	0.358244	0.0213719	-0.0405681
Q8BSY0	Aspartyl/asparaginyl beta-hydroxylase OS=Mus musculus OX=10090 GN=Asph PE=1 SV=1	35	19	0.0631619	0.0620734	0.0624081	0.059868	0.0612682	0.0583442	0.0625771	0.0586478	0.0632933	0.062861	0.0622356	0.0639834	0.0641398	0.0629204	0.0656094	0.0666083	0.290068	0.450235	-0.0397767	0.0386742
Q9D903	Probable rRNA-processing protein EBP2 OS=Mus musculus OX=10090 GN=Ebna1bp2 PE=2 SV=1	13	8	0.0646742	0.0629594	0.0625131	0.0652175	0.0644235	0.0627043	0.0689885	0.0673818	0.0610334	0.0633856	0.0576404	0.0574058	0.0616393	0.0601446	0.0598854	0.0600032	0.399078	0.882866	0.0444594	0.0143736
Q80SU7	Interferon-induced very large GTPase 1 OS=Mus musculus OX=10090 GN=Gvin1 PE=1 SV=1	56	31	0.0596139	0.0608926	0.0603801	0.0603976	0.0614118	0.060179	0.0644345	0.0629819	0.0641638	0.0643628	0.0639397	0.0671182	0.0637855	0.0619729	0.0633517	0.061014	0.171701	0.215879	0.0450173	-0.0535037
P05064	Fructose-bisphosphate aldolase A OS=Mus musculus OX=10090 GN=Aldoa PE=1 SV=2	300	27	0.06343	0.0644585	0.0621844	0.062979	0.0577588	0.0573534	0.0567035	0.0577966	0.0627542	0.0645895	0.0634895	0.0631913	0.0654217	0.0668891	0.0641022	0.0668985	6.31e-05	0.0860057	-0.140154	0.0516582
Q99LP6	GrpE protein homolog 1, mitochondrial OS=Mus musculus OX=10090 GN=Grpel1 PE=1 SV=1	32	9	0.0616539	0.0643393	0.062146	0.0618795	0.0645043	0.0643885	0.0623783	0.0653158	0.0605917	0.0640485	0.0604971	0.0604723	0.0611685	0.0613643	0.0629466	0.0623054	0.236037	0.806848	0.0374147	0.0130616
Q8C129	Leucyl-cystinyl aminopeptidase OS=Mus musculus OX=10090 GN=Lnpep PE=1 SV=1	50	19	0.0617375	0.0594498	0.0610835	0.0605793	0.0635935	0.0650897	0.0670687	0.0639578	0.0613041	0.0623783	0.063757	0.0641457	0.0634816	0.0616053	0.060183	0.060585	0.0076605	0.450866	0.0966608	-0.0333141
Q99ML1	Bcl-2-binding component 3 OS=Mus musculus OX=10090 GN=Bbc3 PE=1 SV=1	1	1	0.0678289	0.0697852	0.0506738	0.0472554	0.0471413	0.0585267	0.081718	0.0740816	0.0924294	0.0527444	0.0521467	0.0904992	0.0604432	0.047599	0.0507931	0.0563341	0.714555	0.438581	0.139829	-0.370674
Q9JKB3	Y-box-binding protein 3 OS=Mus musculus OX=10090 GN=Ybx3 PE=1 SV=2	19	8	0.0663495	0.0642921	0.0642699	0.0666997	0.060049	0.0609033	0.0598251	0.0631799	0.0629027	0.063079	0.0581831	0.058248	0.0642484	0.0633668	0.0619442	0.0624593	0.0287429	0.32811	-0.100919	0.0570451
Q9CQ36	DNA polymerase epsilon subunit 4 OS=Mus musculus OX=10090 GN=Pole4 PE=1 SV=1	4	2	0.0623382	0.0915649	0.0650568	0.0628899	0.059527	0.0635128	0.0573978	0.0503295	0.0637832	0.062395	0.066519	0.0626218	0.0632232	0.0540176	0.0576153	0.0572079	0.103151	0.554475	-0.274112	-0.139622
Q9DBH5	Vesicular integral-membrane protein VIP36 OS=Mus musculus OX=10090 GN=Lman2 PE=1 SV=2	33	13	0.0603041	0.0617831	0.0603799	0.0605627	0.0601113	0.0631035	0.0606425	0.0645834	0.0591461	0.0626526	0.0635743	0.0624803	0.0658867	0.0662041	0.0608129	0.0677726	0.551159	0.283562	0.0312216	0.0721217
Q6NSQ7	Protein LTV1 homolog OS=Mus musculus OX=10090 GN=Ltv1 PE=1 SV=2	8	3	0.0626763	0.0676974	0.0710627	0.0673228	0.0589386	0.0564282	0.0623747	0.0555582	0.0638393	0.0624092	0.0674693	0.0635525	0.0605403	0.0572245	0.0602693	0.0626368	0.00711058	0.278957	-0.204155	-0.0963545
Q3UP38	EF-hand calcium-binding domain-containing protein 4B OS=Mus musculus OX=10090 GN=Cracr2a PE=2 SV=1	1	1	0.0645039	0.0658582	0.0658004	0.0610094	0.0577203	0.0612233	0.0688782	0.0695028	0.0668974	0.0581273	0.0621501	0.0614172	0.0643111	0.0537313	0.0572439	0.0616252	0.983948	0.646724	-0.0028986	-0.0710229
Q60973	Histone-binding protein RBBP7 OS=Mus musculus OX=10090 GN=Rbbp7 PE=1 SV=1	24	5	0.0630413	0.0640506	0.0621858	0.0647253	0.0612797	0.0630087	0.0591732	0.0663711	0.0654318	0.0663096	0.0616624	0.0621462	0.058624	0.0598684	0.062315	0.059807	0.650515	0.198597	-0.024991	-0.0865213
P25911	Tyrosine-protein kinase Lyn OS=Mus musculus OX=10090 GN=Lyn PE=1 SV=4	24	8	0.0641536	0.0627689	0.0649309	0.0609105	0.061509	0.0628972	0.0612198	0.061229	0.0641512	0.0612459	0.0635077	0.0658875	0.0625111	0.0610419	0.0602527	0.0617831	0.333707	0.248795	-0.0337928	-0.0527189
Q9CZE3	Ras-related protein Rab-32 OS=Mus musculus OX=10090 GN=Rab32 PE=1 SV=3	10	6	0.0618462	0.0607052	0.059644	0.0617927	0.0603564	0.0640806	0.0680611	0.0576295	0.063097	0.0617353	0.0628602	0.0627253	0.0627803	0.0614826	0.0615823	0.0696212	0.668651	0.829171	0.0331788	0.0269173
A2AF47	Dedicator of cytokinesis protein 11 OS=Mus musculus OX=10090 GN=Dock11 PE=1 SV=1	24	15	0.060944	0.0597247	0.0610083	0.062454	0.0653172	0.0642751	0.0702305	0.06394	0.0616487	0.0624931	0.0625854	0.0633138	0.0589271	0.0607863	0.0631268	0.0592248	0.0182958	0.427499	0.110732	-0.0472456
P48678	Prelamin-A/C OS=Mus musculus OX=10090 GN=Lmna PE=1 SV=2	56	22	0.0573758	0.0571728	0.0584378	0.0591375	0.0703307	0.0690197	0.0743476	0.0711305	0.0602982	0.0599394	0.0590253	0.0593198	0.0608758	0.0621409	0.0607088	0.0607392	2.1e-06	0.365956	0.294792	0.035119
Q64737	Trifunctional purine biosynthetic protein adenosine-3 OS=Mus musculus OX=10090 GN=Gart PE=1 SV=3	83	29	0.0623106	0.0646344	0.0605194	0.0645161	0.0598697	0.0619739	0.0637564	0.0644587	0.0609235	0.0626499	0.0627698	0.0605501	0.061877	0.0633654	0.0618283	0.063997	0.798627	0.689906	-0.0111017	0.0242149
Q3TKY6	Spliceosome-associated protein CWC27 homolog OS=Mus musculus OX=10090 GN=Cwc27 PE=1 SV=1	12	6	0.0627944	0.0618636	0.0647179	0.063006	0.063265	0.0635706	0.0655871	0.0623289	0.0650029	0.0640344	0.0619268	0.0606847	0.0588492	0.0620675	0.0601977	0.0601035	0.733695	0.196231	0.0134239	-0.0608075
Q8VEK6	Inhibitor of growth protein 3 OS=Mus musculus OX=10090 GN=Ing3 PE=1 SV=2	5	4	0.057964	0.0658267	0.0658588	0.0614067	0.0655727	0.0637158	0.0732457	0.059946	0.0604573	0.0598968	0.0663954	0.058833	0.0601285	0.0623624	0.0594104	0.0589797	0.503579	0.874413	0.062388	-0.0266117
P51863	V-type proton ATPase subunit d 1 OS=Mus musculus OX=10090 GN=Atp6v0d1 PE=1 SV=2	26	9	0.0615988	0.0631727	0.058969	0.0587214	0.0658783	0.0676636	0.0677375	0.0683374	0.0570258	0.060991	0.0600922	0.0611559	0.0651971	0.0615642	0.0596225	0.0622725	0.00496023	0.38615	0.153692	0.0553684
Q80TE0	RNA polymerase II-associated protein 1 OS=Mus musculus OX=10090 GN=Rpap1 PE=1 SV=2	8	7	0.0694558	0.0648381	0.0622034	0.0667536	0.0619678	0.0532843	0.0608541	0.0566771	0.0636785	0.0668225	0.0657529	0.063547	0.0588291	0.060504	0.0648076	0.0600242	0.0218308	0.356046	-0.178856	-0.0901883
Q8CH02	SURP and G-patch domain-containing protein 1 OS=Mus musculus OX=10090 GN=Sugp1 PE=1 SV=1	19	12	0.0662895	0.0620093	0.0620807	0.0617502	0.0633521	0.0604921	0.0646542	0.0609178	0.0616801	0.0646672	0.0624605	0.0621335	0.0643278	0.0603196	0.0596926	0.0631725	0.767149	0.795322	-0.0155267	-0.0203092
Q9CY52	Probable tRNA(His) guanylyltransferase OS=Mus musculus OX=10090 GN=Thg1l PE=1 SV=1	3	2	0.0626714	0.0589938	0.063675	0.0647945	0.0593158	0.067558	0.0616205	0.0615838	0.0628454	0.0647648	0.0601616	0.0660033	0.0629607	0.0634997	0.0588921	0.0606594	0.98787	0.646724	-0.00111676	-0.0445977
P55302	Alpha-2-macroglobulin receptor-associated protein OS=Mus musculus OX=10090 GN=Lrpap1 PE=1 SV=1	26	11	0.0609562	0.0593602	0.0658334	0.0610697	0.0608079	0.0643415	0.0642716	0.0606863	0.0607995	0.0632659	0.0625719	0.0640458	0.0646292	0.0635134	0.0593004	0.0645471	0.77746	0.953028	0.0172538	0.00688317
Q8C4J7	Transducin beta-like protein 3 OS=Mus musculus OX=10090 GN=Tbl3 PE=2 SV=1	29	15	0.0636679	0.0639209	0.0633096	0.06141	0.0643267	0.0648356	0.0665077	0.0625099	0.0604233	0.0609698	0.0594006	0.061	0.0642568	0.062985	0.0599482	0.0605278	0.358001	0.485359	0.0330141	0.0344209
O88879	Apoptotic protease-activating factor 1 OS=Mus musculus OX=10090 GN=Apaf1 PE=1 SV=3	25	16	0.0648353	0.0584288	0.0629244	0.0593995	0.065487	0.0657168	0.0688617	0.0632639	0.0599541	0.0609629	0.0646104	0.0609283	0.0638853	0.0591223	0.061198	0.0604212	0.0810982	0.924134	0.101256	-0.0107355
P35123	Ubiquitin carboxyl-terminal hydrolase 4 OS=Mus musculus OX=10090 GN=Usp4 PE=1 SV=3	38	20	0.0630989	0.0603963	0.0625715	0.0626138	0.0620951	0.05898	0.0644361	0.0617964	0.0633621	0.0629041	0.0634002	0.0635396	0.0617764	0.0619246	0.0636439	0.0634612	0.818747	0.806848	-0.00849058	-0.0138639
Q2TPA8	Hydroxysteroid dehydrogenase-like protein 2 OS=Mus musculus OX=10090 GN=Hsdl2 PE=1 SV=1	28	13	0.0624939	0.0616353	0.0618322	0.0615413	0.0633343	0.0634211	0.0599024	0.0635589	0.062539	0.0603214	0.0615532	0.0626123	0.0628961	0.0623619	0.0641655	0.0658312	0.652043	0.259373	0.0153184	0.0471238
Q9CXY6	Interleukin enhancer-binding factor 2 OS=Mus musculus OX=10090 GN=Ilf2 PE=1 SV=1	46	16	0.0614075	0.0612083	0.0605116	0.0639982	0.0637416	0.0633784	0.063385	0.0627097	0.0605907	0.0626126	0.0600029	0.0627447	0.0622441	0.0652478	0.0620637	0.0641531	0.26341	0.285109	0.0354176	0.0447653
Q9D0N7	Chromatin assembly factor 1 subunit B OS=Mus musculus OX=10090 GN=Chaf1b PE=1 SV=1	18	10	0.0641895	0.0647449	0.0633078	0.0673824	0.0599448	0.0586344	0.0609913	0.0599007	0.0628694	0.0622178	0.0618642	0.0624379	0.0612498	0.0630653	0.0634373	0.0637624	0.00104064	0.792062	-0.116325	0.0120949
Q9JKR6	Hypoxia up-regulated protein 1 OS=Mus musculus OX=10090 GN=Hyou1 PE=1 SV=1	136	34	0.0612628	0.0627806	0.0608273	0.061468	0.0654047	0.0659645	0.0619392	0.0661325	0.0606059	0.061163	0.0617391	0.0608238	0.0626435	0.0629758	0.0614637	0.0628056	0.0132884	0.382567	0.0743527	0.032413
O88983	Syntaxin-8 OS=Mus musculus OX=10090 GN=Stx8 PE=1 SV=1	9	6	0.0634478	0.0599843	0.0574984	0.0604831	0.065374	0.0623199	0.0715873	0.0636114	0.0644018	0.0612314	0.062852	0.0620669	0.0576817	0.0657258	0.0635245	0.0582098	0.108952	0.788727	0.121798	-0.0335024
O35604	NPC intracellular cholesterol transporter 1 OS=Mus musculus OX=10090 GN=Npc1 PE=1 SV=2	7	5	0.0572373	0.0648602	0.0643853	0.0535606	0.0658327	0.0705366	0.0642018	0.0666622	0.059337	0.0620425	0.068253	0.0613558	0.0642998	0.0591994	0.05666	0.0615757	0.108001	0.728867	0.158617	-0.0537982
P97814	Proline-serine-threonine phosphatase-interacting protein 1 OS=Mus musculus OX=10090 GN=Pstpip1 PE=1 SV=1	10	8	0.0597528	0.0663752	0.0597286	0.0615569	0.0608484	0.0660427	0.0651385	0.0647563	0.0599513	0.0618363	0.0639837	0.0646341	0.0638228	0.0607393	0.0618236	0.0590094	0.360101	0.760342	0.0542894	-0.0291097
Q9WTX5	S-phase kinase-associated protein 1 OS=Mus musculus OX=10090 GN=Skp1 PE=1 SV=3	31	8	0.0627921	0.0637034	0.0617617	0.0616664	0.0620985	0.0643435	0.064925	0.062841	0.0604651	0.0636451	0.0639324	0.0628941	0.0609416	0.062374	0.0590958	0.0625204	0.481303	0.447453	0.0244211	-0.0349669
P06800	Receptor-type tyrosine-protein phosphatase C OS=Mus musculus OX=10090 GN=Ptprc PE=1 SV=4	74	27	0.0642757	0.0647438	0.0633422	0.0613706	0.0596678	0.0611846	0.0583223	0.0617885	0.0644255	0.0640797	0.0625258	0.064131	0.0624424	0.0640476	0.0608255	0.0628272	0.0305475	0.531006	-0.0745551	-0.0288096
Q6ZQI3	Malectin OS=Mus musculus OX=10090 GN=Mlec PE=1 SV=2	33	10	0.0596153	0.0634713	0.0591574	0.0603949	0.0656579	0.0663882	0.0652481	0.0638412	0.0576737	0.060663	0.0623071	0.0603893	0.0652222	0.0662797	0.0601976	0.063493	0.0352531	0.193971	0.106387	0.0819536
P46062	Signal-induced proliferation-associated protein 1 OS=Mus musculus OX=10090 GN=Sipa1 PE=1 SV=2	15	11	0.0607773	0.0626141	0.0634112	0.0650297	0.0606453	0.0622589	0.0620989	0.0666404	0.0587999	0.0650595	0.0671032	0.0605435	0.0619841	0.0616453	0.0596387	0.06175	0.98511	0.704585	-0.00155464	-0.0358377
A2A6A1	G patch domain-containing protein 8 OS=Mus musculus OX=10090 GN=Gpatch8 PE=1 SV=1	17	12	0.0600358	0.0599113	0.0623388	0.0660639	0.0616326	0.0625039	0.0685618	0.064652	0.063491	0.0629641	0.0634431	0.0620533	0.062292	0.0592012	0.0608504	0.0600047	0.336661	0.437187	0.0512736	-0.0562599
A2A432	Cullin-4B OS=Mus musculus OX=10090 GN=Cul4b PE=1 SV=1	35	19	0.062465	0.063988	0.0640064	0.0620591	0.0600746	0.0604206	0.0632948	0.0612023	0.0634569	0.0620442	0.0656061	0.06355	0.0627843	0.0615937	0.0620878	0.0613663	0.127665	0.300739	-0.0438091	-0.038963
Q8CII2	Cell division cycle protein 123 homolog OS=Mus musculus OX=10090 GN=Cdc123 PE=1 SV=2	6	4	0.0660188	0.0690097	0.066307	0.066632	0.0542705	0.0529895	0.0579366	0.0550319	0.0681075	0.0711506	0.0660502	0.0656418	0.0564546	0.0627044	0.0612193	0.0604755	0.000234435	0.0318015	-0.283608	-0.170217
Q9D1M0	Protein SEC13 homolog OS=Mus musculus OX=10090 GN=Sec13 PE=1 SV=3	21	10	0.0605528	0.0629678	0.0613085	0.0647511	0.0645364	0.0622515	0.0657065	0.0646017	0.0600421	0.0629277	0.0608411	0.0610425	0.0623902	0.0613299	0.0608588	0.0638913	0.230442	0.704585	0.0430083	0.021116
Q99MR1	GRB10-interacting GYF protein 1 OS=Mus musculus OX=10090 GN=Gigyf1 PE=1 SV=2	5	5	0.0643377	0.0613845	0.0638985	0.06019	0.0591963	0.0636354	0.0711022	0.0642386	0.0621517	0.0629473	0.0653761	0.0677388	0.0602639	0.0552045	0.0570634	0.0612712	0.578247	0.160529	0.0449563	-0.143708
P61222	ATP-binding cassette sub-family E member 1 OS=Mus musculus OX=10090 GN=Abce1 PE=1 SV=1	44	16	0.0626372	0.0638343	0.0628201	0.0638329	0.0616855	0.0624603	0.064482	0.0606339	0.061341	0.0612757	0.0629775	0.0602772	0.0634639	0.0652115	0.0621588	0.0609082	0.513882	0.462188	-0.0224972	0.0337603
Q01405	Protein transport protein Sec23A OS=Mus musculus OX=10090 GN=Sec23a PE=1 SV=2	19	8	0.0598079	0.0618715	0.0663859	0.0591163	0.0650434	0.065664	0.0668345	0.0650033	0.062228	0.062987	0.0594937	0.0602585	0.0617931	0.0603585	0.062427	0.0607274	0.0646973	0.981669	0.0883927	0.00225139
Q8R0G9	Nuclear pore complex protein Nup133 OS=Mus musculus OX=10090 GN=Nup133 PE=1 SV=2	56	27	0.0621127	0.0626114	0.0621965	0.0611057	0.063611	0.063078	0.0655566	0.064792	0.0613598	0.0608298	0.0610706	0.0630896	0.0620175	0.0630688	0.0613853	0.0621148	0.0248055	0.692159	0.0513791	0.0131206
P97310	DNA replication licensing factor MCM2 OS=Mus musculus OX=10090 GN=Mcm2 PE=1 SV=3	115	34	0.064153	0.062793	0.0645247	0.0626527	0.0615981	0.0627904	0.0602315	0.0619165	0.0621508	0.0626748	0.0627582	0.0626487	0.0623138	0.0618684	0.0620579	0.0628674	0.0249687	0.838236	-0.0437693	-0.00651595
P31324	cAMP-dependent protein kinase type II-beta regulatory subunit OS=Mus musculus OX=10090 GN=Prkar2b PE=1 SV=3	25	9	0.0635493	0.0592097	0.0623891	0.0615745	0.0624266	0.0617026	0.0659997	0.0604405	0.0619642	0.0630986	0.0656466	0.0624088	0.0644138	0.0601913	0.0628968	0.0620879	0.658864	0.791185	0.0220326	-0.0203225
Q8VDJ3	Vigilin OS=Mus musculus OX=10090 GN=Hdlbp PE=1 SV=1	120	46	0.0624948	0.0625529	0.0627841	0.0622397	0.0611686	0.0626332	0.0636042	0.0617104	0.0636661	0.0647505	0.0613463	0.0612885	0.0622951	0.0620802	0.0627854	0.0625998	0.837651	0.880598	-0.00567337	-0.00704252
P97770	THUMP domain-containing protein 3 OS=Mus musculus OX=10090 GN=Thumpd3 PE=1 SV=1	19	9	0.0641987	0.0658535	0.0607769	0.0642098	0.0619266	0.0632251	0.0648988	0.0602146	0.0604064	0.0611839	0.0631438	0.0633918	0.0605933	0.063608	0.061645	0.0607237	0.53883	0.913762	-0.0271905	-0.00904478
Q8CD92	Tetratricopeptide repeat protein 27 OS=Mus musculus OX=10090 GN=Ttc27 PE=1 SV=2	26	11	0.0629508	0.0628717	0.0615964	0.0634143	0.061349	0.0576463	0.0670063	0.0638831	0.0643	0.0622176	0.0611374	0.0625446	0.0628688	0.0616418	0.0627557	0.0618165	0.900743	0.955067	-0.00757268	-0.00627236
Q8R5G7	Arf-GAP with Rho-GAP domain, ANK repeat and PH domain-containing protein 3 OS=Mus musculus OX=10090 GN=Arap3 PE=1 SV=3	21	12	0.0628088	0.0599596	0.0618708	0.0638642	0.0636072	0.0626696	0.0693524	0.0623693	0.0650977	0.0646291	0.0671671	0.0634981	0.0577826	0.0585169	0.0590819	0.0577246	0.258378	0.0227474	0.0531282	-0.159467
P27612	Phospholipase A-2-activating protein OS=Mus musculus OX=10090 GN=Plaa PE=1 SV=4	66	24	0.061684	0.0599312	0.0618375	0.0634755	0.06312	0.0634663	0.0635052	0.0628475	0.0600734	0.0607421	0.0627491	0.0619869	0.0632063	0.0631984	0.063418	0.0647587	0.163568	0.114667	0.0349831	0.0522361
O35386	Phytanoyl-CoA dioxygenase, peroxisomal OS=Mus musculus OX=10090 GN=Phyh PE=1 SV=1	4	3	0.0673039	0.0625031	0.0663979	0.0649212	0.058295	0.0597703	0.069483	0.0529124	0.0620476	0.0649888	0.0684475	0.0565144	0.0573762	0.05987	0.0671412	0.0620274	0.294251	0.889534	-0.125344	-0.0311988
Q8VIJ6	Splicing factor, proline- and glutamine-rich OS=Mus musculus OX=10090 GN=Sfpq PE=1 SV=1	105	19	0.0632377	0.0629304	0.0625339	0.0628443	0.061831	0.059904	0.0591862	0.0632402	0.0616382	0.0617673	0.0617471	0.0624248	0.0648781	0.064018	0.0642085	0.0636105	0.0776809	0.106821	-0.0434692	0.0522702
P21460	Cystatin-C OS=Mus musculus OX=10090 GN=Cst3 PE=1 SV=2	8	3	0.0589455	0.057424	0.0552229	0.0545359	0.0674833	0.0672218	0.0716252	0.067914	0.0579935	0.057764	0.0586905	0.0587142	0.0677975	0.0663191	0.0640903	0.0682583	4.53e-05	0.00541206	0.278532	0.192217
P70698	CTP synthase 1 OS=Mus musculus OX=10090 GN=Ctps1 PE=1 SV=2	31	15	0.0630319	0.0637133	0.0610265	0.0607633	0.0612317	0.0647016	0.0652667	0.066169	0.0612548	0.060602	0.0613276	0.0623981	0.0618633	0.0634861	0.0615882	0.0615759	0.146827	0.759773	0.0500682	0.0170803
P53569	CCAAT/enhancer-binding protein zeta OS=Mus musculus OX=10090 GN=Cebpz PE=1 SV=2	36	15	0.0630743	0.0640361	0.068129	0.0622643	0.0603139	0.0647445	0.0616908	0.0607763	0.0611437	0.0640902	0.0640006	0.0627826	0.062138	0.061373	0.0588164	0.0606263	0.212315	0.391165	-0.0566998	-0.0528789
Q8WTY4	Anamorsin OS=Mus musculus OX=10090 GN=Ciapin1 PE=1 SV=1	19	8	0.0638592	0.064301	0.0667877	0.0644822	0.0597488	0.0599322	0.0588051	0.0595224	0.0645669	0.0649386	0.0651903	0.061095	0.0631572	0.0604082	0.0606712	0.0625341	0.00204775	0.232193	-0.124151	-0.0515587
Q9D0E1	Heterogeneous nuclear ribonucleoprotein M OS=Mus musculus OX=10090 GN=Hnrnpm PE=1 SV=3	127	26	0.0590103	0.060269	0.055839	0.0610156	0.0644111	0.0658485	0.0660181	0.0654607	0.0581372	0.0593819	0.0580401	0.0599874	0.0652457	0.0681361	0.0652231	0.0679762	0.00160797	0.0047841	0.149279	0.17838
Q9Z277	Tyrosine-protein kinase BAZ1B OS=Mus musculus OX=10090 GN=Baz1b PE=1 SV=2	83	40	0.062867	0.0634768	0.0620589	0.0642524	0.0637525	0.0640182	0.0641011	0.0653439	0.061711	0.0618119	0.0605732	0.0607164	0.0615978	0.0619004	0.0604634	0.0613551	0.146749	0.933426	0.0258609	0.00297369
Q99KQ4	Nicotinamide phosphoribosyltransferase OS=Mus musculus OX=10090 GN=Nampt PE=1 SV=1	41	15	0.0615048	0.0623055	0.0622194	0.0609166	0.0605803	0.0586145	0.061642	0.0612948	0.0642684	0.0643226	0.0646079	0.0632756	0.0641402	0.0630404	0.0633245	0.0639425	0.172544	0.731262	-0.0286178	-0.0114375
Q3UYV9	Nuclear cap-binding protein subunit 1 OS=Mus musculus OX=10090 GN=Ncbp1 PE=1 SV=2	57	22	0.0629963	0.0626453	0.0602761	0.0616288	0.0631532	0.0638483	0.0618916	0.064132	0.0622654	0.0625214	0.0630497	0.0628239	0.0632857	0.0632491	0.0596939	0.0625392	0.270718	0.818674	0.0316573	-0.0113287
Q8BUB4	WD repeat and FYVE domain-containing protein 2 OS=Mus musculus OX=10090 GN=Wdfy2 PE=1 SV=2	6	4	0.0649429	0.0636585	0.0594926	0.0643407	0.0621709	0.0546997	0.0701149	0.0583627	0.0631385	0.0645731	0.0637936	0.0620652	0.0595946	0.0619519	0.065484	0.0616164	0.6325	0.861011	-0.0463564	-0.0289658
Q9CR51	V-type proton ATPase subunit G 1 OS=Mus musculus OX=10090 GN=Atp6v1g1 PE=1 SV=3	2	2	0.0672937	0.0627803	0.0599969	0.0602932	0.0638284	0.0612356	0.0417554	0.0640354	0.0696209	0.0742882	0.0652798	0.0650812	0.0645165	0.0639948	0.0559927	0.060007	0.44372	0.497465	-0.137067	-0.165885
O88986	2-amino-3-ketobutyrate coenzyme A ligase, mitochondrial OS=Mus musculus OX=10090 GN=Gcat PE=1 SV=2	14	6	0.0626049	0.0602228	0.0641756	0.0657822	0.0612751	0.0636718	0.0589211	0.0610588	0.0644103	0.0611752	0.0625305	0.0606954	0.063948	0.0633791	0.0651715	0.0609776	0.34076	0.716907	-0.0453425	0.0267604
Q76LS9	Ubiquitin carboxyl-terminal hydrolase MINDY-1 OS=Mus musculus OX=10090 GN=Mindy1 PE=1 SV=1	3	2	0.0659777	0.060235	0.0700981	0.0614124	0.0581311	0.0582583	0.0648758	0.0559902	0.0707148	0.0663826	0.0670274	0.0671808	0.0580145	0.0585378	0.0611512	0.0560121	0.134676	0.0481962	-0.118963	-0.215428
Q5RKZ7	Molybdenum cofactor biosynthesis protein 1 OS=Mus musculus OX=10090 GN=Mocs1 PE=1 SV=2	5	3	0.0659485	0.0634332	0.0642053	0.0634851	0.0612945	0.0644465	0.0694986	0.0634021	0.0683705	0.068719	0.0578405	0.0588985	0.0528434	0.0607126	0.0633319	0.0535698	0.955974	0.329053	0.0074207	-0.139081
P16546	Spectrin alpha chain, non-erythrocytic 1 OS=Mus musculus OX=10090 GN=Sptan1 PE=1 SV=4	317	122	0.0629746	0.0634176	0.0627033	0.0630761	0.0615552	0.0624685	0.0617834	0.0621537	0.0635091	0.0631438	0.06289	0.0628397	0.0623435	0.0620559	0.0613435	0.061742	0.0118093	0.0278719	-0.0243042	-0.028285
Q8BUK6	Protein Hook homolog 3 OS=Mus musculus OX=10090 GN=Hook3 PE=1 SV=2	26	16	0.0608515	0.0607415	0.0592666	0.0597033	0.0658833	0.0675213	0.06736	0.0646122	0.0607519	0.0632304	0.0609343	0.0620669	0.0611178	0.0618343	0.0622642	0.0618605	9.5e-05	0.988	0.141488	0.000698245
Q8R151	NFX1-type zinc finger-containing protein 1 OS=Mus musculus OX=10090 GN=Znfx1 PE=1 SV=3	18	13	0.0610409	0.0616189	0.0602485	0.0617734	0.0681336	0.0669632	0.0703198	0.0677813	0.0611896	0.0600751	0.0596925	0.0599253	0.0621147	0.0598528	0.0600865	0.059184	6.25e-05	0.972189	0.158873	0.00195836
Q91WG7	Diacylglycerol kinase gamma OS=Mus musculus OX=10090 GN=Dgkg PE=1 SV=1	14	9	0.0600117	0.0584586	0.0594013	0.0582121	0.0633905	0.0642876	0.0672528	0.0704518	0.0607689	0.063008	0.0608626	0.0619981	0.0622443	0.0641422	0.0616464	0.063863	0.0015681	0.623859	0.167641	0.0303904
P23116	Eukaryotic translation initiation factor 3 subunit A OS=Mus musculus OX=10090 GN=Eif3a PE=1 SV=5	173	45	0.0633519	0.0643532	0.0626142	0.0625481	0.0614217	0.0623063	0.0587905	0.0618714	0.0619297	0.0627271	0.0626027	0.0617793	0.063132	0.0645626	0.0629077	0.0631017	0.0513721	0.425839	-0.0494678	0.0267293
Q9CQ28	Diphthine--ammonia ligase OS=Mus musculus OX=10090 GN=Dph6 PE=1 SV=1	3	3	0.0671938	0.0631115	0.0657909	0.0692246	0.0574586	0.0552251	0.0518608	0.0607962	0.0711157	0.0684793	0.0584497	0.0681105	0.0656258	0.0561693	0.0596736	0.0617145	0.0263865	0.339015	-0.237233	-0.128541
Q6P9R4	Rho guanine nucleotide exchange factor 18 OS=Mus musculus OX=10090 GN=Arhgef18 PE=1 SV=3	11	9	0.0626995	0.0624496	0.0608407	0.059179	0.0605336	0.0632236	0.0655924	0.0581974	0.0660229	0.0684311	0.0616306	0.0663296	0.0613326	0.061084	0.0598375	0.0626161	0.839625	0.185506	0.0128537	-0.0989715
Q8BHN3	Neutral alpha-glucosidase AB OS=Mus musculus OX=10090 GN=Ganab PE=1 SV=1	100	27	0.0601448	0.0614961	0.0603263	0.0612228	0.0648836	0.0662681	0.065467	0.0653704	0.0615703	0.0606244	0.0624512	0.0598771	0.0633452	0.0626507	0.0618416	0.0624605	0.000129696	0.175213	0.107446	0.0338056
Q9D187	Cytosolic iron-sulfur assembly component 2B OS=Mus musculus OX=10090 GN=Ciao2b PE=1 SV=1	8	3	0.0543268	0.0560638	0.0634366	0.066236	0.0617713	0.0600683	0.0655397	0.0618819	0.0646969	0.0637432	0.0607998	0.0648015	0.0624209	0.0611144	0.0739736	0.0591254	0.616355	0.969496	0.0584402	0.00956737
Q9R0U0	Serine/arginine-rich splicing factor 10 OS=Mus musculus OX=10090 GN=Srsf10 PE=1 SV=2	7	4	0.0577716	0.0598058	0.0626684	0.0621329	0.0621537	0.0660079	0.0634042	0.0667612	0.0613281	0.0616963	0.0639987	0.0614421	0.064639	0.0633699	0.0587449	0.0640755	0.0842975	0.898624	0.0920818	0.0128594
Q9D1Q1	M-phase phosphoprotein 6 OS=Mus musculus OX=10090 GN=Mphosph6 PE=1 SV=1	5	4	0.0625073	0.0611441	0.061558	0.0678934	0.0630586	0.0586162	0.0665951	0.064057	0.0679191	0.0613854	0.0623949	0.0612201	0.05944	0.0560061	0.0670715	0.0591332	0.965544	0.587214	-0.00467253	-0.0676141
E9PYK3	Protein mono-ADP-ribosyltransferase PARP4 OS=Mus musculus OX=10090 GN=Parp4 PE=1 SV=1	5	3	0.0616747	0.0591475	0.066286	0.0626714	0.0586578	0.0653738	0.0682199	0.0659118	0.0674491	0.0652063	0.0672387	0.0565445	0.0585742	0.055511	0.0639279	0.0576055	0.660162	0.362469	0.0465641	-0.120449
Q91VU7	Pseudouridylate synthase 7 homolog OS=Mus musculus OX=10090 GN=Pus7 PE=2 SV=2	21	14	0.0632623	0.0635972	0.0622259	0.0634676	0.0646632	0.0654467	0.0650544	0.0653028	0.0583558	0.0629989	0.0597842	0.0619615	0.0620971	0.061096	0.0611711	0.0595153	0.146105	0.933426	0.0445524	0.00509345
Q8K2Q9	Shootin-1 OS=Mus musculus OX=10090 GN=Shtn1 PE=1 SV=1	1	1	0.0541629	0.0689257	0.0509228	0.0631682	0.0629097	0.0620047	0.0741284	0.061231	0.045746	0.0679342	0.0481773	0.0694642	0.0539682	0.0656266	0.0667031	0.0849273	0.594165	0.498042	0.140023	0.236992
Q9WUB0	RanBP-type and C3HC4-type zinc finger-containing protein 1 OS=Mus musculus OX=10090 GN=Rbck1 PE=1 SV=2	11	7	0.0627133	0.0597772	0.0622038	0.0647491	0.0619042	0.0611815	0.0680506	0.0584632	0.0645392	0.0648786	0.0669302	0.0603924	0.0584743	0.0615351	0.062336	0.0618712	0.992569	0.433617	-0.00073954	-0.0716001
Q8JZY2	COMM domain-containing protein 10 OS=Mus musculus OX=10090 GN=Commd10 PE=1 SV=1	8	5	0.0624105	0.0645962	0.0592082	0.0640024	0.0587527	0.0631612	0.0570654	0.0628565	0.0650978	0.0601564	0.0633722	0.0615985	0.0664026	0.0634758	0.0628188	0.0650248	0.396251	0.605877	-0.0496978	0.0428897
P19426	Negative elongation factor E OS=Mus musculus OX=10090 GN=Nelfe PE=1 SV=2	18	11	0.0623844	0.0611688	0.0585424	0.063046	0.0618953	0.0636207	0.0649528	0.0645572	0.0642841	0.0640787	0.0615994	0.06232	0.0602501	0.0618697	0.061224	0.0642065	0.145862	0.631932	0.0573572	-0.0274767
Q6P9Q4	FH1/FH2 domain-containing protein 1 OS=Mus musculus OX=10090 GN=Fhod1 PE=1 SV=3	17	12	0.0638397	0.0621164	0.0642199	0.0649491	0.0597734	0.0613328	0.0647534	0.0621933	0.0650522	0.063891	0.0605872	0.0593334	0.0617371	0.0619684	0.0630764	0.0611763	0.366033	0.965391	-0.0409701	-0.00433143
P10852	4F2 cell-surface antigen heavy chain OS=Mus musculus OX=10090 GN=Slc3a2 PE=1 SV=1	56	17	0.0648264	0.0659038	0.0627329	0.062868	0.061105	0.0635343	0.0579706	0.0615298	0.0615455	0.0637502	0.0614305	0.0620811	0.062814	0.0618188	0.0630503	0.0630385	0.0619823	0.870207	-0.0707646	0.011169
Q8R0K9	Transcription factor E2F4 OS=Mus musculus OX=10090 GN=E2f4 PE=1 SV=1	6	4	0.0679607	0.0607969	0.0629164	0.0646808	0.0616349	0.0582314	0.0594065	0.061584	0.0660917	0.0610104	0.0714385	0.0697704	0.0592572	0.0563102	0.0609232	0.0579869	0.212528	0.0507218	-0.0891876	-0.192433
Q8BSQ9	Protein polybromo-1 OS=Mus musculus OX=10090 GN=Pbrm1 PE=1 SV=4	36	20	0.0614205	0.0616186	0.0622169	0.0619661	0.0614755	0.0628771	0.0684874	0.0651326	0.0604636	0.0619955	0.0609928	0.0636948	0.0628475	0.0628998	0.0606172	0.0612938	0.154209	0.972189	0.0602229	0.00308369
Q3UJD6	Ubiquitin carboxyl-terminal hydrolase 19 OS=Mus musculus OX=10090 GN=Usp19 PE=1 SV=1	22	11	0.0602005	0.0620076	0.0623145	0.061909	0.0638518	0.0641858	0.064936	0.0628276	0.0620412	0.0633999	0.0624252	0.0599148	0.0625256	0.0634433	0.0619035	0.0621138	0.0404	0.749589	0.0538651	0.0130251
O54824	Pro-interleukin-16 OS=Mus musculus OX=10090 GN=Il16 PE=1 SV=3	65	22	0.064915	0.0631479	0.0643998	0.0624359	0.0588526	0.0560898	0.0606829	0.0581939	0.0660182	0.0648961	0.0653864	0.0644322	0.0612416	0.0636149	0.0628161	0.0628768	0.00153233	0.167281	-0.12493	-0.0575563
Q9ET22	Dipeptidyl peptidase 2 OS=Mus musculus OX=10090 GN=Dpp7 PE=1 SV=2	1	1	0.055933	0.0606164	0.0543931	0.0571139	0.0701722	0.0701471	0.0729411	0.0743036	0.0576349	0.0562371	0.0552356	0.0609166	0.0591953	0.0681504	0.0633885	0.0636212	0.000333942	0.110726	0.335193	0.144259
Q91WG2	Rab GTPase-binding effector protein 2 OS=Mus musculus OX=10090 GN=Rabep2 PE=1 SV=3	27	16	0.063855	0.0626399	0.0643345	0.0631098	0.0629795	0.0623277	0.0635752	0.0644356	0.0636192	0.0614154	0.0616359	0.0617642	0.0598231	0.0595186	0.0631242	0.0618421	0.914376	0.536	-0.00356567	-0.0244445
P57787	Monocarboxylate transporter 4 OS=Mus musculus OX=10090 GN=Slc16a3 PE=1 SV=1	13	4	0.0638403	0.0666804	0.0633462	0.0660292	0.0508931	0.0498222	0.0502622	0.0522041	0.0677629	0.068792	0.0626019	0.0668975	0.0697024	0.0669594	0.0634154	0.070791	5.18e-05	0.775486	-0.355049	0.0255004
Q6ZQL4	WD repeat-containing protein 43 OS=Mus musculus OX=10090 GN=Wdr43 PE=1 SV=2	21	13	0.0627691	0.0654954	0.0624764	0.0629925	0.0627264	0.0631132	0.0608389	0.056123	0.0582807	0.060541	0.0654148	0.0643521	0.0637768	0.0661476	0.0601929	0.0647592	0.337333	0.731151	-0.0648351	0.0367161
Q923W1	Trimethylguanosine synthase OS=Mus musculus OX=10090 GN=Tgs1 PE=1 SV=2	6	4	0.0683875	0.0641508	0.056471	0.0695739	0.0613687	0.0601584	0.0601014	0.0592971	0.0650099	0.0621499	0.0641869	0.0622479	0.0585634	0.0599744	0.062993	0.0653658	0.240456	0.769975	-0.0974073	-0.0396604
O70551	SRSF protein kinase 1 OS=Mus musculus OX=10090 GN=Srpk1 PE=1 SV=2	30	15	0.0624662	0.0623102	0.0628369	0.0585847	0.0625757	0.062047	0.058899	0.065401	0.0596384	0.0617457	0.0692021	0.063219	0.0628235	0.0648256	0.0618546	0.0615705	0.831609	0.914801	0.01546	-0.0136925
Q6P5B0	RRP12-like protein OS=Mus musculus OX=10090 GN=Rrp12 PE=1 SV=1	43	23	0.062662	0.0622128	0.0610469	0.0618352	0.0652716	0.0670359	0.0678337	0.063956	0.0606375	0.0615168	0.0609785	0.0588495	0.0618926	0.0623567	0.0603369	0.0615773	0.00490272	0.531006	0.0918302	0.0248066
P57080	Ubiquitin carboxyl-terminal hydrolase 25 OS=Mus musculus OX=10090 GN=Usp25 PE=1 SV=2	10	8	0.0654385	0.0617238	0.0706173	0.0650306	0.0610048	0.058871	0.0624827	0.0596685	0.0666781	0.0686067	0.0666101	0.0611908	0.055517	0.060871	0.0588925	0.0567964	0.0831388	0.049428	-0.117551	-0.180513
Q8BX09	Retinoblastoma-binding protein 5 OS=Mus musculus OX=10090 GN=Rbbp5 PE=1 SV=2	17	8	0.0622147	0.0617789	0.061189	0.0603717	0.0623901	0.0610378	0.0664525	0.0661597	0.0637079	0.0598071	0.0621057	0.0591716	0.0652424	0.0643168	0.0609146	0.0631394	0.213343	0.432924	0.0594455	0.0512291
Q9D7E4	UPF0449 protein C19orf25 homolog OS=Mus musculus OX=10090 PE=1 SV=1	6	3	0.066459	0.0711709	0.0657877	0.075669	0.0553968	0.0550018	0.0562997	0.051	0.061365	0.0734726	0.0707407	0.067979	0.0594914	0.0564871	0.060052	0.0536273	0.00178969	0.0488311	-0.357092	-0.250618
Q91X52	L-xylulose reductase OS=Mus musculus OX=10090 GN=Dcxr PE=1 SV=2	19	8	0.0633867	0.0589512	0.0597255	0.0622077	0.0630923	0.0626603	0.065474	0.0636344	0.0629383	0.0630841	0.0634349	0.0637061	0.064177	0.0588204	0.0642817	0.0604254	0.17078	0.61857	0.0616506	-0.0324962
P19157	Glutathione S-transferase P 1 OS=Mus musculus OX=10090 GN=Gstp1 PE=1 SV=2	12	2	0.0652953	0.0573703	0.0658063	0.0587717	0.0616077	0.063558	0.0647612	0.0625183	0.0599506	0.056995	0.0695559	0.0646619	0.061879	0.0628272	0.0617306	0.062711	0.732183	0.969496	0.0324907	-0.00753898
Q9CVB6	Actin-related protein 2/3 complex subunit 2 OS=Mus musculus OX=10090 GN=Arpc2 PE=1 SV=3	46	15	0.0649701	0.06568	0.0624936	0.0616295	0.0575427	0.0602732	0.0566621	0.06042	0.0626239	0.0627264	0.0621909	0.0648674	0.0659652	0.0665345	0.0615989	0.0638216	0.016279	0.645785	-0.11725	0.0306929
P46414	Cyclin-dependent kinase inhibitor 1B OS=Mus musculus OX=10090 GN=Cdkn1b PE=1 SV=2	4	2	0.061946	0.0591016	0.0558699	0.0616189	0.0720291	0.0635708	0.0644703	0.0600448	0.070902	0.0684523	0.0593723	0.056097	0.0597168	0.0623985	0.0646539	0.059756	0.274925	0.829772	0.122991	-0.0417924
P81117	Nucleobindin-2 OS=Mus musculus OX=10090 GN=Nucb2 PE=1 SV=2	39	15	0.0621727	0.062614	0.0632971	0.0626726	0.0612573	0.0631878	0.063659	0.0618846	0.0598258	0.064426	0.0622672	0.064363	0.0621395	0.0633788	0.0602053	0.062649	0.910963	0.809436	-0.00456673	-0.014105
Q60664	Lymphoid-restricted membrane protein OS=Mus musculus OX=10090 GN=Lrmp PE=1 SV=1	12	10	0.0603475	0.0599842	0.0626729	0.0595901	0.0683574	0.0635924	0.0697724	0.0620373	0.0628884	0.0580878	0.0619684	0.0638463	0.0646457	0.0594889	0.0625219	0.0601984	0.0622362	0.99785	0.119238	0.000523376
Q9CYI4	Putative RNA-binding protein Luc7-like 1 OS=Mus musculus OX=10090 GN=Luc7l PE=1 SV=2	4	2	0.0558459	0.0645483	0.0586248	0.0616527	0.0605025	0.0602603	0.0653425	0.0495708	0.0736895	0.0652475	0.0586028	0.0619347	0.0646061	0.0597597	0.0778202	0.0619919	0.835195	0.941405	-0.0354473	0.0234916
Q5U4D9	THO complex subunit 6 homolog OS=Mus musculus OX=10090 GN=Thoc6 PE=1 SV=1	8	5	0.062007	0.068183	0.0573571	0.0633745	0.060924	0.0654362	0.0651573	0.0603108	0.0551471	0.0658285	0.062011	0.0610461	0.0637101	0.0669319	0.0593378	0.0632377	0.95277	0.699048	0.00693112	0.0548824
Q5SVQ0	Histone acetyltransferase KAT7 OS=Mus musculus OX=10090 GN=Kat7 PE=1 SV=1	23	10	0.0598333	0.0591359	0.0598966	0.0638808	0.0650392	0.0636539	0.0690729	0.0683342	0.0602358	0.0638893	0.0641645	0.0611946	0.0616916	0.0588288	0.0619276	0.0592212	0.0154118	0.518116	0.132362	-0.0457698
Q8C863	E3 ubiquitin-protein ligase Itchy OS=Mus musculus OX=10090 GN=Itch PE=1 SV=2	20	11	0.064652	0.0614057	0.0629062	0.0605017	0.0616298	0.0623009	0.0648949	0.06197	0.0627032	0.0630603	0.0634767	0.0635257	0.0610095	0.0603305	0.062758	0.0628749	0.829491	0.450254	0.00782729	-0.0336587
Q920Q4	Vacuolar protein sorting-associated protein 16 homolog OS=Mus musculus OX=10090 GN=Vps16 PE=1 SV=3	14	8	0.058625	0.0600158	0.0638735	0.0636359	0.0635625	0.0630883	0.0644908	0.0610924	0.0629695	0.060576	0.0629949	0.0632858	0.0630294	0.0640721	0.0649233	0.0597648	0.468447	0.909615	0.0359294	0.0108097
Q62093	Serine/arginine-rich splicing factor 2 OS=Mus musculus OX=10090 GN=Srsf2 PE=1 SV=4	25	4	0.0659978	0.0642797	0.0646263	0.0640259	0.0658834	0.0598214	0.0541964	0.0626694	0.0610343	0.0633397	0.0619613	0.0622413	0.0625987	0.0613772	0.0626065	0.0633405	0.136715	0.955067	-0.0977557	0.00782698
Q8R322	Nucleoporin GLE1 OS=Mus musculus OX=10090 GN=Gle1 PE=1 SV=2	5	5	0.0653605	0.0602229	0.0580381	0.0607368	0.0636977	0.0641767	0.069889	0.0640385	0.0619755	0.0543982	0.0584827	0.069576	0.0648444	0.0638839	0.0586484	0.0620308	0.316989	0.846767	0.0997483	0.0339135
Q8C1D8	Protein IWS1 homolog OS=Mus musculus OX=10090 GN=Iws1 PE=1 SV=1	12	6	0.0614846	0.0600448	0.0603749	0.0613207	0.0611431	0.0575059	0.0672882	0.0626822	0.0673111	0.0633836	0.0616819	0.064914	0.0604903	0.0607365	0.0680605	0.0615778	0.702718	0.741492	0.02943	-0.0374592
P30681	High mobility group protein B2 OS=Mus musculus OX=10090 GN=Hmgb2 PE=1 SV=3	122	11	0.0597949	0.0632299	0.0592507	0.0611371	0.0654402	0.0677483	0.0645708	0.0669484	0.0583888	0.0625912	0.0576062	0.0605463	0.0637988	0.0648481	0.0606557	0.0634446	0.013404	0.174546	0.121196	0.0802044
Q62446	Peptidyl-prolyl cis-trans isomerase FKBP3 OS=Mus musculus OX=10090 GN=Fkbp3 PE=1 SV=2	22	6	0.0609905	0.0605794	0.0627282	0.0614454	0.0619233	0.0614023	0.0652908	0.0639595	0.0634331	0.0628733	0.0636063	0.0611843	0.0624557	0.0634048	0.0633438	0.0613793	0.192314	0.965391	0.0392449	-0.00290802
Q8VDP4	Cell cycle and apoptosis regulator protein 2 OS=Mus musculus OX=10090 GN=Ccar2 PE=1 SV=2	60	26	0.0620689	0.0618129	0.0614647	0.0626969	0.0622853	0.0626021	0.0624204	0.0627919	0.0623348	0.0632328	0.0632225	0.0630014	0.0617933	0.0618154	0.0635088	0.0629479	0.378448	0.603051	0.0119416	-0.0100002
Q8CFI0	E3 ubiquitin-protein ligase NEDD4-like OS=Mus musculus OX=10090 GN=Nedd4l PE=1 SV=2	6	4	0.0732326	0.0691327	0.0604468	0.058803	0.0631339	0.0561721	0.0601094	0.0631602	0.0719906	0.0623124	0.0622698	0.068257	0.0569711	0.0611212	0.0565816	0.0563054	0.340442	0.173777	-0.104633	-0.195333
Q8BKZ9	Pyruvate dehydrogenase protein X component, mitochondrial OS=Mus musculus OX=10090 GN=Pdhx PE=1 SV=1	7	6	0.0621721	0.0610453	0.066182	0.0615351	0.0672064	0.0590978	0.0672876	0.069457	0.0632609	0.0634372	0.061084	0.0609657	0.0614513	0.0580695	0.0615009	0.0562471	0.359042	0.485359	0.0660414	-0.0689565
Q9ERD8	Gamma-parvin OS=Mus musculus OX=10090 GN=Parvg PE=1 SV=2	28	11	0.0609571	0.0609917	0.064243	0.0611058	0.0683994	0.0663924	0.0591148	0.0654047	0.0638317	0.0622578	0.0651414	0.0647255	0.0594892	0.0609985	0.0561371	0.0608098	0.277108	0.175213	0.0666649	-0.108943
P63154	Crooked neck-like protein 1 OS=Mus musculus OX=10090 GN=Crnkl1 PE=1 SV=1	36	18	0.0652663	0.0626644	0.0623664	0.0632593	0.0659591	0.0646259	0.0693866	0.0656048	0.0600256	0.0606445	0.0597148	0.0618607	0.0595698	0.0585173	0.0599834	0.0605512	0.0460096	0.65038	0.0665274	-0.0217261
Q8C6G8	WD repeat-containing protein 26 OS=Mus musculus OX=10090 GN=Wdr26 PE=1 SV=3	27	11	0.0602411	0.0607	0.0602433	0.0608597	0.0637065	0.0615282	0.0715426	0.0634554	0.0650556	0.0635708	0.0629282	0.0626903	0.0588535	0.0604719	0.0638524	0.0603003	0.0823558	0.425964	0.102124	-0.0629221
Q9CQT1	Methylthioribose-1-phosphate isomerase OS=Mus musculus OX=10090 GN=Mri1 PE=1 SV=1	26	11	0.062358	0.0629293	0.0603605	0.0641934	0.0638669	0.0598466	0.065173	0.0665223	0.059221	0.0606271	0.0620595	0.06191	0.0618721	0.064516	0.0617809	0.0627635	0.509015	0.515977	0.0310283	0.0415339
Q3UH06	Ras-responsive element-binding protein 1 OS=Mus musculus OX=10090 GN=Rreb1 PE=1 SV=2	30	17	0.0621302	0.0608277	0.0641173	0.0657537	0.0618554	0.0604059	0.0646453	0.0625653	0.0666469	0.0624419	0.0621878	0.063911	0.0610044	0.0588669	0.0610737	0.0615666	0.687825	0.203629	-0.019078	-0.0731689
Q501J7	Phosphatase and actin regulator 4 OS=Mus musculus OX=10090 GN=Phactr4 PE=1 SV=2	9	7	0.0666172	0.0659084	0.0623632	0.0667498	0.0597436	0.0590927	0.0629027	0.0637845	0.0578946	0.0638386	0.0583026	0.0613344	0.0596909	0.0642264	0.0630382	0.0645118	0.113348	0.450254	-0.0919312	0.0595882
Q9D125	28S ribosomal protein S25, mitochondrial OS=Mus musculus OX=10090 GN=Mrps25 PE=1 SV=1	1	1	0.0565231	0.0698054	0.0619841	0.0699956	0.0627473	0.0598889	0.0558178	0.0684975	0.0603386	0.0608207	0.0616063	0.0623677	0.0657504	0.0598017	0.0656029	0.0584521	0.58903	0.913033	-0.0631806	0.0241707
Q9CZ30	Obg-like ATPase 1 OS=Mus musculus OX=10090 GN=Ola1 PE=1 SV=1	33	17	0.061219	0.0637942	0.0604101	0.0621715	0.0631062	0.0650456	0.0629615	0.0626136	0.0581461	0.0596325	0.062536	0.0630843	0.0633479	0.0654125	0.0622675	0.0642514	0.38075	0.184141	0.0354331	0.0693303
Q80YR4	E3 ubiquitin-protein ligase ZNF598 OS=Mus musculus OX=10090 GN=Znf598 PE=1 SV=1	18	13	0.0621896	0.0624976	0.0631382	0.0577378	0.0661924	0.0643942	0.0730298	0.0634982	0.0585981	0.0606076	0.0601181	0.0642755	0.0592814	0.0596451	0.0636156	0.0611806	0.0836504	0.994425	0.120073	0.00100402
Q62178	Semaphorin-4A OS=Mus musculus OX=10090 GN=Sema4a PE=1 SV=2	14	9	0.0680864	0.0659121	0.0690114	0.0668787	0.0500169	0.0524957	0.0581455	0.0523174	0.0656149	0.0687607	0.069059	0.063034	0.0622343	0.0619076	0.0629103	0.0636153	0.000131167	0.278957	-0.34368	-0.0872681
Q4PJX1	Protein odr-4 homolog OS=Mus musculus OX=10090 GN=Odr4 PE=1 SV=2	5	4	0.0618623	0.0627644	0.0640282	0.0634364	0.0624672	0.0625693	0.0623911	0.0642066	0.0573477	0.0688363	0.0650838	0.0596777	0.0587953	0.0612772	0.0612322	0.0640244	0.978669	0.798664	-0.00260363	-0.0296081
Q9JJT9	Phosphorylated adapter RNA export protein OS=Mus musculus OX=10090 GN=Phax PE=1 SV=1	7	4	0.0645685	0.0664508	0.0643295	0.0612197	0.062892	0.0635364	0.069375	0.0584176	0.058195	0.0680633	0.061466	0.0628699	0.0597943	0.0586423	0.060916	0.0592638	0.859447	0.531006	-0.0153278	-0.0685019
Q61206	Platelet-activating factor acetylhydrolase IB subunit beta OS=Mus musculus OX=10090 GN=Pafah1b2 PE=1 SV=2	10	5	0.0559738	0.0615747	0.0581695	0.0647042	0.0621223	0.0685757	0.0595794	0.0697697	0.0529204	0.0547249	0.0659012	0.0661659	0.0675517	0.0642833	0.0618745	0.066109	0.356547	0.456845	0.112253	0.123054
Q8VHE0	Translocation protein SEC63 homolog OS=Mus musculus OX=10090 GN=Sec63 PE=1 SV=4	43	20	0.0601277	0.0613583	0.0638958	0.0603833	0.0631605	0.0641265	0.0644379	0.0633462	0.0611804	0.0604532	0.0630546	0.0632676	0.0640221	0.0642412	0.0609054	0.0620392	0.114074	0.727894	0.0539878	0.018715
Q9CXW3	Calcyclin-binding protein OS=Mus musculus OX=10090 GN=Cacybp PE=1 SV=1	60	13	0.0627913	0.0614091	0.0610723	0.0631503	0.0633923	0.0610078	0.0614868	0.0652503	0.0623748	0.06146	0.0580844	0.0639182	0.062542	0.0640669	0.0638551	0.0641385	0.736077	0.353796	0.0153087	0.0513525
Q8VCX5	Calcium uptake protein 1, mitochondrial OS=Mus musculus OX=10090 GN=Micu1 PE=1 SV=1	4	2	0.0621468	0.0566931	0.0588655	0.0619833	0.0657436	0.0622543	0.0635746	0.064878	0.0626315	0.0608896	0.0649827	0.0631469	0.0644094	0.0610267	0.0640074	0.0627665	0.0425664	0.97282	0.0982624	0.00327292
P70398	Probable ubiquitin carboxyl-terminal hydrolase FAF-X OS=Mus musculus OX=10090 GN=Usp9x PE=1 SV=2	66	34	0.0627393	0.0606601	0.0619302	0.0620448	0.0644205	0.0635935	0.0655896	0.0641369	0.0605468	0.0620257	0.0628544	0.0615951	0.0621323	0.0618341	0.0613317	0.062565	0.0075017	0.894507	0.0592378	0.00499706
Q571B6	WASP homolog-associated protein with actin, membranes and microtubules OS=Mus musculus OX=10090 GN=Whamm PE=1 SV=2	2	2	0.0656189	0.0610974	0.0644396	0.0748783	0.0645209	0.0467078	0.0612152	0.0580613	0.0696608	0.074494	0.0612575	0.0661873	0.051965	0.0578285	0.0676547	0.0544127	0.195768	0.287065	-0.213205	-0.231864
Q9QYF9	Protein NDRG3 OS=Mus musculus OX=10090 GN=Ndrg3 PE=1 SV=1	6	3	0.0645158	0.0650436	0.0642175	0.0682655	0.0592313	0.0616247	0.0696284	0.0582971	0.0595554	0.0633943	0.0637031	0.0621089	0.0611194	0.0591028	0.0608888	0.0593037	0.263468	0.630221	-0.0780544	-0.0488989
Q99MS7	EH domain-binding protein 1-like protein 1 OS=Mus musculus OX=10090 GN=Ehbp1l1 PE=1 SV=1	15	8	0.0647098	0.0592837	0.0643508	0.0625598	0.0634821	0.058205	0.0625037	0.0637068	0.063073	0.0659727	0.0602732	0.0662652	0.0601353	0.0582236	0.0651739	0.0620814	0.812005	0.535675	-0.0174825	-0.0575974
Q9JMH9	Unconventional myosin-XVIIIa OS=Mus musculus OX=10090 GN=Myo18a PE=1 SV=2	45	27	0.0631545	0.0612618	0.0631477	0.0622222	0.0625162	0.0630839	0.0639164	0.0642986	0.0637687	0.0629862	0.0640354	0.0622061	0.061279	0.0605165	0.061469	0.0601379	0.22933	0.038073	0.0231108	-0.0557397
Q3V3R1	Monofunctional C1-tetrahydrofolate synthase, mitochondrial OS=Mus musculus OX=10090 GN=Mthfd1l PE=1 SV=2	104	32	0.0636015	0.0636382	0.0622539	0.0634469	0.0605846	0.0612439	0.0615022	0.0618203	0.0620213	0.0626144	0.0621066	0.0629186	0.0631767	0.06371	0.062503	0.0628579	0.00338193	0.397243	-0.0451079	0.0148603
Q5UAK0	Mesoderm induction early response protein 1 OS=Mus musculus OX=10090 GN=Mier1 PE=1 SV=2	4	3	0.0605596	0.0575891	0.0549355	0.0601078	0.061664	0.0710679	0.0793339	0.0634106	0.0582484	0.0605651	0.0602392	0.0666465	0.0573205	0.0598538	0.0601576	0.0683004	0.0538861	0.994433	0.234211	-0.0017009
B2RQC6	CAD protein OS=Mus musculus OX=10090 GN=Cad PE=1 SV=1	144	53	0.0618031	0.0626307	0.0605929	0.0607761	0.0635676	0.0648624	0.0643708	0.0656336	0.0610603	0.0620603	0.0621827	0.0611332	0.061267	0.0630486	0.0618122	0.0631985	0.00313903	0.565738	0.0723283	0.0167462
Q9JIG7	Coiled-coil domain-containing protein 22 OS=Mus musculus OX=10090 GN=Ccdc22 PE=1 SV=1	21	15	0.0620971	0.0635048	0.0638773	0.065335	0.0640879	0.0624554	0.0610428	0.0639699	0.0656945	0.0645452	0.0642383	0.0626736	0.0577793	0.0585887	0.0607309	0.0593793	0.576412	0.0123226	-0.0186143	-0.120953
D3Z7P3	Glutaminase kidney isoform, mitochondrial OS=Mus musculus OX=10090 GN=Gls PE=1 SV=1	27	14	0.059749	0.0587415	0.0577352	0.0593269	0.0740315	0.0719184	0.0728681	0.0721513	0.0542427	0.0580941	0.0588974	0.0577803	0.0647216	0.0611466	0.0583559	0.0602394	4.43e-05	0.115883	0.304845	0.0938759
Q8N7N5	DDB1- and CUL4-associated factor 8 OS=Mus musculus OX=10090 GN=Dcaf8 PE=1 SV=1	10	5	0.0629659	0.0630532	0.0620512	0.0637213	0.0643101	0.0601622	0.0691876	0.0585055	0.0637111	0.0615388	0.0629084	0.0613738	0.0646553	0.0678474	0.0525671	0.0614411	0.994022	0.905418	-0.000845658	-0.023873
O55003	BCL2/adenovirus E1B 19 kDa protein-interacting protein 3 OS=Mus musculus OX=10090 GN=Bnip3 PE=1 SV=1	3	2	0.0701988	0.0612065	0.0656217	0.0619998	0.0354796	0.0297573	0.0518411	0.0430562	0.0757597	0.0744406	0.0735765	0.0632848	0.0698592	0.0700508	0.0753503	0.0785172	0.00286822	0.930966	-0.722754	0.0352126
Q14AX6	Cyclin-dependent kinase 12 OS=Mus musculus OX=10090 GN=Cdk12 PE=1 SV=2	11	8	0.0602403	0.0592531	0.0608701	0.067612	0.0642401	0.0613693	0.0596453	0.0656735	0.0623715	0.0605036	0.0631174	0.0606139	0.0629003	0.0647162	0.0642881	0.0625853	0.785668	0.592875	0.0180192	0.0454936
Q9CPX6	Ubiquitin-like-conjugating enzyme ATG3 OS=Mus musculus OX=10090 GN=Atg3 PE=1 SV=1	15	5	0.0652409	0.0642994	0.0665539	0.0610603	0.0628365	0.0608547	0.0612611	0.0594607	0.0587944	0.0647284	0.0636007	0.064376	0.0589282	0.0621462	0.0601513	0.0657074	0.217373	0.785845	-0.0728656	-0.0265917
Q9CWX2	Complex I intermediate-associated protein 30, mitochondrial OS=Mus musculus OX=10090 GN=Ndufaf1 PE=1 SV=2	8	6	0.0609499	0.0576603	0.0634171	0.0615053	0.0611104	0.0587623	0.0646851	0.064026	0.0616211	0.0648374	0.0653424	0.0628824	0.0631727	0.0621311	0.0645932	0.0633033	0.579211	0.937343	0.0294035	-0.0081606
Q8CH18	Cell division cycle and apoptosis regulator protein 1 OS=Mus musculus OX=10090 GN=Ccar1 PE=1 SV=1	40	21	0.0631068	0.062577	0.0600714	0.0629412	0.0660817	0.0656334	0.0647956	0.0641541	0.0600135	0.0620899	0.0611941	0.0621417	0.0604893	0.0619175	0.0613268	0.0614658	0.0119921	0.979504	0.068002	-0.00131765
Q0P678	Zinc finger CCCH domain-containing protein 18 OS=Mus musculus OX=10090 GN=Zc3h18 PE=1 SV=1	38	19	0.0638797	0.0637632	0.0627202	0.0624789	0.0639181	0.0637278	0.0647003	0.063573	0.0628446	0.061914	0.0581548	0.0608856	0.0621573	0.0620444	0.062703	0.060535	0.571401	0.609744	0.0174891	0.0218684
Q9QYE6	Golgin subfamily A member 5 OS=Mus musculus OX=10090 GN=Golga5 PE=1 SV=2	29	18	0.0611656	0.0625421	0.063132	0.0621174	0.0630677	0.0608013	0.0634368	0.0609383	0.0663171	0.0641344	0.06439	0.0649257	0.0609584	0.0610266	0.0615068	0.0595398	0.878313	0.0112036	-0.00431114	-0.0960601
Q5SUA5	Unconventional myosin-Ig OS=Mus musculus OX=10090 GN=Myo1g PE=1 SV=1	43	19	0.0628229	0.0635185	0.062965	0.0605663	0.0599478	0.0607143	0.0613347	0.0628714	0.0638705	0.0629711	0.0637256	0.0638769	0.0622053	0.0635111	0.0626065	0.0624922	0.215727	0.531761	-0.0291708	-0.0207424
Q8CDM8	Protein FAM160B1 OS=Mus musculus OX=10090 GN=Fam160b1 PE=1 SV=2	13	6	0.062634	0.0602291	0.0635641	0.0635411	0.0675236	0.0611165	0.0661567	0.0610722	0.0631038	0.0620942	0.0635837	0.0619376	0.0617031	0.0585797	0.0619851	0.0611755	0.521651	0.535974	0.0325129	-0.0427593
Q60770	Syntaxin-binding protein 3 OS=Mus musculus OX=10090 GN=Stxbp3 PE=1 SV=1	10	7	0.0611431	0.0609607	0.0611983	0.0602928	0.0633316	0.0656559	0.0695901	0.0664236	0.0584518	0.0615412	0.0668121	0.0601414	0.0623748	0.0621851	0.0597914	0.0601061	0.0365162	0.903483	0.120721	-0.013071
P20029	Endoplasmic reticulum chaperone BiP OS=Mus musculus OX=10090 GN=Hspa5 PE=1 SV=3	239	41	0.0615413	0.0631681	0.0589453	0.0612675	0.0652434	0.0652632	0.0639234	0.0664139	0.0586756	0.0603372	0.0591794	0.0602968	0.063328	0.0651823	0.0629056	0.0643289	0.0063562	0.0212053	0.0911701	0.100748
P50580	Proliferation-associated protein 2G4 OS=Mus musculus OX=10090 GN=Pa2g4 PE=1 SV=3	79	16	0.0638551	0.063672	0.0613336	0.062269	0.0638563	0.0630663	0.0634908	0.0643177	0.0619242	0.0621702	0.0593706	0.0605964	0.0632805	0.0623827	0.0613717	0.0630429	0.411211	0.283562	0.0207029	0.0352769
Q8K2Z4	Condensin complex subunit 1 OS=Mus musculus OX=10090 GN=Ncapd2 PE=1 SV=2	84	33	0.0642886	0.0635866	0.0635543	0.0638589	0.0615409	0.0603474	0.061961	0.0609556	0.0619783	0.0633598	0.0635952	0.0629427	0.0626481	0.0616823	0.0622804	0.06142	0.00110349	0.246054	-0.0605512	-0.0221688
Q6KCD5	Nipped-B-like protein OS=Mus musculus OX=10090 GN=Nipbl PE=1 SV=1	65	39	0.0623994	0.0596403	0.0623299	0.0616504	0.06445	0.0654611	0.0662925	0.0649865	0.0622223	0.0614656	0.0595341	0.061259	0.0622556	0.0626268	0.0604496	0.0629768	0.00530272	0.555668	0.0864881	0.0224218
Q91VE0	Long-chain fatty acid transport protein 4 OS=Mus musculus OX=10090 GN=Slc27a4 PE=1 SV=1	8	5	0.0640239	0.0512072	0.0619206	0.0612029	0.0665821	0.0595164	0.069173	0.0690063	0.0614236	0.0682204	0.066049	0.0660907	0.0549549	0.0605775	0.0629998	0.0570517	0.165188	0.287041	0.151596	-0.153083
Q05D44	Eukaryotic translation initiation factor 5B OS=Mus musculus OX=10090 GN=Eif5b PE=1 SV=2	85	41	0.0626374	0.0625635	0.0607132	0.062638	0.064698	0.0660323	0.0625028	0.0643754	0.0605369	0.0625815	0.0603201	0.0623918	0.0617564	0.0628732	0.0618554	0.0615242	0.0573858	0.76408	0.0514827	0.0128849
Q9DCL4	Probable methyltransferase-like protein 15 OS=Mus musculus OX=10090 GN=Mettl15 PE=1 SV=2	3	2	0.0671287	0.0644628	0.0523665	0.0638989	0.0549786	0.0576031	0.0791557	0.0496544	0.0698137	0.0666094	0.0656669	0.0552014	0.0486525	0.0706829	0.0678237	0.0663007	0.831202	0.94915	-0.0545493	-0.0311046
E2JF22	Piezo-type mechanosensitive ion channel component 1 OS=Mus musculus OX=10090 GN=Piezo1 PE=1 SV=1	10	8	0.0619647	0.0637829	0.0615202	0.0621975	0.0607986	0.0587401	0.0635247	0.0593123	0.0677305	0.0640519	0.0665755	0.0622603	0.0608365	0.0574827	0.0651322	0.0640895	0.486997	0.339651	-0.0421258	-0.0752072
Q99JX7	Nuclear RNA export factor 1 OS=Mus musculus OX=10090 GN=Nxf1 PE=1 SV=3	24	15	0.0594064	0.059458	0.0602537	0.0603	0.0654098	0.0639477	0.0725912	0.065529	0.0596774	0.0587234	0.0626289	0.0624757	0.0649207	0.0625014	0.0599962	0.0621804	0.00985676	0.669738	0.158158	0.0356642
Q9CXL3	Uncharacterized protein C7orf50 homolog OS=Mus musculus OX=10090 PE=1 SV=3	7	3	0.0676576	0.061559	0.0605888	0.0615007	0.068015	0.0614811	0.0615194	0.0689851	0.0616985	0.0630621	0.0576838	0.0587017	0.0607718	0.0603678	0.0632004	0.063207	0.508396	0.733931	0.0483618	0.0384067
Q99P88	Nuclear pore complex protein Nup155 OS=Mus musculus OX=10090 GN=Nup155 PE=1 SV=1	68	26	0.0605333	0.0614769	0.0609286	0.0622499	0.0631867	0.063957	0.0646292	0.0646023	0.0626501	0.0628521	0.0604739	0.0623571	0.0618196	0.0621495	0.0621976	0.0639363	0.00752336	0.768593	0.0643832	0.0102894
O55022	Membrane-associated progesterone receptor component 1 OS=Mus musculus OX=10090 GN=Pgrmc1 PE=1 SV=4	12	5	0.0620429	0.0612929	0.0637684	0.0621208	0.0612053	0.0641203	0.0638476	0.0647336	0.0607522	0.0648896	0.0606486	0.0629925	0.0632	0.0624053	0.0581944	0.0637856	0.576412	0.909893	0.0266691	-0.0102186
Q8BY87	Ubiquitin carboxyl-terminal hydrolase 47 OS=Mus musculus OX=10090 GN=Usp47 PE=1 SV=2	67	35	0.062276	0.0627135	0.0624304	0.0628458	0.0612384	0.0619015	0.0628337	0.0624011	0.0626684	0.0626661	0.0636296	0.0628864	0.0611981	0.0626697	0.0636348	0.0620065	0.512565	0.554628	-0.0109988	-0.0135956
Q9DBY8	Nuclear valosin-containing protein-like OS=Mus musculus OX=10090 GN=Nvl PE=1 SV=1	21	14	0.0665391	0.0645607	0.0637324	0.0641416	0.0600566	0.0591637	0.0623686	0.0610386	0.0631175	0.0637853	0.0637684	0.0631457	0.0614972	0.0594296	0.0611191	0.0625357	0.00394114	0.144963	-0.094142	-0.0536956
Q9Z1X4	Interleukin enhancer-binding factor 3 OS=Mus musculus OX=10090 GN=Ilf3 PE=1 SV=2	50	20	0.0623586	0.0633722	0.0616644	0.0621055	0.065337	0.0664603	0.068099	0.0640142	0.0615334	0.0619816	0.0597611	0.0612024	0.0611356	0.060783	0.0597315	0.0604601	0.00620248	0.733931	0.0807066	-0.0139624
Q8BPM2	Mitogen-activated protein kinase kinase kinase kinase 5 OS=Mus musculus OX=10090 GN=Map4k5 PE=1 SV=2	6	4	0.0632892	0.0647124	0.0608018	0.0656059	0.0594116	0.0587397	0.0714299	0.0620443	0.06447	0.0585681	0.060124	0.0669719	0.0619789	0.0581255	0.0628525	0.0608744	0.842722	0.819733	-0.0197576	-0.0353723
Q9CYA0	Protein disulfide isomerase Creld2 OS=Mus musculus OX=10090 GN=Creld2 PE=1 SV=1	18	6	0.0599798	0.0613698	0.0616307	0.0578709	0.0633994	0.064581	0.0681347	0.0622167	0.0632461	0.0610523	0.0621494	0.0619939	0.063571	0.0613839	0.0635161	0.0639043	0.0211669	0.725986	0.100695	0.0225936
Q8K327	Chromosome alignment-maintaining phosphoprotein 1 OS=Mus musculus OX=10090 GN=Champ1 PE=1 SV=1	17	13	0.0630883	0.0619117	0.0626384	0.069069	0.0642232	0.0631487	0.0678039	0.0580033	0.0661931	0.0636339	0.0611342	0.0633065	0.0577449	0.0601789	0.0604649	0.0574573	0.788792	0.238135	-0.0208301	-0.108317
P25976	Nucleolar transcription factor 1 OS=Mus musculus OX=10090 GN=Ubtf PE=1 SV=1	48	17	0.0611531	0.0615815	0.0618768	0.0622004	0.0658878	0.0638089	0.0683903	0.0645737	0.0619232	0.0611019	0.0603186	0.0614629	0.0606754	0.0628626	0.0614527	0.0607302	0.00544899	0.923777	0.0893153	0.00529701
P97352	Protein S100-A13 OS=Mus musculus OX=10090 GN=S100a13 PE=1 SV=1	12	5	0.0645658	0.0625061	0.0641257	0.0615946	0.0637861	0.0643363	0.0607962	0.0604271	0.0566969	0.0611874	0.06244	0.0604748	0.0665384	0.0645262	0.059084	0.0669144	0.767994	0.245529	-0.0201052	0.0934619
Q8K2L8	Trafficking protein particle complex subunit 12 OS=Mus musculus OX=10090 GN=Trappc12 PE=1 SV=2	24	14	0.0646306	0.0609652	0.0631114	0.0650522	0.0579019	0.0591399	0.0624684	0.0593893	0.0636155	0.064723	0.0645925	0.065871	0.0638737	0.060345	0.0618507	0.0624696	0.0330589	0.253482	-0.0871574	-0.0585667
Q52KI8	Serine/arginine repetitive matrix protein 1 OS=Mus musculus OX=10090 GN=Srrm1 PE=1 SV=2	30	11	0.0618228	0.0594958	0.0594493	0.0588876	0.0608129	0.0627923	0.0670838	0.0660139	0.0628402	0.0651569	0.0630919	0.0595945	0.0645082	0.0624846	0.0625358	0.0634294	0.0491174	0.880626	0.0982868	0.0136443
Q8C5L7	RNA-binding protein 34 OS=Mus musculus OX=10090 GN=Rbm34 PE=1 SV=2	13	8	0.067458	0.0610638	0.0654422	0.0628	0.0642412	0.0592544	0.0582935	0.0696433	0.0655873	0.0600304	0.0639469	0.0622087	0.0612306	0.0584976	0.0616315	0.0586705	0.700106	0.535585	-0.0328878	-0.0685408
A3KGF7	1-phosphatidylinositol 4,5-bisphosphate phosphodiesterase beta-2 OS=Mus musculus OX=10090 GN=Plcb2 PE=1 SV=1	30	19	0.0636206	0.060399	0.0658123	0.062759	0.060404	0.0606611	0.0650009	0.0596586	0.063738	0.0657086	0.0676911	0.0652612	0.0610622	0.0588083	0.0600894	0.059326	0.387584	0.0376609	-0.0398978	-0.132839
O88696	ATP-dependent Clp protease proteolytic subunit, mitochondrial OS=Mus musculus OX=10090 GN=Clpp PE=1 SV=1	12	5	0.0622557	0.0626428	0.0621571	0.0625022	0.0657693	0.0653843	0.0677543	0.0669453	0.0615575	0.0627138	0.0564327	0.0601156	0.061306	0.0613126	0.058863	0.0622879	0.0349879	0.788021	0.0911186	0.0183832
Q8VE99	Coiled-coil domain-containing protein 115 OS=Mus musculus OX=10090 GN=Ccdc115 PE=1 SV=1	12	5	0.0667923	0.0613123	0.0661069	0.0593953	0.0594687	0.0607661	0.061866	0.0641055	0.0573274	0.0567402	0.0589758	0.0630851	0.0663636	0.0696356	0.0639895	0.0640695	0.556891	0.0796749	-0.0415036	0.161667
Q60972	Histone-binding protein RBBP4 OS=Mus musculus OX=10090 GN=Rbbp4 PE=1 SV=5	13	6	0.0629925	0.0639215	0.0651212	0.061533	0.0611318	0.0631082	0.0640446	0.0623537	0.0665582	0.0650988	0.0636538	0.0616909	0.0598379	0.0580558	0.0610898	0.0598083	0.679659	0.0410078	-0.0166668	-0.105693
Q9Z0P4	Paralemmin-1 OS=Mus musculus OX=10090 GN=Palm PE=1 SV=1	28	12	0.0636868	0.0625491	0.0625426	0.0617954	0.062917	0.0603796	0.0636613	0.0609503	0.0611722	0.0630576	0.0628634	0.0601521	0.0612909	0.0622013	0.0653818	0.0653985	0.697917	0.431678	-0.0156903	0.0400954
P70279	Surfeit locus protein 6 OS=Mus musculus OX=10090 GN=Surf6 PE=1 SV=1	9	9	0.0646617	0.0619829	0.06369	0.0659126	0.06755	0.0632529	0.0670505	0.0661969	0.059197	0.0598191	0.0619101	0.0587767	0.0628582	0.0540955	0.0618964	0.0611492	0.500503	0.998319	0.0431741	-0.000437889
Q9CXK9	RNA-binding protein 33 OS=Mus musculus OX=10090 GN=Rbm33 PE=1 SV=2	16	11	0.0655527	0.0586964	0.060622	0.0623118	0.0618556	0.063176	0.0683199	0.0625498	0.0623711	0.0609785	0.0625277	0.0630639	0.0625332	0.0618381	0.0631202	0.0604832	0.340616	0.96012	0.0500787	-0.00568287
Q8VDP3	[F-actin]-monooxygenase MICAL1 OS=Mus musculus OX=10090 GN=Mical1 PE=1 SV=1	50	25	0.0601758	0.0600253	0.0623624	0.0620668	0.0657651	0.0644445	0.0670442	0.0633046	0.061493	0.0625492	0.0644368	0.0625964	0.0601959	0.0607959	0.0610058	0.0617383	0.00644185	0.271915	0.0908874	-0.0426569
Q8K1B8	Fermitin family homolog 3 OS=Mus musculus OX=10090 GN=Fermt3 PE=1 SV=1	103	27	0.0621583	0.0628559	0.0622237	0.0625461	0.0627692	0.0632952	0.065474	0.0653701	0.060688	0.0628824	0.0613042	0.0621148	0.0614122	0.0620205	0.0605303	0.0623551	0.0811549	0.932486	0.0403318	-0.00388958
Q9ESX5	H/ACA ribonucleoprotein complex subunit DKC1 OS=Mus musculus OX=10090 GN=Dkc1 PE=1 SV=4	33	13	0.0612283	0.061027	0.0617042	0.061863	0.0628894	0.0648444	0.0613757	0.0631986	0.0604519	0.0610853	0.0597402	0.0624092	0.063947	0.0636359	0.0661771	0.0644227	0.15456	0.0287934	0.0373174	0.0833861
Q9JHW4	Selenocysteine-specific elongation factor OS=Mus musculus OX=10090 GN=Eefsec PE=1 SV=2	31	14	0.0629626	0.0631306	0.0614179	0.0634255	0.0612401	0.0626278	0.06556	0.0606263	0.0618645	0.0641069	0.0630115	0.0641798	0.0609048	0.0619559	0.0627088	0.0602771	0.883979	0.352664	-0.00562919	-0.0423127
Q6ZQ08	CCR4-NOT transcription complex subunit 1 OS=Mus musculus OX=10090 GN=Cnot1 PE=1 SV=2	91	38	0.0616825	0.0613039	0.0618877	0.0623862	0.0619817	0.0610411	0.0654826	0.0608365	0.0633679	0.062372	0.062412	0.0624933	0.0618405	0.0635263	0.0638095	0.0635763	0.717446	0.807019	0.0114878	0.0119985
Q9D4V0	Ethanolamine kinase 1 OS=Mus musculus OX=10090 GN=Etnk1 PE=1 SV=2	4	3	0.0639973	0.0602955	0.0629769	0.0643926	0.0679229	0.0644759	0.074584	0.0653895	0.0669731	0.0623272	0.0566983	0.0594476	0.0576249	0.055607	0.0568301	0.0604572	0.167208	0.424073	0.112201	-0.0884595
Q5NCE8	Magnesium transporter MRS2 homolog, mitochondrial OS=Mus musculus OX=10090 GN=Mrs2 PE=2 SV=2	6	4	0.0683647	0.0634457	0.0615784	0.0599949	0.0608964	0.0635072	0.0536356	0.0635557	0.0595728	0.0647921	0.0620691	0.0630703	0.0627552	0.062412	0.0666913	0.0636586	0.396784	0.801352	-0.0703872	0.0345267
Q9DCD5	Tight junction-associated protein 1 OS=Mus musculus OX=10090 GN=Tjap1 PE=1 SV=1	4	3	0.0650084	0.0571677	0.0679623	0.0587435	0.0614599	0.0550691	0.0651343	0.0599059	0.0626862	0.0636332	0.0634911	0.0586549	0.0641655	0.0618496	0.0668832	0.0681851	0.673115	0.589095	-0.0419974	0.0712321
Q9D287	Pre-mRNA-splicing factor SPF27 OS=Mus musculus OX=10090 GN=Bcas2 PE=1 SV=1	37	9	0.061148	0.0628658	0.0622658	0.0635235	0.063389	0.062321	0.0667949	0.0640213	0.0618515	0.0620988	0.0595257	0.0618342	0.0624557	0.0622928	0.0617633	0.0618488	0.202615	0.695558	0.0379823	0.0180255
Q9Z0G0	PDZ domain-containing protein GIPC1 OS=Mus musculus OX=10090 GN=Gipc1 PE=1 SV=1	10	5	0.0665362	0.0627806	0.0610471	0.0627329	0.0604201	0.0621799	0.0689406	0.0596669	0.0621857	0.0648019	0.0618535	0.0657639	0.0602394	0.0596003	0.0617022	0.0595488	0.857866	0.347031	-0.0124605	-0.0783366
Q922Y1	UBX domain-containing protein 1 OS=Mus musculus OX=10090 GN=Ubxn1 PE=1 SV=1	25	11	0.0619098	0.0603414	0.0600792	0.0618018	0.0660596	0.0660828	0.0657622	0.0676032	0.0621963	0.0590028	0.0618654	0.062605	0.0632199	0.0622404	0.0590831	0.060147	0.00319021	0.932486	0.12114	-0.00588846
Q9D0M0	Exosome complex exonuclease RRP42 OS=Mus musculus OX=10090 GN=Exosc7 PE=1 SV=2	12	6	0.0594891	0.062588	0.0545871	0.0658529	0.0633714	0.0668735	0.0682233	0.0683013	0.0622004	0.0625834	0.0577008	0.0618883	0.0595213	0.0641715	0.0624661	0.0601815	0.0725674	0.941405	0.140281	0.0116924
Q64378	Peptidyl-prolyl cis-trans isomerase FKBP5 OS=Mus musculus OX=10090 GN=Fkbp5 PE=1 SV=1	40	17	0.0600814	0.0615418	0.055762	0.0624858	0.0654387	0.0650013	0.0643159	0.0659578	0.0605068	0.0614544	0.0606396	0.0596871	0.063149	0.0651159	0.0624336	0.0664288	0.0140698	0.155517	0.121509	0.0854029
Q61458	Cyclin-H OS=Mus musculus OX=10090 GN=Ccnh PE=1 SV=2	8	4	0.0634812	0.0599257	0.0650513	0.0638795	0.0598148	0.0645942	0.0670758	0.0638762	0.0650361	0.0627126	0.0580448	0.0656821	0.0563831	0.0631986	0.0629174	0.0583266	0.841342	0.555668	0.0166351	-0.0624731
P97386	DNA ligase 3 OS=Mus musculus OX=10090 GN=Lig3 PE=1 SV=2	31	15	0.0620523	0.0618914	0.062803	0.0622711	0.0643104	0.0624678	0.0647968	0.0660466	0.0626657	0.0619288	0.0637701	0.0611539	0.062986	0.0604965	0.060857	0.0595024	0.0949949	0.394035	0.0487375	-0.0333403
Q91W50	Cold shock domain-containing protein E1 OS=Mus musculus OX=10090 GN=Csde1 PE=1 SV=1	65	24	0.0622326	0.0625259	0.0615276	0.06306	0.0623789	0.0623304	0.0658217	0.0638477	0.0617121	0.0612311	0.0620022	0.0632238	0.0620375	0.0611187	0.0620755	0.0628746	0.251501	0.995084	0.0285275	-0.00033805
O88351	Inhibitor of nuclear factor kappa-B kinase subunit beta OS=Mus musculus OX=10090 GN=Ikbkb PE=1 SV=1	23	11	0.0614383	0.0634141	0.0561306	0.0615566	0.0664661	0.0668587	0.0630791	0.0637316	0.0631255	0.0625493	0.0625548	0.0623547	0.0638677	0.0607215	0.0608777	0.0612734	0.0447651	0.779458	0.102066	-0.0225919
Q91ZR1	Ras-related protein Rab-4B OS=Mus musculus OX=10090 GN=Rab4b PE=1 SV=2	4	2	0.060697	0.0657218	0.0588568	0.0603321	0.0645444	0.0706777	0.0646546	0.063797	0.0610961	0.0665475	0.0602409	0.0606109	0.0578774	0.0670873	0.0609065	0.0563521	0.227068	0.780057	0.102414	-0.0389198
P61087	Ubiquitin-conjugating enzyme E2 K OS=Mus musculus OX=10090 GN=Ube2k PE=1 SV=3	19	7	0.0621797	0.0651985	0.0623245	0.0631353	0.0602242	0.0642602	0.060943	0.058199	0.0581365	0.0630716	0.0614942	0.0609156	0.0654569	0.064564	0.0626022	0.0672946	0.270856	0.150342	-0.0542016	0.0935709
Q9CY21	Probable 18S rRNA (guanine-N(7))-methyltransferase OS=Mus musculus OX=10090 GN=Bud23 PE=1 SV=1	11	3	0.0596355	0.0568017	0.055013	0.0683079	0.0674208	0.0656476	0.0615791	0.0657246	0.0555421	0.0598776	0.0601818	0.0592852	0.067017	0.0669634	0.0601328	0.0708699	0.206122	0.179656	0.12322	0.172156
P32037	Solute carrier family 2, facilitated glucose transporter member 3 OS=Mus musculus OX=10090 GN=Slc2a3 PE=1 SV=1	10	5	0.0545126	0.0573394	0.0573115	0.0587412	0.0554677	0.0576545	0.0549466	0.0532957	0.0734269	0.0714664	0.0707437	0.0670624	0.0688745	0.0660823	0.0674697	0.0656049	0.383346	0.223606	-0.0420449	-0.0763516
Q9CPN8	Insulin-like growth factor 2 mRNA-binding protein 3 OS=Mus musculus OX=10090 GN=Igf2bp3 PE=1 SV=1	35	15	0.0622069	0.0624569	0.0602332	0.0615323	0.0671734	0.0692231	0.0680282	0.0673696	0.0633224	0.0620383	0.0590191	0.0599273	0.0598815	0.0593028	0.0577641	0.0605206	0.000863006	0.3535	0.141384	-0.0406143
P14873	Microtubule-associated protein 1B OS=Mus musculus OX=10090 GN=Map1b PE=1 SV=2	17	12	0.0664435	0.0646668	0.0655924	0.0683811	0.0556109	0.0570804	0.0557196	0.0568056	0.0636052	0.0662193	0.0690445	0.0677242	0.062505	0.0575716	0.0601989	0.0628309	0.000241965	0.037657	-0.234924	-0.133263
Q9WTR1	Transient receptor potential cation channel subfamily V member 2 OS=Mus musculus OX=10090 GN=Trpv2 PE=1 SV=2	29	10	0.0606914	0.0613996	0.0607357	0.0616522	0.0686088	0.0653839	0.0699467	0.0714419	0.0583759	0.058895	0.060178	0.0612135	0.0615525	0.0589753	0.0593324	0.0616169	0.000630403	0.787835	0.170984	0.0168677
P39749	Flap endonuclease 1 OS=Mus musculus OX=10090 GN=Fen1 PE=1 SV=1	21	7	0.0639986	0.062544	0.0626337	0.0614339	0.0619006	0.0648627	0.0660193	0.0655391	0.0599638	0.0651234	0.0569637	0.0593157	0.0606817	0.0643575	0.0627475	0.0619148	0.418876	0.492278	0.0434252	0.050372
Q9JKX6	ADP-sugar pyrophosphatase OS=Mus musculus OX=10090 GN=Nudt5 PE=1 SV=1	21	7	0.064279	0.0621176	0.0585548	0.0614796	0.0605402	0.0602543	0.0628586	0.061953	0.0616247	0.0637446	0.0626563	0.0632193	0.0622436	0.0641115	0.0640561	0.0663066	0.929881	0.584911	-0.00425049	0.0308393
Q4VC33	E3 ubiquitin-protein transferase MAEA OS=Mus musculus OX=10090 GN=Maea PE=1 SV=1	5	3	0.0634337	0.069225	0.06121	0.0619348	0.0684063	0.057545	0.0542153	0.060737	0.0590853	0.0697555	0.0677995	0.0672692	0.058198	0.0591843	0.0605074	0.0614936	0.391358	0.316909	-0.0902412	-0.138149
Q8C2K1	Differentially expressed in FDCP 6 OS=Mus musculus OX=10090 GN=Def6 PE=1 SV=1	43	16	0.0645015	0.0622651	0.063574	0.0632027	0.061754	0.0606064	0.0651005	0.0601051	0.0621565	0.0647768	0.0631999	0.0630199	0.0626837	0.0598771	0.06306	0.0601169	0.361943	0.401571	-0.0350054	-0.0431312
Q9Z1Q9	Valine--tRNA ligase OS=Mus musculus OX=10090 GN=Vars1 PE=1 SV=1	118	35	0.0616991	0.0618424	0.061371	0.0618285	0.063319	0.0639918	0.0659481	0.0652703	0.0607519	0.0615209	0.0627416	0.0614467	0.0633039	0.0628749	0.0611749	0.060915	0.00824854	0.779458	0.0671521	0.0104373
Q64373	Bcl-2-like protein 1 OS=Mus musculus OX=10090 GN=Bcl2l1 PE=1 SV=1	2	2	0.0610363	0.0641955	0.0760864	0.0608647	0.0623198	0.0618526	0.0638747	0.0623033	0.0600269	0.060062	0.0686858	0.0642746	0.065337	0.0530882	0.0550305	0.0609616	0.629842	0.490759	-0.0605766	-0.112974
Q8CE96	tRNA (adenine(58)-N(1))-methyltransferase non-catalytic subunit TRM6 OS=Mus musculus OX=10090 GN=Trmt6 PE=1 SV=1	19	10	0.0655642	0.0633253	0.0643189	0.0672991	0.0619454	0.0614802	0.055093	0.0619894	0.0617322	0.0643759	0.0645411	0.0621077	0.0584056	0.0677663	0.0603881	0.0596675	0.106238	0.724093	-0.116628	-0.0399122
P39054	Dynamin-2 OS=Mus musculus OX=10090 GN=Dnm2 PE=1 SV=2	50	16	0.0613444	0.0614671	0.0597706	0.0594814	0.0631176	0.0632186	0.0646129	0.0639049	0.0617664	0.0616085	0.0628265	0.0608899	0.0632935	0.0647362	0.0634876	0.064474	0.00226457	0.0621778	0.0743806	0.0510744
Q91WK0	Leucine-rich repeat flightless-interacting protein 2 OS=Mus musculus OX=10090 GN=Lrrfip2 PE=1 SV=1	7	4	0.063115	0.0589452	0.0635043	0.0684453	0.0605928	0.0595918	0.0638629	0.0651742	0.0636007	0.0672073	0.0617824	0.0647164	0.0637376	0.0577207	0.0590663	0.058937	0.731853	0.263129	-0.0264059	-0.104062
Q80TJ7	Histone lysine demethylase PHF8 OS=Mus musculus OX=10090 GN=Phf8 PE=1 SV=2	11	8	0.0607562	0.0622617	0.0645304	0.0621731	0.0650991	0.0651542	0.0679294	0.0655005	0.0642166	0.0638918	0.0617441	0.0605622	0.0585318	0.0598585	0.0603284	0.0574619	0.0375841	0.0845322	0.0785974	-0.0842688
Q91WC0	Actin-histidine N-methyltransferase OS=Mus musculus OX=10090 GN=Setd3 PE=1 SV=1	26	12	0.0602658	0.0616415	0.0622068	0.0635992	0.0635795	0.062438	0.0647781	0.0621862	0.059685	0.0651316	0.0618327	0.0596301	0.0640819	0.0620614	0.063572	0.0633104	0.45321	0.466	0.030442	0.0398273
Q9QYB5	Gamma-adducin OS=Mus musculus OX=10090 GN=Add3 PE=1 SV=2	24	12	0.0644162	0.0637657	0.0653847	0.0621985	0.0577096	0.0572655	0.0609725	0.0585157	0.0664027	0.0626897	0.0646918	0.0647971	0.0628559	0.0626469	0.0617642	0.0639233	0.00218348	0.353796	-0.125645	-0.0416442
Q9JLI8	Squamous cell carcinoma antigen recognized by T-cells 3 OS=Mus musculus OX=10090 GN=Sart3 PE=1 SV=1	31	14	0.0628406	0.0613184	0.0620461	0.0617455	0.0635469	0.0612485	0.0682495	0.0644555	0.0620257	0.0625839	0.0631779	0.0614532	0.0611475	0.0598718	0.0631913	0.0610977	0.178838	0.708607	0.0534818	-0.0231373
Q9CSU0	Regulation of nuclear pre-mRNA domain-containing protein 1B OS=Mus musculus OX=10090 GN=Rprd1b PE=1 SV=2	30	8	0.0614006	0.0613147	0.0648421	0.0640754	0.0618546	0.0598597	0.0631792	0.0637273	0.063223	0.062865	0.0666849	0.05972	0.063259	0.0609794	0.0622575	0.0607577	0.741718	0.689906	-0.01734	-0.0293439
Q8BMI4	Flap endonuclease GEN homolog 1 OS=Mus musculus OX=10090 GN=Gen1 PE=1 SV=2	5	3	0.0603886	0.0685636	0.0690957	0.0595224	0.0589236	0.0608415	0.0594873	0.0520488	0.0635076	0.0695992	0.0629502	0.0617707	0.0651786	0.0617935	0.0709099	0.0554189	0.194422	0.897073	-0.15435	-0.0297287
A2AN08	E3 ubiquitin-protein ligase UBR4 OS=Mus musculus OX=10090 GN=Ubr4 PE=1 SV=1	102	57	0.0617677	0.0616976	0.0619444	0.063445	0.063414	0.0634555	0.064041	0.0633413	0.0617004	0.0628561	0.0624691	0.0616573	0.0614296	0.0624139	0.0624644	0.0619024	0.0361164	0.921315	0.0310355	-0.00272944
Q8CGC7	Bifunctional glutamate/proline--tRNA ligase OS=Mus musculus OX=10090 GN=Eprs1 PE=1 SV=4	211	54	0.063077	0.0640529	0.0618936	0.0629451	0.0597936	0.0602906	0.06051	0.0608121	0.0626462	0.0639705	0.0624585	0.0629271	0.0633762	0.0642229	0.0626959	0.0643276	0.00262736	0.533211	-0.061702	0.0149069
Q8BZZ3	NEDD4-like E3 ubiquitin-protein ligase WWP1 OS=Mus musculus OX=10090 GN=Wwp1 PE=1 SV=2	2	1	0.064948	0.0625353	0.0551366	0.0671647	0.0627776	0.056018	0.0653649	0.0649629	0.0677034	0.0610685	0.0609359	0.0651122	0.0608493	0.0596886	0.0637033	0.0620308	0.984333	0.75584	-0.0025989	-0.048207
Q8R3C0	Mini-chromosome maintenance complex-binding protein OS=Mus musculus OX=10090 GN=Mcmbp PE=1 SV=1	26	10	0.0641678	0.0646542	0.0652414	0.0634365	0.0635784	0.0617205	0.0646927	0.0649942	0.0646418	0.0601211	0.060703	0.063065	0.0615396	0.0603307	0.0579949	0.0591181	0.7276	0.257546	-0.0143728	-0.0562534
Q925U4	ER degradation-enhancing alpha-mannosidase-like protein 1 OS=Mus musculus OX=10090 GN=Edem1 PE=1 SV=1	1	1	0.0668855	0.0585614	0.0794139	0.0627967	0.0589496	0.0673208	0.0608923	0.0581422	0.0552845	0.0545984	0.0589166	0.0661045	0.0685621	0.0565354	0.0623894	0.0646468	0.4114	0.619231	-0.118837	0.102822
Q7TPR4	Alpha-actinin-1 OS=Mus musculus OX=10090 GN=Actn1 PE=1 SV=1	37	11	0.0634839	0.062146	0.0611178	0.0633064	0.061467	0.06257	0.0662533	0.0612571	0.0629051	0.0617171	0.061473	0.0636435	0.0622656	0.0613245	0.0625787	0.0624909	0.830026	0.926864	0.00803915	-0.00614958
P97313	DNA-dependent protein kinase catalytic subunit OS=Mus musculus OX=10090 GN=Prkdc PE=1 SV=3	21	14	0.0640988	0.0624701	0.0624122	0.0619662	0.0609043	0.0599611	0.0622602	0.0617482	0.0658877	0.0624837	0.064236	0.06408	0.0600134	0.0611713	0.0637399	0.0625669	0.249031	0.18859	-0.0353742	-0.0527522
Q9D6T0	Nitric oxide synthase-interacting protein OS=Mus musculus OX=10090 GN=Nosip PE=1 SV=1	8	6	0.0636571	0.066504	0.0655796	0.062194	0.0654646	0.0694775	0.0657958	0.0658171	0.0591815	0.0605626	0.0623538	0.0583919	0.0576219	0.0565808	0.0597815	0.0610361	0.304635	0.617093	0.0474833	-0.0333831
Q6PIP5	NudC domain-containing protein 1 OS=Mus musculus OX=10090 GN=Nudcd1 PE=1 SV=2	27	13	0.0590135	0.0631585	0.0640839	0.0620885	0.0609614	0.0607945	0.0600916	0.0632157	0.0627529	0.065038	0.0615395	0.0634548	0.0619332	0.0637438	0.0643159	0.0638142	0.647731	0.940603	-0.0187567	0.0059614
Q8BGS2	BolA-like protein 2 OS=Mus musculus OX=10090 GN=Bola2 PE=1 SV=1	7	3	0.0638763	0.0634513	0.0626929	0.0649098	0.0636805	0.063999	0.051724	0.0567883	0.0639042	0.0624741	0.0644789	0.0632677	0.0669323	0.0622518	0.0632236	0.0623452	0.162991	0.985419	-0.115585	0.00302285
Q9QZH6	Evolutionarily conserved signaling intermediate in Toll pathway, mitochondrial OS=Mus musculus OX=10090 GN=Ecsit PE=1 SV=2	7	5	0.0596187	0.0673655	0.0575328	0.0575574	0.0694359	0.0642389	0.0634622	0.0637935	0.0608344	0.0637402	0.0671085	0.0631644	0.0610097	0.0584186	0.060392	0.0623274	0.140722	0.477593	0.110319	-0.0732523
Q6PGL7	WASH complex subunit 2 OS=Mus musculus OX=10090 GN=Washc2 PE=1 SV=1	38	19	0.0618811	0.0616039	0.0631224	0.0647588	0.0625961	0.0598055	0.0621497	0.06138	0.0645401	0.0630983	0.0648245	0.0632939	0.0618613	0.0598639	0.0636371	0.0615834	0.319551	0.220293	-0.0314692	-0.050818
Q9Z1E4	Glycogen [starch] synthase, muscle OS=Mus musculus OX=10090 GN=Gys1 PE=1 SV=2	39	18	0.0598773	0.0606004	0.060624	0.0613872	0.0568738	0.0586801	0.0613726	0.0585761	0.061704	0.0636468	0.0663513	0.0640614	0.0670756	0.0689117	0.0648409	0.0654169	0.280858	0.265819	-0.0426548	0.058018
Q9CXT8	Mitochondrial-processing peptidase subunit beta OS=Mus musculus OX=10090 GN=Pmpcb PE=1 SV=1	24	7	0.0633515	0.0628264	0.0612492	0.060996	0.0657456	0.0636559	0.0689297	0.0640283	0.0633333	0.0594263	0.0599593	0.0611978	0.0612117	0.0623548	0.0611575	0.0605768	0.049509	0.910705	0.0782174	0.00851856
Q99L13	3-hydroxyisobutyrate dehydrogenase, mitochondrial OS=Mus musculus OX=10090 GN=Hibadh PE=1 SV=1	12	6	0.0626935	0.0544465	0.0603654	0.0588923	0.0604237	0.0627603	0.0604182	0.0640875	0.0606001	0.0615495	0.0678818	0.0636959	0.0668573	0.0628434	0.0656793	0.0668054	0.304933	0.61857	0.0687597	0.0482389
Q09200	Beta-1,4 N-acetylgalactosaminyltransferase 1 OS=Mus musculus OX=10090 GN=B4galnt1 PE=1 SV=1	37	12	0.0624214	0.0637223	0.0610743	0.0617391	0.0644795	0.0639815	0.0661936	0.0671175	0.0611814	0.0608285	0.0569136	0.059585	0.062945	0.0631383	0.0614702	0.0632088	0.0427482	0.112763	0.0723219	0.072764
Q8BGQ7	Alanine--tRNA ligase, cytoplasmic OS=Mus musculus OX=10090 GN=Aars1 PE=1 SV=1	124	31	0.0635741	0.0641071	0.0634625	0.062116	0.0612762	0.0618646	0.0612177	0.0622915	0.0615183	0.0622246	0.0622159	0.0627698	0.0625224	0.0637436	0.0620414	0.0630545	0.0257766	0.498042	-0.0380914	0.0151575
Q8BH74	Nuclear pore complex protein Nup107 OS=Mus musculus OX=10090 GN=Nup107 PE=1 SV=1	52	20	0.0624715	0.0636818	0.0627313	0.0617925	0.0618188	0.0638084	0.0656273	0.0623383	0.0622891	0.0643137	0.062177	0.0615761	0.0626714	0.0610156	0.0622759	0.0594113	0.632337	0.518359	0.0163764	-0.0291154
Q9JK38	Glucosamine 6-phosphate N-acetyltransferase OS=Mus musculus OX=10090 GN=Gnpnat1 PE=1 SV=1	8	3	0.0646298	0.0592614	0.0599354	0.0631139	0.0607371	0.0613267	0.0693849	0.0609109	0.0625522	0.0606167	0.0650281	0.063646	0.0608247	0.0633369	0.0637379	0.0609573	0.667764	0.889534	0.0299398	-0.0170643
Q8K3Z9	Nuclear envelope pore membrane protein POM 121 OS=Mus musculus OX=10090 GN=Pom121 PE=1 SV=2	6	6	0.0630214	0.0650963	0.0662452	0.0647921	0.0637438	0.0620093	0.0586882	0.063138	0.0619966	0.0660033	0.0573396	0.0657025	0.0589711	0.0666465	0.0628418	0.0537642	0.478853	0.70285	-0.0664255	-0.0538252
P12023	Amyloid-beta A4 protein OS=Mus musculus OX=10090 GN=App PE=1 SV=3	8	5	0.0634422	0.0613581	0.0652146	0.0663125	0.0559138	0.0620719	0.0575795	0.0571168	0.0664017	0.0656259	0.0702718	0.0673011	0.0611763	0.0585489	0.0600267	0.0616382	0.0128871	0.0331304	-0.140139	-0.159253
Q64518	Sarcoplasmic/endoplasmic reticulum calcium ATPase 3 OS=Mus musculus OX=10090 GN=Atp2a3 PE=1 SV=3	80	23	0.0617171	0.0610428	0.0610105	0.0595983	0.0659911	0.0646505	0.0672112	0.0650119	0.0612582	0.0610437	0.060481	0.0607949	0.0631788	0.0623583	0.0615664	0.0630852	0.000146628	0.142014	0.111129	0.0385723
Q9DBR0	A-kinase anchor protein 8 OS=Mus musculus OX=10090 GN=Akap8 PE=1 SV=1	21	10	0.0621083	0.0643865	0.0677943	0.0657972	0.0621848	0.0575215	0.0642651	0.0602179	0.0647174	0.0597783	0.0676134	0.0632434	0.0620903	0.0599238	0.0608937	0.0574642	0.157613	0.312494	-0.0914605	-0.086387
Q8CIH5	1-phosphatidylinositol 4,5-bisphosphate phosphodiesterase gamma-2 OS=Mus musculus OX=10090 GN=Plcg2 PE=1 SV=1	70	27	0.0620557	0.0623964	0.0658761	0.0623657	0.0614279	0.0631983	0.0591174	0.0595653	0.062831	0.0606999	0.0657082	0.0634715	0.0628707	0.062536	0.0630816	0.0627983	0.172912	0.923777	-0.0546754	-0.00758311
Q02819	Nucleobindin-1 OS=Mus musculus OX=10090 GN=Nucb1 PE=1 SV=2	82	25	0.0626266	0.0623185	0.0622655	0.0615794	0.0626328	0.0627386	0.0641752	0.0653777	0.0630714	0.0638245	0.0625032	0.0637275	0.0599941	0.0610025	0.0615202	0.0606424	0.0794882	0.036528	0.0349423	-0.0579672
Q6A009	E3 ubiquitin-protein ligase listerin OS=Mus musculus OX=10090 GN=Ltn1 PE=1 SV=3	21	15	0.0614553	0.0637723	0.0646924	0.0632647	0.0588643	0.0615437	0.0624702	0.0615022	0.063305	0.0632436	0.0627767	0.0637383	0.0617519	0.0623401	0.0630863	0.0621929	0.0612978	0.575958	-0.0511638	-0.0212275
Q7TND5	Ribosome production factor 1 OS=Mus musculus OX=10090 GN=Rpf1 PE=2 SV=2	5	4	0.0656788	0.0646248	0.0683535	0.0745559	0.0647827	0.0585025	0.0625009	0.062994	0.0625509	0.0644091	0.0635037	0.0616045	0.0583068	0.0558199	0.0573225	0.0544896	0.0437515	0.0714931	-0.133914	-0.158162
Q921F4	Heterogeneous nuclear ribonucleoprotein L-like OS=Mus musculus OX=10090 GN=Hnrnpll PE=1 SV=3	34	13	0.0621196	0.0634252	0.0598683	0.0623011	0.0628495	0.0653753	0.0653393	0.0646909	0.0624357	0.0612308	0.0594616	0.0602349	0.0613442	0.0620116	0.06195	0.065362	0.0917387	0.37302	0.0602513	0.0424581
Q8BU30	Isoleucine--tRNA ligase, cytoplasmic OS=Mus musculus OX=10090 GN=Iars1 PE=1 SV=2	94	33	0.0626864	0.0630428	0.0604686	0.0615674	0.0612395	0.0611962	0.0624911	0.0602805	0.061962	0.0637873	0.0625031	0.062635	0.0634976	0.0653874	0.0632057	0.0640493	0.535952	0.3362	-0.0148983	0.0298507
P63158	High mobility group protein B1 OS=Mus musculus OX=10090 GN=Hmgb1 PE=1 SV=2	104	15	0.0631158	0.0623049	0.0599575	0.0619542	0.0653452	0.065502	0.0601995	0.066946	0.0578532	0.0617466	0.0587486	0.0608931	0.0628246	0.0653916	0.0645555	0.0626617	0.20963	0.135054	0.0599696	0.0947426
Q99L48	60S ribosomal export protein NMD3 OS=Mus musculus OX=10090 GN=Nmd3 PE=1 SV=1	17	8	0.0641026	0.0642162	0.0633779	0.0643698	0.0595979	0.0572223	0.0662072	0.0592581	0.0651495	0.0625687	0.0630425	0.0604913	0.0630564	0.0631247	0.0618632	0.0623518	0.127848	0.97042	-0.0819614	-0.00447158
Q99J99	3-mercaptopyruvate sulfurtransferase OS=Mus musculus OX=10090 GN=Mpst PE=1 SV=4	11	6	0.0604107	0.0669195	0.0633375	0.0651402	0.0608019	0.0597394	0.0580017	0.0559393	0.0662737	0.0668437	0.0637538	0.0639047	0.0660297	0.062577	0.0608338	0.0594934	0.0378257	0.385838	-0.12527	-0.0678278
Q80U93	Nuclear pore complex protein Nup214 OS=Mus musculus OX=10090 GN=Nup214 PE=1 SV=2	78	35	0.0647841	0.063333	0.062509	0.0635999	0.0616314	0.0619066	0.0644291	0.0639996	0.0634761	0.0620015	0.0609887	0.0617425	0.0616227	0.0608785	0.0620756	0.0610216	0.622252	0.694759	-0.0130375	-0.015146
Q3UEB3	Poly(U)-binding-splicing factor PUF60 OS=Mus musculus OX=10090 GN=Puf60 PE=1 SV=2	54	16	0.0634993	0.0637658	0.0618336	0.0609979	0.062867	0.0628755	0.0625019	0.0622592	0.06216	0.0602434	0.0642432	0.0619536	0.0625284	0.0639675	0.0625194	0.0617842	0.940361	0.778712	0.00257856	0.0129683
B1AY13	Ubiquitin carboxyl-terminal hydrolase 24 OS=Mus musculus OX=10090 GN=Usp24 PE=1 SV=1	28	23	0.0618691	0.0604818	0.064147	0.0613878	0.0608308	0.0624671	0.0657635	0.0619809	0.061945	0.0622537	0.0633987	0.0626405	0.063492	0.0619362	0.063121	0.0622848	0.610927	0.963222	0.0179886	0.00341585
Q8R420	ATP-binding cassette sub-family A member 3 OS=Mus musculus OX=10090 GN=Abca3 PE=1 SV=3	2	2	0.0663105	0.063559	0.0713998	0.057967	0.0624237	0.0552582	0.0532357	0.0747126	0.0660159	0.0605466	0.062022	0.0607008	0.048349	0.0650548	0.0654381	0.0670063	0.653379	0.929876	-0.0866152	-0.0314474
E9Q2M9	WD repeat- and FYVE domain-containing protein 4 OS=Mus musculus OX=10090 GN=Wdfy4 PE=1 SV=2	39	22	0.0624398	0.061205	0.0641723	0.061249	0.0610986	0.061057	0.0617316	0.0615753	0.0631959	0.0612354	0.0622406	0.0647083	0.063	0.0617594	0.0647904	0.0645415	0.500503	0.74818	-0.0207738	0.0155032
Q91WN1	DnaJ homolog subfamily C member 9 OS=Mus musculus OX=10090 GN=Dnajc9 PE=1 SV=2	27	10	0.0607102	0.0604823	0.0625441	0.0615249	0.0638633	0.063178	0.0723689	0.0649224	0.0630943	0.0611234	0.0627078	0.0597478	0.0615546	0.0615992	0.0600088	0.0605699	0.0526361	0.857647	0.105999	-0.0170536
Q91X78	Erlin-1 OS=Mus musculus OX=10090 GN=Erlin1 PE=1 SV=2	11	5	0.0623304	0.059338	0.0586652	0.0655037	0.0627204	0.0682756	0.0652832	0.0616943	0.0585808	0.0610406	0.0609888	0.0609696	0.065644	0.0650404	0.0612396	0.0626855	0.23404	0.335688	0.0697949	0.0754406
B2RXR6	Serine/threonine-protein phosphatase 6 regulatory ankyrin repeat subunit B OS=Mus musculus OX=10090 GN=Ankrd44 PE=1 SV=1	36	17	0.0619874	0.0633466	0.0634141	0.0642188	0.0611843	0.0600053	0.0622205	0.0614836	0.0651781	0.0635994	0.0643519	0.0618135	0.0612183	0.0617338	0.0621927	0.0620516	0.056899	0.16104	-0.0467998	-0.0442665
Q8C263	Spindle and kinetochore-associated protein 3 OS=Mus musculus OX=10090 GN=Ska3 PE=2 SV=1	5	3	0.0648376	0.0633326	0.0593902	0.060673	0.0647301	0.0544794	0.0621062	0.0659363	0.0677701	0.0646391	0.0685917	0.0627326	0.0648039	0.0562431	0.0575155	0.0622186	0.939015	0.282108	-0.00877541	-0.132813
P80314	T-complex protein 1 subunit beta OS=Mus musculus OX=10090 GN=Cct2 PE=1 SV=4	179	27	0.0617489	0.0639262	0.0614358	0.0624283	0.0626792	0.0630402	0.0601021	0.0641805	0.0617583	0.063193	0.0607709	0.062055	0.0630489	0.0636051	0.0622831	0.0637444	0.945256	0.475966	0.00242728	0.028357
Q8BVF7	Gamma-secretase subunit APH-1A OS=Mus musculus OX=10090 GN=Aph1a PE=1 SV=2	2	1	0.0621797	0.058966	0.0659381	0.0582951	0.0618459	0.0645423	0.0695794	0.0582226	0.0699376	0.0562885	0.0660469	0.067743	0.0586348	0.0643538	0.0560296	0.0613966	0.679584	0.473176	0.0495875	-0.110084
P49586	Choline-phosphate cytidylyltransferase A OS=Mus musculus OX=10090 GN=Pcyt1a PE=1 SV=1	16	6	0.066203	0.0616866	0.0616689	0.0596275	0.0660856	0.067805	0.0683783	0.0690981	0.0625486	0.0630012	0.0622464	0.0650176	0.059613	0.0554618	0.0560544	0.0555041	0.0151525	0.0234107	0.123884	-0.158159
Q8VH51	RNA-binding protein 39 OS=Mus musculus OX=10090 GN=Rbm39 PE=1 SV=2	43	14	0.062799	0.0605264	0.0604051	0.0618962	0.0646645	0.0651513	0.0622581	0.0640711	0.06102	0.0611579	0.0602558	0.0593468	0.0657607	0.0651434	0.062686	0.0628578	0.0478542	0.0393782	0.0604703	0.0847481
P11499	Heat shock protein HSP 90-beta OS=Mus musculus OX=10090 GN=Hsp90ab1 PE=1 SV=3	213	25	0.0632894	0.064228	0.0647025	0.0609373	0.0593334	0.060038	0.0603985	0.0614703	0.0602791	0.0617262	0.0618805	0.0629897	0.0649791	0.0658972	0.0626273	0.0652235	0.0359313	0.109233	-0.0692972	0.0675582
P70122	Ribosome maturation protein SBDS OS=Mus musculus OX=10090 GN=Sbds PE=1 SV=4	14	10	0.0638228	0.0640186	0.0626056	0.0654769	0.0638286	0.063908	0.0578876	0.0602334	0.0614621	0.0626628	0.0649195	0.0623381	0.062257	0.0612009	0.0628909	0.0604871	0.187056	0.705001	-0.0589568	-0.0262013
Q5I012	Putative sodium-coupled neutral amino acid transporter 10 OS=Mus musculus OX=10090 GN=Slc38a10 PE=1 SV=2	17	12	0.0648899	0.0626266	0.0622671	0.0656372	0.0619718	0.0609711	0.0644578	0.0638224	0.0654917	0.0625503	0.0643975	0.0644517	0.0582311	0.0577483	0.0621005	0.058385	0.566905	0.0352803	-0.0238994	-0.119945
O35153	BET1-like protein OS=Mus musculus OX=10090 GN=Bet1l PE=3 SV=1	7	4	0.0606079	0.0611259	0.0626153	0.0648183	0.0621543	0.0529121	0.0601014	0.0666918	0.0664835	0.0675172	0.0617017	0.0661871	0.0614807	0.0602858	0.0636511	0.0616659	0.589026	0.472842	-0.0474618	-0.0833753
Q8CCI5	RING1 and YY1-binding protein OS=Mus musculus OX=10090 GN=Rybp PE=1 SV=1	6	3	0.0620439	0.0605288	0.0652253	0.0636199	0.0621754	0.0607562	0.0664491	0.0677775	0.0689796	0.0640754	0.0571735	0.0615538	0.0631331	0.058122	0.0606817	0.0577049	0.72283	0.549093	0.0316532	-0.0689239
Q9QXB9	Developmentally-regulated GTP-binding protein 2 OS=Mus musculus OX=10090 GN=Drg2 PE=1 SV=1	27	11	0.0592141	0.0609454	0.0623127	0.0617276	0.0634807	0.0623033	0.0670216	0.0618332	0.0599116	0.0601319	0.0615548	0.0630345	0.0636867	0.0642133	0.0614376	0.0671909	0.193163	0.264388	0.0599333	0.0680685
P97470	Serine/threonine-protein phosphatase 4 catalytic subunit OS=Mus musculus OX=10090 GN=Ppp4c PE=1 SV=2	9	3	0.0665979	0.063232	0.0614089	0.0633172	0.0615185	0.062417	0.0667014	0.0616025	0.0583633	0.0682533	0.0591802	0.0624128	0.0599937	0.0626144	0.0609481	0.0614388	0.858475	0.900665	-0.0133784	-0.0162191
O35892	Nuclear autoantigen Sp-100 OS=Mus musculus OX=10090 GN=Sp100 PE=1 SV=2	13	7	0.058935	0.0616956	0.0601819	0.0621364	0.0621063	0.059258	0.0672188	0.0640969	0.0646663	0.0633939	0.0602555	0.0624175	0.059436	0.0640033	0.0659266	0.0642719	0.359363	0.886645	0.0554526	0.0160327
P60330	Separin OS=Mus musculus OX=10090 GN=Espl1 PE=1 SV=1	5	4	0.0652452	0.058417	0.0591111	0.0635052	0.0640952	0.064543	0.0673097	0.0617271	0.0690762	0.0696962	0.0608056	0.0557718	0.0628622	0.0583922	0.0611911	0.0582511	0.515151	0.569536	0.0661586	-0.0798578
Q9DCD2	Pre-mRNA-splicing factor SYF1 OS=Mus musculus OX=10090 GN=Xab2 PE=1 SV=1	30	17	0.0645506	0.0615387	0.0602917	0.061113	0.0637343	0.0642461	0.067826	0.0623498	0.0623584	0.0648491	0.0610939	0.061502	0.0601112	0.0610665	0.0630714	0.0602974	0.167432	0.633642	0.0606351	-0.0305582
Q99MN1	Lysine--tRNA ligase OS=Mus musculus OX=10090 GN=Kars1 PE=1 SV=1	68	24	0.06366	0.0616263	0.061593	0.0622028	0.0625977	0.0619856	0.0640229	0.0631991	0.0622341	0.0631973	0.0608092	0.0628389	0.0616526	0.0642623	0.0621519	0.0619663	0.538613	0.910528	0.0157137	0.00547521
Q6R891	Neurabin-2 OS=Mus musculus OX=10090 GN=Ppp1r9b PE=1 SV=1	27	17	0.0616083	0.060117	0.0592287	0.0591279	0.0693705	0.0683649	0.0706325	0.0679439	0.0623535	0.0596181	0.0595842	0.0615217	0.0587395	0.0613653	0.0614536	0.0589703	5.98e-05	0.769975	0.202805	-0.0152515
Q922D8	C-1-tetrahydrofolate synthase, cytoplasmic OS=Mus musculus OX=10090 GN=Mthfd1 PE=1 SV=4	108	36	0.0637432	0.0635729	0.060637	0.0616977	0.0626703	0.0632625	0.062111	0.0624268	0.0604501	0.0619949	0.0615882	0.0611493	0.0634542	0.0645286	0.0632296	0.0634835	0.83736	0.0664184	0.00501263	0.0549381
P70168	Importin subunit beta-1 OS=Mus musculus OX=10090 GN=Kpnb1 PE=1 SV=2	114	25	0.0624886	0.0627584	0.061798	0.0628514	0.0629264	0.0634848	0.0628729	0.0638158	0.0620457	0.0619832	0.0606731	0.0611547	0.0618529	0.0638991	0.0613323	0.0640627	0.3709	0.254303	0.0183797	0.0305101
O35350	Calpain-1 catalytic subunit OS=Mus musculus OX=10090 GN=Capn1 PE=1 SV=1	61	24	0.0606357	0.0626588	0.0593752	0.059052	0.0634029	0.0634359	0.0660112	0.0650397	0.0609866	0.0626129	0.0615202	0.0625742	0.0644292	0.0629195	0.0623975	0.0629485	0.00513743	0.471452	0.0935867	0.0288258
Q80YW0	Cytohesin-4 OS=Mus musculus OX=10090 GN=Cyth4 PE=1 SV=1	10	5	0.0619145	0.0615348	0.0618904	0.065499	0.0622563	0.0610109	0.0644946	0.0614376	0.0631865	0.0663942	0.0648857	0.0685758	0.0566423	0.0596692	0.0600144	0.0605937	0.853065	0.0237658	-0.00931952	-0.150732
Q91ZA3	Propionyl-CoA carboxylase alpha chain, mitochondrial OS=Mus musculus OX=10090 GN=Pcca PE=1 SV=2	26	14	0.0610126	0.0597716	0.0606459	0.0602351	0.0645809	0.0668222	0.0661842	0.0646095	0.0623418	0.0599114	0.0627475	0.0607431	0.0635562	0.0624278	0.0617537	0.0626568	0.000333942	0.397133	0.117521	0.027227
P42567	Epidermal growth factor receptor substrate 15 OS=Mus musculus OX=10090 GN=Eps15 PE=1 SV=1	27	17	0.0614202	0.0608291	0.0643244	0.0629093	0.0629051	0.0643235	0.0660439	0.0630828	0.061544	0.0625494	0.0616217	0.0635517	0.0610424	0.0615591	0.0609931	0.0613002	0.16292	0.518359	0.0392701	-0.0254153
Q91XA2	Golgi membrane protein 1 OS=Mus musculus OX=10090 GN=Golm1 PE=1 SV=2	19	7	0.0639623	0.0650596	0.0650937	0.0612639	0.0605574	0.0608514	0.066105	0.058795	0.0628218	0.0624788	0.0638696	0.0608701	0.0611567	0.0616629	0.0621566	0.0632952	0.264909	0.913248	-0.053123	-0.0101449
P35831	Tyrosine-protein phosphatase non-receptor type 12 OS=Mus musculus OX=10090 GN=Ptpn12 PE=1 SV=3	26	16	0.0630925	0.0640145	0.0625462	0.0652127	0.0636778	0.0609688	0.0614107	0.0642576	0.0648818	0.0627409	0.0619828	0.0635279	0.0610662	0.060954	0.0617778	0.0578878	0.475138	0.156355	-0.0261816	-0.0670088
Q9D3U0	Putative tRNA pseudouridine synthase Pus10 OS=Mus musculus OX=10090 GN=Pus10 PE=1 SV=1	20	8	0.0656042	0.0640944	0.0672174	0.0643122	0.0604667	0.0598927	0.0610614	0.0592322	0.0657151	0.0628597	0.0644404	0.0638546	0.0629291	0.0578604	0.0602666	0.060193	0.00406886	0.0591846	-0.118188	-0.090965
Q8CEG5	Coiled-coil domain-containing protein 28B OS=Mus musculus OX=10090 GN=Ccdc28b PE=1 SV=3	1	1	0.0615321	0.0698227	0.0653442	0.052988	0.0720819	0.0555552	0.0681555	0.0796386	0.0712952	0.0540351	0.0659788	0.0667943	0.0492338	0.0549716	0.0698991	0.0426739	0.57153	0.394035	0.136774	-0.268116
O08810	116 kDa U5 small nuclear ribonucleoprotein component OS=Mus musculus OX=10090 GN=Eftud2 PE=1 SV=1	106	34	0.0621866	0.0622422	0.0623693	0.0624063	0.0623477	0.0632872	0.0649026	0.0633082	0.0611789	0.061572	0.0615753	0.0621393	0.0612471	0.0625451	0.0629304	0.0637617	0.154256	0.349567	0.026474	0.0232051
P51855	Glutathione synthetase OS=Mus musculus OX=10090 GN=Gss PE=1 SV=1	8	7	0.0633168	0.0621551	0.0571088	0.0613942	0.0648764	0.0668798	0.0682871	0.0650851	0.0597626	0.0660276	0.059254	0.0583975	0.062469	0.0600142	0.0601272	0.0648446	0.0636717	0.822075	0.120732	0.0245788
Q61699	Heat shock protein 105 kDa OS=Mus musculus OX=10090 GN=Hsph1 PE=1 SV=2	67	27	0.0597771	0.0607643	0.0594778	0.0588552	0.0665189	0.0666731	0.0669618	0.0664105	0.0596861	0.0619562	0.059376	0.0594962	0.0634783	0.0639872	0.0631562	0.063425	7.35e-06	0.00684815	0.15832	0.0791744
Q8BH43	Wiskott-Aldrich syndrome protein family member 2 OS=Mus musculus OX=10090 GN=Wasf2 PE=1 SV=1	18	8	0.0657884	0.061322	0.0606558	0.0603773	0.0654501	0.0603449	0.0658851	0.0610953	0.0608645	0.0674762	0.0664568	0.06253	0.058577	0.0622559	0.058907	0.0620135	0.702718	0.287468	0.0264376	-0.0893455
Q8CB62	Centrobin OS=Mus musculus OX=10090 GN=Cntrob PE=2 SV=2	3	3	0.0644057	0.0632498	0.0542228	0.0589899	0.0643247	0.066377	0.0571785	0.0674939	0.0656141	0.0602907	0.0642752	0.0640294	0.0620405	0.062026	0.0647042	0.0607778	0.342103	0.872876	0.0846667	-0.0263625
Q9R0Q7	Prostaglandin E synthase 3 OS=Mus musculus OX=10090 GN=Ptges3 PE=1 SV=1	14	7	0.0554496	0.05731	0.0550317	0.0580636	0.0724477	0.0649663	0.0589379	0.0691644	0.0524268	0.0585843	0.0624421	0.0602536	0.0685051	0.0687869	0.0609679	0.0766621	0.0523231	0.125073	0.229499	0.23263
Q9Z1X9	Cell division control protein 45 homolog OS=Mus musculus OX=10090 GN=Cdc45 PE=1 SV=2	8	6	0.062869	0.0596876	0.0640887	0.0617761	0.0670249	0.0658109	0.068105	0.0677683	0.0644796	0.0598397	0.0599251	0.0618935	0.0584974	0.0595454	0.0588532	0.0598355	0.00742558	0.264487	0.113624	-0.0556019
O88974	Histone-lysine N-methyltransferase SETDB1 OS=Mus musculus OX=10090 GN=Setdb1 PE=1 SV=1	14	7	0.0628498	0.0643211	0.0642508	0.0666966	0.0581556	0.0597383	0.0671471	0.0600447	0.0627825	0.0640849	0.0618285	0.0631239	0.0663212	0.0627893	0.0599977	0.0558682	0.316598	0.723356	-0.0766477	-0.0424707
Q8CGA0	Protein phosphatase 1F OS=Mus musculus OX=10090 GN=Ppm1f PE=1 SV=1	23	11	0.0656156	0.0608454	0.058477	0.0633308	0.0621165	0.0617313	0.0632494	0.0639841	0.0609919	0.0599145	0.0604845	0.0623516	0.0641163	0.0653792	0.0633002	0.0641118	0.707889	0.176839	0.0174449	0.0759518
Q69ZS7	HBS1-like protein OS=Mus musculus OX=10090 GN=Hbs1l PE=1 SV=2	29	16	0.0617463	0.062658	0.0646862	0.0635107	0.0645937	0.0621344	0.0652064	0.0616165	0.0630581	0.0624598	0.0635043	0.062876	0.0603903	0.0605868	0.0616489	0.0593235	0.872511	0.128502	0.0052027	-0.058243
Q922B2	Aspartate--tRNA ligase, cytoplasmic OS=Mus musculus OX=10090 GN=Dars1 PE=1 SV=2	85	23	0.0613162	0.064074	0.0597225	0.0615782	0.0637163	0.0643309	0.0624377	0.0639772	0.061185	0.0629568	0.0622096	0.0602089	0.0623936	0.0643591	0.0619954	0.0635385	0.147184	0.432859	0.045112	0.0331702
Q99N87	28S ribosomal protein S5, mitochondrial OS=Mus musculus OX=10090 GN=Mrps5 PE=1 SV=1	12	6	0.0635792	0.0586467	0.0591376	0.0613223	0.064301	0.0661393	0.0671478	0.0658161	0.0591204	0.0613489	0.0614158	0.0590669	0.0628795	0.061126	0.0642228	0.0647298	0.00824854	0.183159	0.118759	0.0700598
P61982	14-3-3 protein gamma OS=Mus musculus OX=10090 GN=Ywhag PE=1 SV=2	38	9	0.0607901	0.0631696	0.0589766	0.0621119	0.0641905	0.0676672	0.0644891	0.0660577	0.0618923	0.0630684	0.0586795	0.0586372	0.063516	0.0649732	0.0624725	0.0593083	0.0541354	0.50218	0.098879	0.0467674
P11031	Activated RNA polymerase II transcriptional coactivator p15 OS=Mus musculus OX=10090 GN=Sub1 PE=1 SV=3	36	10	0.0604567	0.063293	0.0576232	0.0595868	0.0662769	0.0662323	0.060438	0.064941	0.0564705	0.0610268	0.0613755	0.0614742	0.0670558	0.0655059	0.0638418	0.0644017	0.0865679	0.113367	0.0977594	0.118501
P46460	Vesicle-fusing ATPase OS=Mus musculus OX=10090 GN=Nsf PE=1 SV=2	63	27	0.0609193	0.0603911	0.0626323	0.059394	0.0657681	0.0652903	0.0674544	0.067761	0.0594375	0.0615612	0.0625862	0.0597223	0.0610621	0.0625182	0.0613398	0.0621622	0.000819276	0.600006	0.130041	0.0224755
Q99JI4	26S proteasome non-ATPase regulatory subunit 6 OS=Mus musculus OX=10090 GN=Psmd6 PE=1 SV=1	59	18	0.0624262	0.0630862	0.0634747	0.0633006	0.0642069	0.0633401	0.058721	0.0637576	0.0607651	0.0622069	0.0637464	0.0610864	0.0650622	0.0633875	0.0612928	0.0601396	0.780518	0.890384	-0.013888	0.011635
Q64012	RNA-binding protein Raly OS=Mus musculus OX=10090 GN=Raly PE=1 SV=3	53	15	0.0636116	0.063598	0.0610345	0.0629344	0.0643084	0.0631964	0.0659241	0.0667573	0.0628317	0.0623315	0.0571017	0.0600005	0.0608934	0.0628528	0.0608125	0.0618112	0.229815	0.700964	0.0507093	0.0251338
P97429	Annexin A4 OS=Mus musculus OX=10090 GN=Anxa4 PE=1 SV=4	38	11	0.0611044	0.0585167	0.0593054	0.0607086	0.0634857	0.0610778	0.0636036	0.0622946	0.0632163	0.0622116	0.0628075	0.063243	0.0647346	0.0643584	0.0657198	0.063612	0.0145401	0.214728	0.0637767	0.0392413
P80315	T-complex protein 1 subunit delta OS=Mus musculus OX=10090 GN=Cct4 PE=1 SV=3	96	24	0.0627311	0.0630302	0.0611564	0.0622036	0.0613325	0.0597648	0.0622118	0.062947	0.0616705	0.0634316	0.0600494	0.0619819	0.0629246	0.0660618	0.0641669	0.0643359	0.591097	0.135747	-0.0168636	0.0592785
Q7TNC4	Putative RNA-binding protein Luc7-like 2 OS=Mus musculus OX=10090 GN=Luc7l2 PE=1 SV=1	13	5	0.0643616	0.0639167	0.0621415	0.0626894	0.0637892	0.0638323	0.0669179	0.06509	0.0626405	0.0612387	0.0616169	0.0607094	0.0623787	0.0625558	0.0579264	0.058195	0.359923	0.576819	0.0365636	-0.0313681
P97432	Next to BRCA1 gene 1 protein OS=Mus musculus OX=10090 GN=Nbr1 PE=1 SV=1	4	3	0.0572033	0.0500814	0.0733438	0.066405	0.0779311	0.075962	0.0903557	0.0756259	0.0592863	0.0690285	0.0655697	0.0548199	0.0470702	0.0447433	0.0485404	0.0440335	0.0278353	0.0591846	0.383909	-0.427087
Q8VD04	GRIP1-associated protein 1 OS=Mus musculus OX=10090 GN=Gripap1 PE=1 SV=1	24	15	0.0604408	0.0641405	0.0592038	0.0611829	0.0665471	0.0635014	0.0713414	0.0666828	0.064263	0.0638551	0.0607001	0.0591098	0.0608971	0.0594511	0.0582422	0.060441	0.0281493	0.504556	0.12941	-0.0520547
Q61598	Rab GDP dissociation inhibitor beta OS=Mus musculus OX=10090 GN=Gdi2 PE=1 SV=1	87	23	0.0639893	0.0645363	0.0628113	0.0604936	0.0610555	0.0620875	0.0605724	0.0611026	0.0594748	0.0617587	0.0628448	0.063222	0.063512	0.0656932	0.062274	0.0645718	0.256558	0.285109	-0.0403579	0.0502911
P61406	Telomerase-binding protein EST1A OS=Mus musculus OX=10090 GN=Smg6 PE=1 SV=1	11	7	0.0618101	0.0608094	0.0624905	0.0634309	0.0652009	0.0640941	0.0657851	0.0588051	0.0614927	0.0621818	0.0652199	0.0629303	0.0621178	0.0595362	0.0629393	0.061156	0.560658	0.620035	0.0294556	-0.0351864
Q8BHB4	WD repeat-containing protein 3 OS=Mus musculus OX=10090 GN=Wdr3 PE=1 SV=1	41	20	0.063424	0.0643655	0.0633345	0.0626472	0.0628043	0.0667234	0.0641039	0.0614226	0.0622674	0.0618581	0.0619423	0.0618165	0.0609301	0.0621421	0.0604287	0.0597894	0.843733	0.527297	0.00667038	-0.0271268
O88559	Menin OS=Mus musculus OX=10090 GN=Men1 PE=1 SV=2	13	7	0.0589879	0.0594008	0.0618372	0.0604659	0.0634903	0.0644344	0.0665801	0.0667253	0.0648201	0.0626662	0.061742	0.0608139	0.0618397	0.061895	0.0644569	0.0598443	0.00760533	0.872876	0.118048	-0.0117196
P48453	Serine/threonine-protein phosphatase 2B catalytic subunit beta isoform OS=Mus musculus OX=10090 GN=Ppp3cb PE=1 SV=2	8	5	0.0631557	0.0629998	0.0635001	0.0673551	0.0636519	0.0564903	0.0646547	0.0703983	0.064894	0.0635146	0.0636043	0.0589845	0.0573108	0.0565799	0.0634376	0.0594684	0.8892	0.490519	-0.0140755	-0.0845193
Q8BMK4	Cytoskeleton-associated protein 4 OS=Mus musculus OX=10090 GN=Ckap4 PE=1 SV=2	50	19	0.0613515	0.0596794	0.0602147	0.0609217	0.0646956	0.0627561	0.0668417	0.0663538	0.0630603	0.0632834	0.0605207	0.0626782	0.0617279	0.0615345	0.062048	0.0623324	0.00226271	0.825124	0.105737	-0.0108159
Q9CZW4	Long-chain-fatty-acid--CoA ligase 3 OS=Mus musculus OX=10090 GN=Acsl3 PE=1 SV=2	16	7	0.0644492	0.0602993	0.0629876	0.0600356	0.0628939	0.0642053	0.0637277	0.0675341	0.0606344	0.0634174	0.0610458	0.0622071	0.0630109	0.061366	0.0603996	0.061786	0.136698	0.961869	0.0604901	-0.00428144
Q0VBD2	Protein MCM10 homolog OS=Mus musculus OX=10090 GN=Mcm10 PE=1 SV=1	4	2	0.0589536	0.0360121	0.0529956	0.0616928	0.0682466	0.0665266	0.0683032	0.0680634	0.0607793	0.057754	0.0641658	0.0667885	0.0652689	0.0738261	0.0636011	0.0670222	0.0491283	0.715085	0.401121	0.112328
P50396	Rab GDP dissociation inhibitor alpha OS=Mus musculus OX=10090 GN=Gdi1 PE=1 SV=3	38	13	0.0609731	0.0600303	0.0598084	0.0594476	0.0624132	0.0636082	0.0631509	0.0636318	0.0620026	0.0609514	0.062206	0.0641971	0.0645977	0.0648724	0.0631088	0.0650007	0.00429879	0.110226	0.0734454	0.046959
P62908	40S ribosomal protein S3 OS=Mus musculus OX=10090 GN=Rps3 PE=1 SV=1	99	18	0.0642621	0.0658214	0.0605333	0.0622686	0.0619148	0.0635738	0.0613279	0.0627352	0.0580012	0.0630453	0.0612173	0.0611864	0.0631288	0.0657441	0.0608535	0.0643862	0.717446	0.322245	-0.0185558	0.0619078
Q80WR5	UPF0688 protein C1orf174 homolog OS=Mus musculus OX=10090 PE=1 SV=1	8	5	0.0643454	0.0636489	0.0665024	0.0674827	0.0648105	0.0649331	0.0587287	0.0635026	0.0652643	0.0593675	0.0628859	0.060479	0.0639683	0.0591284	0.0577529	0.0571993	0.385091	0.511982	-0.0569585	-0.0595096
P62869	Elongin-B OS=Mus musculus OX=10090 GN=Elob PE=1 SV=1	16	7	0.0608321	0.0635509	0.0643487	0.0597717	0.0611602	0.0603209	0.0556285	0.0591883	0.0607407	0.060767	0.0688285	0.06447	0.0653823	0.066019	0.0634534	0.0655378	0.242616	0.740027	-0.0729334	0.0330548
P0DP27	Calmodulin-2 OS=Mus musculus OX=10090 GN=Calm2 PE=1 SV=1	43	7	0.0592403	0.0649487	0.0569564	0.0599324	0.0630922	0.0713383	0.0690756	0.0677642	0.0566125	0.0597981	0.0575188	0.0618066	0.0656147	0.0652629	0.058708	0.0623302	0.0318022	0.344368	0.170441	0.0951892
P62259	14-3-3 protein epsilon OS=Mus musculus OX=10090 GN=Ywhae PE=1 SV=1	106	19	0.0628515	0.0637524	0.062217	0.0638782	0.0620677	0.0627899	0.0565155	0.0615007	0.0618358	0.063723	0.0628387	0.0625823	0.062807	0.0641808	0.0629079	0.0635516	0.139787	0.835852	-0.0583586	0.0141433
Q6ZQ88	Lysine-specific histone demethylase 1A OS=Mus musculus OX=10090 GN=Kdm1a PE=1 SV=2	26	18	0.0605488	0.0601276	0.0591425	0.0593659	0.0649808	0.0611778	0.0641971	0.0619232	0.0631008	0.0627387	0.065479	0.0631198	0.0644952	0.0639356	0.0635302	0.062137	0.0179776	0.977807	0.0765134	-0.00185683
Q9JHE7	Protein TSSC4 OS=Mus musculus OX=10090 GN=Tssc4 PE=1 SV=1	5	3	0.0651769	0.0629782	0.058106	0.0660802	0.0639212	0.0595928	0.0632889	0.0561074	0.0735973	0.062867	0.0628747	0.0609088	0.060978	0.0614899	0.0629368	0.0590959	0.565657	0.50257	-0.0551369	-0.086371
P40336	Vacuolar protein sorting-associated protein 26A OS=Mus musculus OX=10090 GN=Vps26a PE=1 SV=1	29	12	0.0603219	0.0631241	0.0649239	0.0624464	0.0610198	0.0644997	0.0621793	0.0646085	0.0609046	0.0614978	0.061705	0.0619576	0.0636663	0.0634855	0.0596408	0.0640188	0.84766	0.654889	0.00862223	0.0270005
Q9CPW4	Actin-related protein 2/3 complex subunit 5 OS=Mus musculus OX=10090 GN=Arpc5 PE=1 SV=3	31	9	0.0616356	0.0600969	0.0603549	0.0632949	0.063027	0.0637461	0.0671666	0.0638437	0.0611942	0.0636639	0.0609978	0.060571	0.0623751	0.0647721	0.0623948	0.0608653	0.0672409	0.694797	0.0709951	0.0230331
P47753	F-actin-capping protein subunit alpha-1 OS=Mus musculus OX=10090 GN=Capza1 PE=1 SV=4	28	7	0.0628624	0.0626837	0.0653727	0.0606851	0.0598566	0.0621759	0.0483058	0.0591406	0.0683749	0.0583186	0.0653864	0.0658295	0.0654685	0.0654119	0.0645639	0.0655634	0.177866	0.922656	-0.139026	0.0197053
Q4FZC9	Nesprin-3 OS=Mus musculus OX=10090 GN=Syne3 PE=1 SV=1	41	25	0.0578353	0.0598557	0.0628486	0.0597877	0.0699059	0.0708335	0.0722546	0.0718496	0.0585356	0.0588688	0.0595408	0.0593221	0.0589722	0.0599463	0.059873	0.0597704	7.35e-06	0.771567	0.245687	0.0139442
P97760	DNA-directed RNA polymerase II subunit RPB3 OS=Mus musculus OX=10090 GN=Polr2c PE=1 SV=2	23	8	0.0629463	0.060596	0.0617145	0.0626157	0.062423	0.062829	0.0683477	0.0637719	0.0644235	0.0611325	0.0589378	0.060171	0.0597451	0.0658539	0.0619096	0.0625826	0.324003	0.705789	0.0534605	0.0315564
Q9D154	Leukocyte elastase inhibitor A OS=Mus musculus OX=10090 GN=Serpinb1a PE=1 SV=1	80	15	0.0619668	0.067719	0.0613521	0.063332	0.0647381	0.0674043	0.0639622	0.0672793	0.064562	0.0701909	0.0621455	0.0607103	0.0589548	0.0567012	0.0536523	0.0553291	0.471463	0.0400635	0.0509337	-0.196222
Q99MD9	Nuclear autoantigenic sperm protein OS=Mus musculus OX=10090 GN=Nasp PE=1 SV=2	64	23	0.0626559	0.0664172	0.0644993	0.0622517	0.0614804	0.0641477	0.0595455	0.0601957	0.0612439	0.0626813	0.063694	0.0622864	0.0640193	0.0615627	0.0608774	0.0624416	0.126341	0.941786	-0.060307	-0.00592424
Q61074	Protein phosphatase 1G OS=Mus musculus OX=10090 GN=Ppm1g PE=1 SV=3	45	17	0.061555	0.0626651	0.0638526	0.0650762	0.0625098	0.0599754	0.0638473	0.0639387	0.0623228	0.0641269	0.0610383	0.0610969	0.0624623	0.0606864	0.0631371	0.0617091	0.668173	0.967694	-0.0166617	-0.00329208
Q8C147	Dedicator of cytokinesis protein 8 OS=Mus musculus OX=10090 GN=Dock8 PE=1 SV=4	81	33	0.0640703	0.0625191	0.0627581	0.061607	0.0618853	0.0616874	0.059768	0.0613372	0.0627488	0.0626495	0.0638873	0.0637009	0.0632772	0.0625878	0.0614763	0.0640398	0.112122	0.811063	-0.036536	-0.00929266
Q9ERB0	Synaptosomal-associated protein 29 OS=Mus musculus OX=10090 GN=Snap29 PE=1 SV=1	15	10	0.0631317	0.0640526	0.0662756	0.0659662	0.0627139	0.0606887	0.062304	0.0627985	0.0652447	0.0656773	0.063256	0.064694	0.0570964	0.0568632	0.059451	0.059786	0.057024	0.00444082	-0.0618894	-0.150921
P40201	Chromodomain-helicase-DNA-binding protein 1 OS=Mus musculus OX=10090 GN=Chd1 PE=1 SV=3	22	15	0.0605366	0.0594616	0.0619268	0.0616042	0.0685188	0.0644163	0.0676642	0.0668666	0.062918	0.0589991	0.0619438	0.0616948	0.0601181	0.060605	0.0637062	0.0590199	0.00429831	0.864571	0.135062	-0.0126007
Q8C0L0	Thioredoxin-related transmembrane protein 4 OS=Mus musculus OX=10090 GN=Tmx4 PE=1 SV=2	28	8	0.0619557	0.05848	0.060942	0.0573744	0.0663524	0.0711636	0.0721583	0.06946	0.0593246	0.061028	0.0582494	0.0591904	0.0613674	0.0622313	0.06031	0.0604125	0.000219733	0.514318	0.225403	0.0391621
Q80U70	Polycomb protein Suz12 OS=Mus musculus OX=10090 GN=Suz12 PE=1 SV=2	12	9	0.0593073	0.0641897	0.0616583	0.0610607	0.059544	0.0648379	0.0664959	0.0635591	0.0657717	0.0648892	0.0628509	0.0630731	0.0574662	0.0607754	0.0625238	0.0619969	0.398612	0.265284	0.0467662	-0.0804004
P68181	cAMP-dependent protein kinase catalytic subunit beta OS=Mus musculus OX=10090 GN=Prkacb PE=1 SV=2	16	7	0.0592852	0.0599842	0.0628294	0.0603872	0.0660217	0.0630479	0.0657856	0.0662941	0.0605553	0.0611703	0.059763	0.061257	0.0631618	0.0670039	0.0603	0.0631534	0.019271	0.269276	0.107026	0.062276
P11440	Cyclin-dependent kinase 1 OS=Mus musculus OX=10090 GN=Cdk1 PE=1 SV=3	40	13	0.0628295	0.0629078	0.0625501	0.0615961	0.0662439	0.0649303	0.067881	0.064312	0.0598266	0.0599615	0.0610225	0.0611659	0.0630508	0.0601646	0.0596941	0.0618633	0.015069	0.715085	0.0755612	0.0163025
P06745	Glucose-6-phosphate isomerase OS=Mus musculus OX=10090 GN=Gpi PE=1 SV=4	170	35	0.063854	0.0631298	0.0621785	0.061828	0.059175	0.061412	0.0551899	0.0612896	0.0642952	0.0647353	0.0607864	0.0662079	0.0645128	0.0646045	0.0619118	0.064889	0.102042	0.999277	-0.0835555	-0.000152462
P52431	DNA polymerase delta catalytic subunit OS=Mus musculus OX=10090 GN=Pold1 PE=1 SV=2	33	18	0.0619997	0.0634505	0.0628196	0.0627342	0.0632224	0.0599573	0.0623669	0.0586337	0.0630187	0.064054	0.0628234	0.063638	0.0620663	0.0628798	0.0637917	0.0625437	0.17078	0.791185	-0.0403694	-0.0129051
Q62048	Astrocytic phosphoprotein PEA-15 OS=Mus musculus OX=10090 GN=Pea15 PE=1 SV=1	7	4	0.0612628	0.0606627	0.0586992	0.0575606	0.0647766	0.0655737	0.0682466	0.0657928	0.0615878	0.0589914	0.0653756	0.0634459	0.0560932	0.0625473	0.0619604	0.0674233	0.042132	0.946549	0.150759	-0.0100152
Q811S7	Upstream-binding protein 1 OS=Mus musculus OX=10090 GN=Ubp1 PE=1 SV=1	8	6	0.0593794	0.059336	0.0699835	0.0670288	0.0635291	0.0619515	0.0639053	0.0565889	0.0663376	0.0639075	0.062738	0.0599331	0.0653896	0.0558201	0.0632286	0.0609431	0.599324	0.778712	-0.053913	-0.0451544
O35465	Peptidyl-prolyl cis-trans isomerase FKBP8 OS=Mus musculus OX=10090 GN=Fkbp8 PE=1 SV=2	40	9	0.0617179	0.0613563	0.064263	0.0623337	0.0632176	0.0613601	0.06319	0.0649727	0.0627876	0.0615775	0.0635075	0.0614288	0.0626689	0.0607792	0.0627701	0.0620691	0.554736	0.916337	0.0175638	-0.00586114
Q91VI7	Ribonuclease inhibitor OS=Mus musculus OX=10090 GN=Rnh1 PE=1 SV=1	47	14	0.0631443	0.0633152	0.0642693	0.0644165	0.0657177	0.0671178	0.0554612	0.0649862	0.0638565	0.0626884	0.0606691	0.0621792	0.0613353	0.0608305	0.0584357	0.0615771	0.853506	0.69827	-0.0145434	-0.0424172
P19973	Lymphocyte-specific protein 1 OS=Mus musculus OX=10090 GN=Lsp1 PE=1 SV=2	23	11	0.0555695	0.0577369	0.0560447	0.0594263	0.070304	0.0697862	0.0668449	0.069042	0.0627343	0.062281	0.0616808	0.0604342	0.0619204	0.0617282	0.061261	0.0632055	7.89e-06	0.929339	0.270843	0.00578263
Q8C1A5	Thimet oligopeptidase OS=Mus musculus OX=10090 GN=Thop1 PE=1 SV=1	40	16	0.0615993	0.0617437	0.0641522	0.0617602	0.0591131	0.0604109	0.0669773	0.0618235	0.0591927	0.0610685	0.0626731	0.0614869	0.0642965	0.0638492	0.0642736	0.0655791	0.903759	0.215879	-0.00681636	0.0782248
Q6P5D3	Putative ATP-dependent RNA helicase DHX57 OS=Mus musculus OX=10090 GN=Dhx57 PE=1 SV=2	2	2	0.0615443	0.0574916	0.0677592	0.0660719	0.0626014	0.0616999	0.0683316	0.0594426	0.0608824	0.0673705	0.0686504	0.0695016	0.0573609	0.0561789	0.0570306	0.0580823	0.975784	0.0621778	-0.00347919	-0.218631
O88532	Zinc finger RNA-binding protein OS=Mus musculus OX=10090 GN=Zfr PE=1 SV=2	21	12	0.0629603	0.0645213	0.064305	0.0661577	0.0615965	0.0590242	0.0639245	0.0608523	0.0640746	0.0654623	0.0632302	0.0633808	0.0592747	0.0583188	0.0620317	0.060885	0.0619493	0.0760279	-0.0723055	-0.0911511
O54879	High mobility group protein B3 OS=Mus musculus OX=10090 GN=Hmgb3 PE=1 SV=3	33	8	0.0649517	0.0593063	0.0624312	0.0622835	0.0649367	0.0650307	0.0590143	0.0687063	0.0591583	0.0616145	0.0604701	0.0608576	0.062033	0.062986	0.0627	0.0635199	0.407087	0.503348	0.0482478	0.0535586
Q9JI13	Something about silencing protein 10 OS=Mus musculus OX=10090 GN=Utp3 PE=1 SV=1	13	7	0.0608448	0.0625238	0.0641671	0.066194	0.0652864	0.0640065	0.0605217	0.0676764	0.0639305	0.0629234	0.0568153	0.0590768	0.0612082	0.0628325	0.0626658	0.0593268	0.771705	0.857647	0.0207571	0.0206572
P68510	14-3-3 protein eta OS=Mus musculus OX=10090 GN=Ywhah PE=1 SV=2	28	7	0.06046	0.0622317	0.0620189	0.0605664	0.0638529	0.064954	0.0643947	0.0648599	0.0604239	0.0616421	0.0618503	0.0623944	0.0614112	0.0640661	0.062182	0.0626916	0.00353227	0.42161	0.0733969	0.0233997
O35972	39S ribosomal protein L23, mitochondrial OS=Mus musculus OX=10090 GN=Mrpl23 PE=1 SV=1	3	2	0.0620696	0.0655134	0.0635758	0.0592548	0.0613123	0.0675197	0.0543008	0.060984	0.0666477	0.0611913	0.0600482	0.0656285	0.0566467	0.06505	0.0685937	0.0616634	0.725673	0.961482	-0.0400489	-0.0110739
Q07813	Apoptosis regulator BAX OS=Mus musculus OX=10090 GN=Bax PE=1 SV=1	31	7	0.0585995	0.0594637	0.0568356	0.0609549	0.0668918	0.0673133	0.0735079	0.0672274	0.0595612	0.0612391	0.0572285	0.059399	0.0610121	0.0642149	0.063134	0.0634171	0.000630403	0.184026	0.220559	0.0848231
Q8C6G1	Cilia- and flagella-associated protein 410 OS=Mus musculus OX=10090 GN=Cfap410 PE=1 SV=1	1	1	0.066286	0.0641236	0.0533802	0.0746689	0.0555339	0.0600883	0.0667629	0.0485877	0.0526753	0.0527834	0.0699475	0.0604996	0.0535554	0.0590634	0.0738464	0.0881976	0.524101	0.561771	-0.16157	0.202039
Q3UFY8	tRNA methyltransferase 10 homolog C OS=Mus musculus OX=10090 GN=Trmt10c PE=1 SV=2	11	8	0.0636806	0.0632818	0.0611319	0.0629002	0.0673756	0.0643701	0.0601056	0.0662034	0.0621489	0.061247	0.0630773	0.0573804	0.0626292	0.0618615	0.0626194	0.0599873	0.479831	0.830708	0.0388462	0.0197748
O08795	Glucosidase 2 subunit beta OS=Mus musculus OX=10090 GN=Prkcsh PE=1 SV=1	40	12	0.0634618	0.0625054	0.0618688	0.061348	0.0672301	0.0669005	0.0605248	0.0666225	0.0621661	0.0646226	0.0613217	0.0572703	0.0626522	0.0607451	0.062002	0.0587579	0.254809	0.961482	0.0671409	-0.00627977
Q921W4	Quinone oxidoreductase-like protein 1 OS=Mus musculus OX=10090 GN=Cryzl1 PE=1 SV=1	11	6	0.0644112	0.0655737	0.063849	0.0627184	0.0507179	0.0598488	0.0628298	0.0603077	0.0651244	0.0654833	0.0613218	0.0652517	0.0623063	0.0626095	0.0653064	0.06234	0.0808051	0.851749	-0.139093	-0.0258999
F7BJB9	MORC family CW-type zinc finger protein 3 OS=Mus musculus OX=10090 GN=Morc3 PE=1 SV=1	33	18	0.0629717	0.0635043	0.0623105	0.0647173	0.0629568	0.0598894	0.0653751	0.0632853	0.0638813	0.0614531	0.0628762	0.063099	0.0612842	0.0617398	0.0606645	0.0599917	0.747334	0.321493	-0.011977	-0.0444199
Q8R418	Endoribonuclease Dicer OS=Mus musculus OX=10090 GN=Dicer1 PE=1 SV=3	18	14	0.0640446	0.0605432	0.0608521	0.0638288	0.0631585	0.0598197	0.0657219	0.0634785	0.0622253	0.0639413	0.0674926	0.0615781	0.062568	0.0593712	0.0624847	0.0588914	0.785941	0.343239	0.0164213	-0.0686627
Q6IR34	G-protein-signaling modulator 1 OS=Mus musculus OX=10090 GN=Gpsm1 PE=1 SV=3	7	4	0.0620262	0.0606023	0.061471	0.0622813	0.0653945	0.0668443	0.0712961	0.0614929	0.0603646	0.0653655	0.057561	0.0606092	0.0598231	0.0613298	0.0643831	0.059155	0.129381	0.971795	0.103315	0.00540319
Q8VDG3	Poly(A)-specific ribonuclease PARN OS=Mus musculus OX=10090 GN=Parn PE=1 SV=1	12	8	0.0630925	0.0636776	0.0597288	0.061605	0.064394	0.0622347	0.0644235	0.0629507	0.0619342	0.0644584	0.0605834	0.0603583	0.0630627	0.0627356	0.0613449	0.0634157	0.341856	0.737599	0.0341812	0.01907
Q8C2A2	tRNA-splicing endonuclease subunit Sen54 OS=Mus musculus OX=10090 GN=Tsen54 PE=2 SV=2	1	1	0.069104	0.068886	0.0629665	0.0589965	0.0779507	0.0563587	0.074941	0.0724932	0.0525306	0.0512463	0.0615281	0.064014	0.0564526	0.0589608	0.0570027	0.0565683	0.48671	0.988	0.108152	0.00439535
Q569Z5	Probable ATP-dependent RNA helicase DDX46 OS=Mus musculus OX=10090 GN=Ddx46 PE=1 SV=2	70	33	0.0628115	0.0613325	0.0624199	0.0617518	0.0615894	0.0622307	0.0647659	0.0628577	0.0619576	0.0617468	0.0630548	0.0632055	0.0629093	0.0622796	0.0612801	0.063807	0.469383	0.97282	0.0178658	0.00171661
Q6DFW4	Nucleolar protein 58 OS=Mus musculus OX=10090 GN=Nop58 PE=1 SV=1	65	17	0.061951	0.0622066	0.0629143	0.061606	0.0610158	0.0636073	0.0650366	0.0630162	0.0611701	0.0631869	0.0623787	0.0619574	0.0614825	0.0618638	0.0630495	0.0635571	0.394458	0.882866	0.0226736	0.00725672
Q9EQG9	Ceramide transfer protein OS=Mus musculus OX=10090 GN=Cert1 PE=1 SV=1	11	9	0.0630471	0.0633445	0.0627895	0.0646076	0.0613159	0.0614982	0.0604041	0.0623622	0.0613991	0.062056	0.0617204	0.0646879	0.0644806	0.0603601	0.062761	0.0631657	0.125422	0.934012	-0.0474381	0.00510985
P61161	Actin-related protein 2 OS=Mus musculus OX=10090 GN=Actr2 PE=1 SV=1	71	11	0.0619379	0.0641523	0.063643	0.0610053	0.0604746	0.0615122	0.060319	0.0643401	0.0633568	0.0620059	0.0611912	0.060852	0.0630141	0.0651518	0.0631765	0.0638672	0.489503	0.316569	-0.023932	0.0448513
Q8R1X6	Spartin OS=Mus musculus OX=10090 GN=Spart PE=1 SV=1	6	6	0.0655149	0.0653363	0.0662531	0.0658591	0.0621626	0.0538285	0.0567365	0.0543504	0.0676601	0.0660699	0.0687066	0.0693869	0.0630621	0.056151	0.0568398	0.0620823	0.00644185	0.0434072	-0.214023	-0.19256
P57784	U2 small nuclear ribonucleoprotein A' OS=Mus musculus OX=10090 GN=Snrpa1 PE=1 SV=2	29	11	0.0629778	0.0634857	0.0561248	0.0616024	0.0611991	0.0633512	0.0584908	0.061616	0.0624294	0.0614973	0.0586532	0.063262	0.0656683	0.0669217	0.0662991	0.0664212	0.955974	0.134948	0.00387483	0.110501
Q68FL4	Putative adenosylhomocysteinase 3 OS=Mus musculus OX=10090 GN=Ahcyl2 PE=1 SV=1	7	6	0.0594885	0.0618796	0.0600557	0.0625208	0.070166	0.0586961	0.0738945	0.069273	0.0635146	0.0626458	0.0569725	0.0683572	0.0583712	0.0515833	0.0634457	0.0591353	0.189172	0.475966	0.152272	-0.11399
O35286	Pre-mRNA-splicing factor ATP-dependent RNA helicase DHX15 OS=Mus musculus OX=10090 GN=Dhx15 PE=1 SV=2	70	23	0.06106	0.0617955	0.0598976	0.0611094	0.0629102	0.0662068	0.0636169	0.0652746	0.0603745	0.0603513	0.0609326	0.060314	0.0645537	0.0664035	0.061722	0.0634775	0.0154118	0.0543246	0.0811451	0.0816891
Q60953	Protein PML OS=Mus musculus OX=10090 GN=Pml PE=1 SV=3	12	8	0.0621957	0.0596336	0.0664236	0.0606354	0.0593877	0.0609281	0.0651784	0.0589846	0.0637698	0.0657551	0.0641574	0.0616329	0.0612159	0.0661795	0.064134	0.0597882	0.710805	0.831823	-0.0256984	-0.0235134
P49443	Protein phosphatase 1A OS=Mus musculus OX=10090 GN=Ppm1a PE=1 SV=1	15	8	0.0639173	0.0618037	0.0622666	0.0599618	0.0631044	0.0610073	0.0752455	0.0643765	0.0604571	0.0655733	0.0605107	0.0597975	0.0608903	0.0615743	0.0604	0.0591137	0.297556	0.866421	0.0846151	-0.0249286
Q9JLV6	Bifunctional polynucleotide phosphatase/kinase OS=Mus musculus OX=10090 GN=Pnkp PE=1 SV=2	32	14	0.0613722	0.0627881	0.0608192	0.0639063	0.0616537	0.0629295	0.0646498	0.0642515	0.0636836	0.0619087	0.062931	0.0616524	0.0605868	0.0624202	0.062489	0.061958	0.354733	0.723113	0.0264343	-0.0157705
F8VPQ2	AT-rich interactive domain-containing protein 4A OS=Mus musculus OX=10090 GN=Arid4a PE=1 SV=1	11	8	0.0603232	0.0593552	0.0613738	0.0605008	0.0675823	0.0661534	0.0672465	0.0628816	0.0608958	0.0613558	0.0631958	0.0616094	0.0653019	0.0593064	0.0592512	0.0636669	0.0145078	0.986814	0.126973	0.00154511
Q7TSH3	Zinc finger protein 516 OS=Mus musculus OX=10090 GN=Znf516 PE=1 SV=1	7	4	0.0630692	0.0658925	0.0661868	0.060684	0.0597046	0.0630868	0.0638755	0.0590464	0.0670189	0.0605525	0.0637117	0.0658209	0.0564164	0.0566963	0.0639301	0.0643074	0.462557	0.370745	-0.0581547	-0.0930025
Q8K124	Pleckstrin homology domain-containing family O member 2 OS=Mus musculus OX=10090 GN=Plekho2 PE=1 SV=1	26	13	0.0597493	0.058873	0.0579781	0.0642113	0.0666696	0.0659658	0.0696377	0.0671379	0.0647207	0.0609368	0.0614102	0.061764	0.0602077	0.060135	0.0607777	0.0598252	0.00228851	0.442123	0.16272	-0.0460838
Q9CQ86	Migration and invasion enhancer 1 OS=Mus musculus OX=10090 GN=Mien1 PE=1 SV=1	6	3	0.0604003	0.0638007	0.0616605	0.0573724	0.0639408	0.0636917	0.0629893	0.065992	0.0612572	0.0584702	0.0594497	0.0599217	0.0660468	0.0662597	0.0671365	0.0616105	0.114661	0.061816	0.0781017	0.126141
Q4VA53	Sister chromatid cohesion protein PDS5 homolog B OS=Mus musculus OX=10090 GN=Pds5b PE=1 SV=1	50	31	0.0621363	0.0615038	0.0622739	0.0623959	0.0657227	0.0641302	0.0650716	0.0651965	0.0610257	0.0629067	0.061195	0.0606726	0.0612208	0.0615025	0.0610863	0.0619596	0.00100918	0.999051	0.0670064	-6.16e-05
E9Q5F9	Histone-lysine N-methyltransferase SETD2 OS=Mus musculus OX=10090 GN=Setd2 PE=1 SV=1	10	6	0.0641664	0.0628836	0.0642737	0.0627486	0.0659894	0.0631824	0.0659734	0.0632457	0.0613183	0.0608762	0.06014	0.0619827	0.0626898	0.0592842	0.06089	0.0603556	0.415489	0.906893	0.0240732	-0.00670391
P70445	Eukaryotic translation initiation factor 4E-binding protein 2 OS=Mus musculus OX=10090 GN=Eif4ebp2 PE=1 SV=1	8	4	0.0654724	0.064416	0.0641369	0.0669614	0.0619634	0.0554496	0.0536129	0.0650785	0.0649107	0.06672	0.0646396	0.0639166	0.0615251	0.0619031	0.0595762	0.0597175	0.04947	0.298586	-0.148858	-0.100277
Q61655	ATP-dependent RNA helicase DDX19A OS=Mus musculus OX=10090 GN=Ddx19a PE=1 SV=2	47	17	0.0629985	0.0632581	0.0604743	0.0649397	0.0639427	0.0621439	0.0652962	0.0654312	0.0596435	0.0629638	0.0601283	0.0624821	0.0615355	0.0612252	0.062205	0.0613319	0.41855	0.92387	0.0293452	0.00670958
Q3TYS2	Cytochrome b-245 chaperone 1 OS=Mus musculus OX=10090 GN=Cybc1 PE=1 SV=2	11	5	0.0615472	0.0616555	0.062235	0.0581951	0.0653094	0.0644229	0.0559222	0.0640976	0.0528266	0.0557653	0.0619547	0.0636509	0.070101	0.0685957	0.0645605	0.0691605	0.744372	0.0793618	0.0335025	0.221531
Q91X51	Golgi reassembly-stacking protein 1 OS=Mus musculus OX=10090 GN=Gorasp1 PE=1 SV=3	2	1	0.062869	0.0626533	0.0657262	0.0657023	0.057216	0.0643767	0.0663236	0.0575685	0.0662119	0.0658219	0.0645355	0.0632998	0.0665445	0.04907	0.0605681	0.0615127	0.57153	0.383152	-0.0685976	-0.137337
Q6P8X1	Sorting nexin-6 OS=Mus musculus OX=10090 GN=Snx6 PE=1 SV=2	25	9	0.0627849	0.0619845	0.0581951	0.0627174	0.0648988	0.0630478	0.0636289	0.0632979	0.0620103	0.0631391	0.0616661	0.0626408	0.0624909	0.0631812	0.0620443	0.0622722	0.0840344	0.963406	0.0535971	0.00310199
Q8K4M5	COMM domain-containing protein 1 OS=Mus musculus OX=10090 GN=Commd1 PE=1 SV=2	11	5	0.0662606	0.0593031	0.0642055	0.0640467	0.0613446	0.0600399	0.0622973	0.0626511	0.0648445	0.0655371	0.0592842	0.0614087	0.0622992	0.062805	0.06382	0.0598526	0.464964	0.910528	-0.0421778	-0.0124679
Q9Z1F9	SUMO-activating enzyme subunit 2 OS=Mus musculus OX=10090 GN=Uba2 PE=1 SV=1	66	22	0.063128	0.0643005	0.0627018	0.0608633	0.0621706	0.0647327	0.0605017	0.0627357	0.0602357	0.0617834	0.061795	0.0627079	0.0648489	0.0644002	0.0595689	0.0635257	0.919082	0.579799	-0.00505058	0.0330184
Q91WE2	PSME3-interacting protein OS=Mus musculus OX=10090 GN=Psme3ip1 PE=1 SV=1	9	6	0.0624128	0.0638267	0.0612714	0.0651504	0.0648448	0.0673757	0.0645345	0.0616311	0.0603136	0.058564	0.061231	0.0611142	0.059494	0.0646798	0.0601551	0.063401	0.521651	0.582969	0.0319897	0.0377462
Q8VDN2	Sodium/potassium-transporting ATPase subunit alpha-1 OS=Mus musculus OX=10090 GN=Atp1a1 PE=1 SV=1	51	17	0.064622	0.0627284	0.0618618	0.0634024	0.064666	0.0642447	0.068328	0.0650776	0.0628383	0.0617133	0.0625054	0.061475	0.0592335	0.0588471	0.0604306	0.0580258	0.0718249	0.0744743	0.0541226	-0.0714616
Q3UA37	Glutamine-rich protein 1 OS=Mus musculus OX=10090 GN=Qrich1 PE=1 SV=1	11	8	0.0621846	0.0626968	0.0654912	0.0664796	0.0627162	0.0638111	0.0638184	0.0663334	0.0600889	0.0621943	0.0599666	0.0587382	0.061576	0.0612197	0.0627473	0.0599376	0.98785	0.630221	-0.000701343	0.0267606
P06797	Cathepsin L1 OS=Mus musculus OX=10090 GN=Ctsl PE=1 SV=2	7	3	0.0625143	0.0585874	0.0651634	0.0599091	0.0565343	0.0552736	0.0552127	0.0668444	0.0621566	0.0606797	0.0645408	0.0656834	0.0736258	0.0650685	0.0612494	0.0669567	0.453167	0.609947	-0.0775226	0.0743089
P47758	Signal recognition particle receptor subunit beta OS=Mus musculus OX=10090 GN=Srprb PE=1 SV=1	30	8	0.0628137	0.0640536	0.0619024	0.0619585	0.0621246	0.0664216	0.0619737	0.0586761	0.0610929	0.0635282	0.0617286	0.0592715	0.0655817	0.0614437	0.0636834	0.0637457	0.855803	0.456072	-0.0101025	0.0510316
Q921M3	Splicing factor 3B subunit 3 OS=Mus musculus OX=10090 GN=Sf3b3 PE=1 SV=1	110	32	0.0621959	0.0640193	0.0622272	0.0631787	0.0624799	0.063988	0.0641002	0.0628755	0.0606402	0.0622454	0.0612739	0.0617219	0.0621926	0.063013	0.0611585	0.0626896	0.606136	0.488615	0.0104277	0.0184687
Q9ER72	Cysteine--tRNA ligase, cytoplasmic OS=Mus musculus OX=10090 GN=Cars1 PE=1 SV=2	70	28	0.0621673	0.0627813	0.0636212	0.0624338	0.0586467	0.0593907	0.0612976	0.0574404	0.0615005	0.0642435	0.0647953	0.0642164	0.0647556	0.0645727	0.0635817	0.0645552	0.00876371	0.736176	-0.0845358	0.0155236
P28667	MARCKS-related protein OS=Mus musculus OX=10090 GN=Marcksl1 PE=1 SV=2	17	7	0.0635132	0.0612545	0.0625377	0.0642178	0.0626172	0.0604312	0.0651107	0.064546	0.0627643	0.0631039	0.0631105	0.0606937	0.0622133	0.0604745	0.0625332	0.0608782	0.871893	0.704197	0.00637587	-0.0207506
Q9D7N9	Adipocyte plasma membrane-associated protein OS=Mus musculus OX=10090 GN=Apmap PE=1 SV=1	43	15	0.0601334	0.0624272	0.0615951	0.0615533	0.066652	0.065991	0.0710899	0.0699949	0.0593702	0.0591715	0.0623329	0.057881	0.059083	0.0637578	0.0587961	0.0601706	0.00472049	0.824696	0.155206	0.0180997
Q9ERR1	Nuclear distribution protein nudE-like 1 OS=Mus musculus OX=10090 GN=Ndel1 PE=1 SV=2	2	2	0.0624919	0.0650249	0.0656934	0.0645721	0.0532019	0.055196	0.062579	0.0642551	0.0688574	0.067641	0.0616385	0.070737	0.0612846	0.0552493	0.0667366	0.0548414	0.215324	0.220623	-0.136448	-0.178146
Q8BXZ1	Protein disulfide-isomerase TMX3 OS=Mus musculus OX=10090 GN=Tmx3 PE=1 SV=2	35	11	0.0609655	0.0607066	0.0605339	0.0606262	0.0653392	0.0692511	0.0592816	0.0625458	0.0619566	0.0621202	0.0613885	0.0650256	0.0633111	0.0627136	0.0598614	0.0643729	0.192314	0.990075	0.0761874	-0.00149423
Q4VBD9	GDNF-inducible zinc finger protein 1 OS=Mus musculus OX=10090 GN=Gzf1 PE=1 SV=2	5	3	0.0622291	0.0626268	0.0682243	0.064492	0.0595932	0.0649229	0.053186	0.0633678	0.0656856	0.0680551	0.0603256	0.063008	0.0548941	0.0635478	0.0612275	0.0646141	0.328979	0.603951	-0.0987763	-0.0750159
Q9JJZ4	Ubiquitin-conjugating enzyme E2 J1 OS=Mus musculus OX=10090 GN=Ube2j1 PE=1 SV=2	8	5	0.0655632	0.0583431	0.0587828	0.0677605	0.0642019	0.0626871	0.0710408	0.0595659	0.0618351	0.0590613	0.0662497	0.0576655	0.0593905	0.0646852	0.0629707	0.0601967	0.703212	0.937664	0.040158	0.0154422
Q8CIN4	Serine/threonine-protein kinase PAK 2 OS=Mus musculus OX=10090 GN=Pak2 PE=1 SV=1	54	16	0.0634908	0.0619931	0.061772	0.0619959	0.0614529	0.0617128	0.0644736	0.0641929	0.0633982	0.0638845	0.0618908	0.0608534	0.061892	0.0620642	0.0624027	0.0625302	0.615158	0.907199	0.014598	-0.00632345
Q9EP69	Phosphatidylinositide phosphatase SAC1 OS=Mus musculus OX=10090 GN=Sacm1l PE=1 SV=1	33	13	0.0582791	0.0609597	0.0611723	0.0599254	0.0620387	0.0647364	0.0664303	0.0641081	0.0613185	0.0622775	0.0623697	0.061668	0.0651649	0.0647346	0.061213	0.0636039	0.0107292	0.394035	0.0983032	0.0402955
Q99LS3	Phosphoserine phosphatase OS=Mus musculus OX=10090 GN=Psph PE=1 SV=1	10	4	0.0615903	0.0625514	0.0674782	0.0633701	0.0617775	0.0582586	0.0621492	0.0602621	0.0599919	0.0676747	0.0651162	0.058564	0.0601882	0.0634083	0.0636787	0.0639406	0.282848	0.993317	-0.0723582	0.00132029
Q65Z40	Wings apart-like protein homolog OS=Mus musculus OX=10090 GN=Wapl PE=1 SV=2	44	22	0.0630652	0.0634517	0.0623788	0.0625645	0.0614778	0.0614778	0.0667211	0.0604242	0.0620708	0.0646236	0.0629801	0.0628261	0.0612381	0.0611435	0.0610215	0.0625351	0.831313	0.461076	-0.0088761	-0.0379058
P83741	Serine/threonine-protein kinase WNK1 OS=Mus musculus OX=10090 GN=Wnk1 PE=1 SV=2	3	2	0.0743541	0.0692751	0.0783249	0.070102	0.0334431	0.0353711	0.0422076	0.0336868	0.0737822	0.0688836	0.0734393	0.0667252	0.070986	0.066013	0.0699344	0.0734716	3.26e-06	0.956728	-1.01793	-0.0121856
Q9D2V7	Coronin-7 OS=Mus musculus OX=10090 GN=Coro7 PE=1 SV=2	94	28	0.0626655	0.0622357	0.0616672	0.0625579	0.0653069	0.0650813	0.0645319	0.0634316	0.0606574	0.0608125	0.0610017	0.0615627	0.0621282	0.0621999	0.0614687	0.0626909	0.00189442	0.150342	0.0523952	0.0260781
Q9CQS5	Serine/threonine-protein kinase RIO2 OS=Mus musculus OX=10090 GN=Riok2 PE=1 SV=1	8	5	0.0692928	0.0668534	0.0645924	0.0678415	0.0594778	0.0583074	0.0641813	0.0635484	0.0596284	0.0634559	0.0649021	0.0630566	0.0578536	0.0597093	0.060365	0.0569341	0.0245383	0.179656	-0.1303	-0.0958248
O35343	Importin subunit alpha-3 OS=Mus musculus OX=10090 GN=Kpna4 PE=1 SV=1	11	4	0.0620807	0.0589543	0.0642822	0.0658582	0.0658004	0.0599467	0.0652537	0.063169	0.0629094	0.0586329	0.0621893	0.0621429	0.0615139	0.0626406	0.0660594	0.0585664	0.812005	0.898391	0.0173824	0.0161511
Q8R2U6	Diphosphoinositol polyphosphate phosphohydrolase 2 OS=Mus musculus OX=10090 GN=Nudt4 PE=1 SV=1	3	2	0.0644984	0.0579229	0.0613845	0.059583	0.0580458	0.0593693	0.0700699	0.0626652	0.0659876	0.0593044	0.0677573	0.0611854	0.0634264	0.0606888	0.0628123	0.0652987	0.704525	0.959098	0.0367988	-0.00982039
O88947	Coagulation factor X OS=Mus musculus OX=10090 GN=F10 PE=1 SV=1	2	2	0.060822	0.0695363	0.0506886	0.063684	0.0611749	0.0648767	0.0678741	0.0592928	0.0645665	0.0647616	0.0693018	0.0571177	0.0646427	0.0585957	0.0645988	0.0584656	0.69571	0.819007	0.0566019	-0.0525943
Q9R0A0	Peroxisomal membrane protein PEX14 OS=Mus musculus OX=10090 GN=Pex14 PE=1 SV=1	16	7	0.0588661	0.0638626	0.0618863	0.0603361	0.0622664	0.0610504	0.063883	0.0635643	0.0644321	0.0646787	0.0615847	0.0612453	0.0609971	0.0627478	0.0634689	0.0651302	0.432752	0.979227	0.0342634	0.00235949
Q7TPH6	E3 ubiquitin-protein ligase MYCBP2 OS=Mus musculus OX=10090 GN=Mycbp2 PE=1 SV=3	23	16	0.0616922	0.0599009	0.062217	0.0648013	0.0646219	0.0602659	0.0635572	0.0635106	0.0631652	0.0629834	0.0608564	0.0643522	0.0606763	0.0632216	0.0612539	0.062924	0.659025	0.778712	0.0193551	-0.0188838
Q9D937	Uncharacterized protein C11orf98 homolog OS=Mus musculus OX=10090 PE=1 SV=1	15	4	0.0652186	0.0641996	0.0671108	0.06656	0.0592742	0.0591416	0.0612311	0.0604711	0.0622838	0.0644042	0.0626682	0.0630771	0.0618619	0.0607669	0.0617224	0.0600084	0.000215993	0.156355	-0.131741	-0.0468914
Q9DCW4	Electron transfer flavoprotein subunit beta OS=Mus musculus OX=10090 GN=Etfb PE=1 SV=3	37	10	0.0602315	0.0618055	0.0557929	0.0601432	0.0646959	0.0647523	0.0711119	0.0676237	0.0596455	0.063359	0.0606309	0.0597594	0.0616434	0.0625279	0.0630341	0.063243	0.00483283	0.579425	0.172373	0.0415759
Q5EG47	5'-AMP-activated protein kinase catalytic subunit alpha-1 OS=Mus musculus OX=10090 GN=Prkaa1 PE=1 SV=2	13	7	0.0609236	0.0619657	0.0590543	0.0621338	0.0664693	0.0631007	0.0673263	0.0661449	0.0606257	0.0599588	0.0639911	0.0617389	0.0656886	0.0591049	0.0607078	0.0610656	0.0353866	0.994425	0.107813	0.000802494
Q80YR5	Scaffold attachment factor B2 OS=Mus musculus OX=10090 GN=Safb2 PE=1 SV=2	24	16	0.0629251	0.0622943	0.0625733	0.0667762	0.064747	0.060607	0.0649003	0.0571354	0.0614097	0.0647202	0.0606125	0.0627489	0.0623377	0.0607971	0.0639871	0.0614281	0.481367	0.967842	-0.0426766	-0.00527606
Q9Z1T6	1-phosphatidylinositol 3-phosphate 5-kinase OS=Mus musculus OX=10090 GN=Pikfyve PE=1 SV=3	12	10	0.0593146	0.061657	0.063451	0.0640593	0.0601696	0.0598657	0.0633247	0.0618481	0.0685185	0.0627137	0.0640615	0.0613904	0.061134	0.0620703	0.0628916	0.0635301	0.731853	0.583392	-0.0188602	-0.0391396
Q6ZQ82	Rho GTPase-activating protein 26 OS=Mus musculus OX=10090 GN=Arhgap26 PE=1 SV=3	1	1	0.0659368	0.0466395	0.0615653	0.0665649	0.063499	0.0743813	0.0747559	0.063717	0.0632538	0.0668672	0.0569376	0.0728101	0.0569334	0.0649586	0.052776	0.0484037	0.269521	0.382083	0.209005	-0.223044
Q58A65	C-Jun-amino-terminal kinase-interacting protein 4 OS=Mus musculus OX=10090 GN=Spag9 PE=1 SV=2	25	17	0.0625732	0.0594013	0.0630473	0.0637738	0.0662752	0.0638197	0.0677228	0.063754	0.0633723	0.0659082	0.0630115	0.0620155	0.0579245	0.0558707	0.0616385	0.0598915	0.147616	0.0916889	0.0722971	-0.112526
Q921X6	DNA-directed RNA polymerase III subunit RPC6 OS=Mus musculus OX=10090 GN=Polr3f PE=1 SV=1	9	5	0.0641597	0.0612481	0.0645901	0.0637022	0.0633521	0.0620838	0.066139	0.0673883	0.0609774	0.0606828	0.0626392	0.0613469	0.0602253	0.0600438	0.0608581	0.0605633	0.422008	0.663819	0.0291548	-0.0233347
Q69ZB8	Zinc finger CCHC domain-containing protein 2 OS=Mus musculus OX=10090 GN=Zcchc2 PE=2 SV=3	2	2	0.0574259	0.062128	0.0713215	0.0531487	0.0561826	0.0622663	0.0609989	0.0612041	0.0535906	0.0585627	0.0648042	0.0693821	0.0701854	0.0639652	0.0671247	0.067709	0.939942	0.477657	-0.0125823	0.133008
P58501	PAX3- and PAX7-binding protein 1 OS=Mus musculus OX=10090 GN=Paxbp1 PE=1 SV=3	22	12	0.0601953	0.0606891	0.0596232	0.058976	0.0661538	0.0651557	0.0711534	0.0683005	0.0617738	0.0572683	0.0601587	0.0626326	0.0618982	0.0627506	0.0612129	0.0620579	0.00134716	0.552008	0.176364	0.0366399
Q9WU78	Programmed cell death 6-interacting protein OS=Mus musculus OX=10090 GN=Pdcd6ip PE=1 SV=3	97	31	0.0630996	0.0624036	0.0605767	0.0615677	0.0624209	0.0643913	0.065023	0.0639236	0.061973	0.0634141	0.0627114	0.0619091	0.0615928	0.0612896	0.0605845	0.0631189	0.0621678	0.562593	0.0464995	-0.019975
Q8CFI7	DNA-directed RNA polymerase II subunit RPB2 OS=Mus musculus OX=10090 GN=Polr2b PE=1 SV=2	45	19	0.062078	0.0627472	0.0612918	0.0653253	0.0623773	0.0611167	0.0604821	0.0618749	0.0657887	0.0644788	0.0608996	0.0613333	0.0638037	0.0627374	0.0609687	0.0626966	0.423066	0.859256	-0.0321296	-0.0125871
P62488	DNA-directed RNA polymerase II subunit RPB7 OS=Mus musculus OX=10090 GN=Polr2g PE=1 SV=1	8	5	0.0624169	0.0567031	0.0618514	0.0619199	0.0582214	0.059918	0.0653405	0.0597323	0.0640654	0.0606882	0.0650113	0.0663513	0.0689779	0.0594041	0.0683736	0.0610247	0.987017	0.970407	0.00161394	0.00693844
Q5BLK4	Terminal uridylyltransferase 7 OS=Mus musculus OX=10090 GN=Tut7 PE=1 SV=3	21	14	0.0601757	0.0612757	0.0612209	0.0631076	0.0651257	0.0629706	0.0663069	0.0681388	0.0631312	0.0606915	0.0602601	0.0616933	0.0615718	0.0608442	0.0636567	0.0598294	0.021303	0.994425	0.0948016	0.000598473
Q9R0Q4	Mortality factor 4-like protein 2 OS=Mus musculus OX=10090 GN=Morf4l2 PE=1 SV=1	13	9	0.0668973	0.0640729	0.0678421	0.0655835	0.0553257	0.0539522	0.0597101	0.0549434	0.0632558	0.0660278	0.0683355	0.0651364	0.0612959	0.0606517	0.0617167	0.065253	0.000543898	0.253482	-0.240407	-0.078082
P05132	cAMP-dependent protein kinase catalytic subunit alpha OS=Mus musculus OX=10090 GN=Prkaca PE=1 SV=3	25	8	0.0610097	0.0623126	0.0614926	0.060731	0.0606214	0.0632504	0.0610815	0.0628347	0.0611087	0.0596104	0.0628419	0.0644397	0.0649818	0.0670347	0.0642638	0.062385	0.760932	0.230105	0.012947	0.0608826
Q8K363	ATP-dependent RNA helicase DDX18 OS=Mus musculus OX=10090 GN=Ddx18 PE=1 SV=1	63	22	0.062512	0.0618045	0.0618178	0.0646998	0.0621815	0.0631357	0.0646199	0.0616769	0.0615588	0.0628874	0.061069	0.0619166	0.062673	0.06177	0.0633725	0.0623047	0.875919	0.694116	0.00450519	0.0156121
O88939	Zinc finger and BTB domain-containing protein 7A OS=Mus musculus OX=10090 GN=Zbtb7a PE=1 SV=2	12	6	0.0621444	0.0627697	0.0652644	0.0609413	0.062322	0.0632727	0.0660892	0.0668353	0.0636008	0.0607797	0.0672118	0.0627613	0.0585469	0.0574116	0.0614758	0.0585731	0.422247	0.113367	0.0417356	-0.107509
Q8BJY1	26S proteasome non-ATPase regulatory subunit 5 OS=Mus musculus OX=10090 GN=Psmd5 PE=1 SV=4	42	13	0.0639706	0.063875	0.0643204	0.0615383	0.0595821	0.060306	0.0601983	0.0615118	0.061749	0.0635374	0.0617444	0.0625714	0.0625731	0.063414	0.064132	0.0649763	0.00914705	0.331003	-0.0704144	0.0313664
Q80WQ2	Protein VAC14 homolog OS=Mus musculus OX=10090 GN=Vac14 PE=1 SV=1	12	10	0.0604323	0.0623399	0.0627236	0.0595784	0.0633455	0.0630239	0.064759	0.0603856	0.0617465	0.0617931	0.0644808	0.063267	0.0638285	0.0646671	0.0594725	0.0641564	0.403877	0.96544	0.0372887	0.00423046
Q9JI46	Diphosphoinositol polyphosphate phosphohydrolase 1 OS=Mus musculus OX=10090 GN=Nudt3 PE=1 SV=1	12	4	0.0618213	0.063249	0.0641164	0.0639083	0.0605236	0.0626121	0.0662477	0.0628843	0.0631618	0.0619693	0.0585524	0.0620695	0.0613564	0.0642904	0.0617975	0.0614398	0.916797	0.794839	-0.0053335	0.0185799
Q9CZ83	39S ribosomal protein L55, mitochondrial OS=Mus musculus OX=10090 GN=Mrpl55 PE=1 SV=1	7	3	0.0569748	0.0646167	0.0640031	0.0622432	0.059179	0.0595387	0.0836137	0.058241	0.0643782	0.065275	0.0655319	0.0559327	0.0614757	0.0616792	0.0581223	0.0591951	0.734058	0.819042	0.0565993	-0.0599056
Q8C7V3	U3 small nucleolar RNA-associated protein 15 homolog OS=Mus musculus OX=10090 GN=Utp15 PE=1 SV=1	24	10	0.0608337	0.0625395	0.0610397	0.0624349	0.0629453	0.0636901	0.0630501	0.0637379	0.0623509	0.0611951	0.062162	0.0608072	0.0641873	0.0622796	0.06275	0.0639967	0.0501159	0.11973	0.0380197	0.0386397
P48754	Breast cancer type 1 susceptibility protein homolog OS=Mus musculus OX=10090 GN=Brca1 PE=1 SV=3	12	9	0.0664807	0.0635669	0.0608567	0.0648001	0.0635624	0.0580358	0.0644858	0.059735	0.0626479	0.0624036	0.0599569	0.0642633	0.0603524	0.0640457	0.0617121	0.0630947	0.303077	0.998572	-0.0574871	-0.000307334
Q80WT5	Aftiphilin OS=Mus musculus OX=10090 GN=Aftph PE=1 SV=2	16	9	0.0643315	0.0617512	0.0665382	0.0672351	0.0625697	0.0635918	0.0640047	0.0635049	0.0598497	0.0641327	0.0604538	0.0616069	0.0629804	0.0558368	0.0620889	0.0595238	0.554736	0.688354	-0.0340093	-0.0343517
P24668	Cation-dependent mannose-6-phosphate receptor OS=Mus musculus OX=10090 GN=M6pr PE=1 SV=1	18	7	0.0638142	0.061603	0.0592495	0.0606342	0.0588833	0.0634098	0.0713811	0.0614966	0.0603271	0.0630316	0.0644809	0.0586719	0.0656031	0.0626172	0.0614473	0.0633491	0.496605	0.760077	0.0537003	0.0381431
Q9D8N0	Elongation factor 1-gamma OS=Mus musculus OX=10090 GN=Eef1g PE=1 SV=3	67	17	0.064118	0.0658995	0.0634164	0.0611603	0.0602471	0.0616127	0.0608362	0.0609772	0.0603818	0.0633308	0.0624119	0.062593	0.0626318	0.0640871	0.0624552	0.063841	0.0465435	0.565738	-0.0627825	0.0248482
Q9CY18	Sorting nexin-7 OS=Mus musculus OX=10090 GN=Snx7 PE=1 SV=1	1	1	0.0609378	0.069401	0.0701064	0.057792	0.071229	0.0566056	0.0555767	0.0573812	0.0710765	0.0691412	0.0778558	0.058465	0.0641189	0.0493092	0.0605175	0.0504861	0.5711	0.1884	-0.10356	-0.302863
Q6P542	ATP-binding cassette sub-family F member 1 OS=Mus musculus OX=10090 GN=Abcf1 PE=1 SV=1	51	23	0.0635359	0.0618374	0.0612131	0.062735	0.0647861	0.0681939	0.0654215	0.0657765	0.0606822	0.0619011	0.0587375	0.0617712	0.0621648	0.0598996	0.0601218	0.0612223	0.0130097	0.975134	0.0833756	0.00203413
Q8K3G9	DCC-interacting protein 13-beta OS=Mus musculus OX=10090 GN=Appl2 PE=1 SV=1	8	6	0.0714096	0.0567239	0.0641542	0.0691233	0.0564217	0.05535	0.0632415	0.0570602	0.0659422	0.0673494	0.063784	0.0661492	0.061871	0.0601417	0.0630481	0.0582299	0.0804435	0.370919	-0.168151	-0.113986
Q6AXC6	ATP-dependent DNA helicase DDX11 OS=Mus musculus OX=10090 GN=Ddx11 PE=1 SV=2	1	1	0.069183	0.0689384	0.0645546	0.0735165	0.0632651	0.0621847	0.0732513	0.0597967	0.068425	0.0604322	0.0659013	0.0584016	0.0480812	0.0526555	0.0583897	0.0530231	0.390699	0.0923317	-0.0983558	-0.255441
Q921M7	Protein FAM49B OS=Mus musculus OX=10090 GN=Fam49b PE=1 SV=1	46	12	0.0653105	0.0646364	0.0630357	0.0603331	0.0578985	0.0602814	0.0652925	0.0603899	0.0600065	0.0621034	0.0647924	0.0629802	0.0637211	0.0640057	0.062383	0.0628298	0.297238	0.847575	-0.0555796	0.0180148
Q99KI0	Aconitate hydratase, mitochondrial OS=Mus musculus OX=10090 GN=Aco2 PE=1 SV=1	85	26	0.0612151	0.0622781	0.0596081	0.0616289	0.0643186	0.0631545	0.063358	0.0649905	0.0623394	0.0603551	0.0599346	0.0608175	0.0635627	0.0636863	0.0636763	0.0650762	0.0119825	0.0318015	0.0640371	0.0726382
Q9QXY1	Tight junction protein ZO-3 OS=Mus musculus OX=10090 GN=Tjp3 PE=1 SV=1	4	2	0.0542439	0.0537496	0.0618226	0.0626179	0.0616145	0.0648588	0.0750013	0.0701075	0.0656084	0.0587648	0.0671533	0.0665336	0.0577079	0.0555108	0.0693263	0.0553788	0.0872924	0.502209	0.224158	-0.121525
P97452	Ribosome biogenesis protein BOP1 OS=Mus musculus OX=10090 GN=Bop1 PE=1 SV=1	36	13	0.0644201	0.0636462	0.0644276	0.0629689	0.06158	0.0613011	0.0651141	0.0626844	0.0624172	0.0629003	0.0609314	0.0610882	0.0593192	0.0645282	0.0622348	0.0604383	0.47415	0.946373	-0.027613	-0.00536899
Q8BW72	Lysine-specific demethylase 4A OS=Mus musculus OX=10090 GN=Kdm4a PE=1 SV=3	5	4	0.062517	0.0635631	0.0692891	0.0670181	0.0571303	0.0585919	0.0619214	0.0588355	0.0597354	0.06447	0.0644543	0.0589776	0.0631035	0.0678436	0.0616745	0.0608745	0.0350891	0.759227	-0.149383	0.0336973
Q8BG15	CTD small phosphatase-like protein 2 OS=Mus musculus OX=10090 GN=Ctdspl2 PE=1 SV=1	14	8	0.0632681	0.0630337	0.0624766	0.0630012	0.0606556	0.0566202	0.0693188	0.0617679	0.0650054	0.0617342	0.0638467	0.0632882	0.0583599	0.0617666	0.0652213	0.0606356	0.77713	0.683387	-0.0235587	-0.046466
Q9EQ32	Phosphoinositide 3-kinase adapter protein 1 OS=Mus musculus OX=10090 GN=Pik3ap1 PE=1 SV=1	31	12	0.0618641	0.0609125	0.0623261	0.0627019	0.062108	0.0623393	0.0647243	0.06303	0.0622117	0.0610282	0.0600833	0.0598164	0.0633729	0.0654209	0.0656389	0.0624215	0.38104	0.0437466	0.0252704	0.0790113
O35639	Annexin A3 OS=Mus musculus OX=10090 GN=Anxa3 PE=1 SV=4	43	14	0.0597111	0.0597195	0.0618098	0.0592954	0.0626233	0.0625804	0.0675428	0.0638591	0.0605254	0.0614369	0.0629007	0.062422	0.0629893	0.0643988	0.0643163	0.0638694	0.0128871	0.287468	0.092787	0.0476678
P28063	Proteasome subunit beta type-8 OS=Mus musculus OX=10090 GN=Psmb8 PE=1 SV=2	13	7	0.0630894	0.0663494	0.0658076	0.0631872	0.0596951	0.0690907	0.0625531	0.0629759	0.0569229	0.0626726	0.0660759	0.0614225	0.0576925	0.0645309	0.0567035	0.0612308	0.785668	0.75754	-0.0248461	-0.0409167
Q6P9L6	Kinesin-like protein KIF15 OS=Mus musculus OX=10090 GN=Kif15 PE=1 SV=1	71	36	0.0679692	0.0678905	0.0673479	0.0668417	0.0549753	0.0537792	0.0542539	0.0516482	0.0672979	0.0667273	0.0676137	0.0669	0.0626028	0.0623273	0.0613758	0.0604491	1.86e-07	0.00371161	-0.331549	-0.122169
Q3U9G9	Delta(14)-sterol reductase LBR OS=Mus musculus OX=10090 GN=Lbr PE=1 SV=2	55	15	0.0643803	0.0637232	0.0628121	0.061574	0.0619332	0.063078	0.066224	0.0642073	0.060704	0.0602006	0.0599971	0.0616883	0.0633349	0.0629818	0.0609839	0.0621773	0.605603	0.319079	0.0165351	0.0403221
Q80TL0	Protein phosphatase 1E OS=Mus musculus OX=10090 GN=Ppm1e PE=1 SV=2	1	1	0.0624014	0.063624	0.0636933	0.0645153	0.062061	0.0567258	0.063353	0.0598451	0.0637028	0.0616469	0.0657335	0.0612996	0.0692798	0.0561513	0.0643039	0.0616632	0.372009	0.956792	-0.0723988	-0.00920529
Q9QY06	Unconventional myosin-IXb OS=Mus musculus OX=10090 GN=Myo9b PE=1 SV=2	50	28	0.0615985	0.0618836	0.0609309	0.0639831	0.0599592	0.0603599	0.0652006	0.0631444	0.0656014	0.0630083	0.0637494	0.0634903	0.0617611	0.0601188	0.0631131	0.0620975	0.985693	0.339474	0.00094937	-0.0503068
Q61599	Rho GDP-dissociation inhibitor 2 OS=Mus musculus OX=10090 GN=Arhgdib PE=1 SV=3	99	16	0.0627328	0.0629276	0.0596449	0.0634582	0.0624282	0.0621893	0.0596587	0.0616606	0.0636805	0.0612761	0.0600642	0.0659628	0.0634375	0.0639669	0.0637232	0.0631885	0.717211	0.765778	-0.0162941	0.0199519
Q9QY36	N-alpha-acetyltransferase 10 OS=Mus musculus OX=10090 GN=Naa10 PE=1 SV=1	11	5	0.0640205	0.0652942	0.0598643	0.0631754	0.0684229	0.0663829	0.064078	0.0645441	0.0623095	0.0635216	0.0636928	0.0584507	0.061283	0.0570328	0.0614548	0.0564727	0.287838	0.36968	0.0622144	-0.0701738
Q7TNE3	Sperm-associated antigen 7 OS=Mus musculus OX=10090 GN=Spag7 PE=1 SV=1	18	8	0.0662066	0.0654327	0.0630886	0.0631729	0.0634866	0.062864	0.0619462	0.0630687	0.0622262	0.0639978	0.065449	0.0621872	0.0604409	0.0591727	0.0600088	0.057251	0.2651	0.0339699	-0.0367607	-0.0999003
Q8BXA1	Golgi integral membrane protein 4 OS=Mus musculus OX=10090 GN=Golim4 PE=1 SV=1	18	11	0.0623409	0.0635347	0.0609153	0.0611417	0.0668805	0.0680259	0.0688492	0.0681243	0.0628356	0.0603038	0.0579687	0.0622046	0.0591812	0.059091	0.0602222	0.0583805	0.00159566	0.405802	0.133149	-0.0380666
P97450	ATP synthase-coupling factor 6, mitochondrial OS=Mus musculus OX=10090 GN=Atp5pf PE=1 SV=1	11	3	0.064016	0.0653314	0.0614215	0.0598223	0.0600913	0.0596514	0.0656015	0.0657297	0.0594905	0.0624241	0.0634943	0.0606293	0.0650762	0.0633032	0.0594536	0.0644637	0.980815	0.715085	0.00208722	0.0358145
Q9R1S3	GPI ethanolamine phosphate transferase 1 OS=Mus musculus OX=10090 GN=Pign PE=2 SV=2	1	1	0.0493659	0.0461792	0.0469238	0.0770687	0.0706538	0.0770634	0.0609245	0.0842313	0.0584593	0.0498804	0.0680793	0.0699494	0.0570944	0.0690111	0.0431759	0.0719398	0.143086	0.941685	0.440242	-0.0455602
Q99LX0	Protein/nucleic acid deglycase DJ-1 OS=Mus musculus OX=10090 GN=Park7 PE=1 SV=1	58	7	0.0625187	0.0620778	0.0620026	0.0627425	0.0606994	0.0603234	0.0602809	0.0647261	0.0644473	0.0627617	0.0612052	0.0630732	0.0626439	0.0634566	0.0630549	0.0639858	0.541562	0.868293	-0.0199214	0.00965562
Q8VIM9	Immunity-related GTPase family Q protein OS=Mus musculus OX=10090 GN=Irgq PE=1 SV=1	5	3	0.0625128	0.0609843	0.0613526	0.0615061	0.067986	0.0636908	0.0657706	0.0675007	0.0642031	0.0609707	0.0604139	0.0649932	0.0556985	0.0578709	0.0625534	0.0619924	0.0656821	0.311954	0.104556	-0.0745673
Q9EQU5	Protein SET OS=Mus musculus OX=10090 GN=Set PE=1 SV=1	62	12	0.0627034	0.064804	0.0551543	0.0611014	0.0671634	0.0674841	0.0641507	0.0681282	0.0601111	0.0599454	0.0573156	0.061565	0.0629765	0.0640524	0.0608816	0.0624629	0.041067	0.429501	0.133158	0.0676888
Q9ESX4	Nucleolar protein of 40 kDa OS=Mus musculus OX=10090 GN=Zcchc17 PE=1 SV=1	1	1	0.054789	0.0644953	0.0666702	0.0547778	0.0677701	0.0642327	0.0815399	0.0659298	0.0626478	0.0632804	0.0550007	0.0593118	0.062911	0.0557927	0.0677407	0.0531099	0.152123	0.978752	0.214671	-0.00859921
Q60902	Epidermal growth factor receptor substrate 15-like 1 OS=Mus musculus OX=10090 GN=Eps15l1 PE=1 SV=3	34	19	0.0626695	0.0645655	0.061149	0.0616392	0.0629904	0.060733	0.064094	0.0609883	0.0649811	0.0654216	0.0643559	0.0625346	0.0611265	0.0601121	0.0612694	0.0613698	0.839625	0.0726554	-0.00709273	-0.0770914
Q8BH58	TIP41-like protein OS=Mus musculus OX=10090 GN=Tiprl PE=1 SV=1	10	3	0.0645539	0.0626052	0.0662531	0.0568287	0.0641666	0.0611762	0.0571637	0.0586959	0.0644082	0.063121	0.0634366	0.0654732	0.0637141	0.0639387	0.0614254	0.0630397	0.440395	0.830182	-0.0520609	-0.0245466
Q99KN9	Clathrin interactor 1 OS=Mus musculus OX=10090 GN=Clint1 PE=1 SV=2	40	14	0.0611741	0.0612462	0.0627585	0.0627579	0.0620935	0.0599083	0.0640961	0.06306	0.0660976	0.062517	0.0574287	0.0617081	0.0645929	0.0625383	0.0643282	0.0636946	0.910963	0.540073	0.00675211	0.0441643
Q91Z96	BMP-2-inducible protein kinase OS=Mus musculus OX=10090 GN=Bmp2k PE=1 SV=1	17	11	0.0609118	0.0606475	0.0608191	0.0630531	0.0623514	0.0649826	0.0648861	0.0616845	0.0628482	0.0620859	0.0631184	0.0623829	0.0605354	0.0635868	0.0641531	0.0619529	0.130828	0.981669	0.0487577	-0.00153763
P52432	DNA-directed RNA polymerases I and III subunit RPAC1 OS=Mus musculus OX=10090 GN=Polr1c PE=1 SV=3	8	5	0.068971	0.0627673	0.0642331	0.0560244	0.0630369	0.0618712	0.0598224	0.0651804	0.0655808	0.0652811	0.0622628	0.0608963	0.0602179	0.0616172	0.0619888	0.0602485	0.924805	0.603831	-0.00869693	-0.0570523
Q8R0W6	NEDD4 family-interacting protein 1 OS=Mus musculus OX=10090 GN=Ndfip1 PE=1 SV=1	4	3	0.0671606	0.0575649	0.0587094	0.0748175	0.0603558	0.0661915	0.0701185	0.0549011	0.0686363	0.0674802	0.0712812	0.0591359	0.0558682	0.0537626	0.0577562	0.0562599	0.817023	0.173821	-0.0357499	-0.25007
Q3UPL0	Protein transport protein Sec31A OS=Mus musculus OX=10090 GN=Sec31a PE=1 SV=2	53	20	0.0620398	0.0636865	0.0609593	0.0592279	0.0645175	0.06575	0.0623192	0.0651769	0.0591257	0.0628173	0.0607013	0.0614466	0.0637459	0.062264	0.0629386	0.0632834	0.06157	0.312054	0.0681043	0.0476242
A2A5K6	Zinc finger protein 335 OS=Mus musculus OX=10090 GN=Znf335 PE=1 SV=1	1	1	0.0892541	0.0403917	0.061095	0.0474781	0.0913436	0.0593846	0.0597113	0.121021	0.0496856	0.0582922	0.0811793	0.0428399	0.0451203	0.0599197	0.0457713	0.0475124	0.275869	0.788183	0.476571	-0.194161
Q9D074	E3 ubiquitin-protein ligase MGRN1 OS=Mus musculus OX=10090 GN=Mgrn1 PE=1 SV=2	1	1	0.0767945	0.0781466	0.0651578	0.058457	0.0732615	0.0490677	0.0747002	0.0658423	0.0643908	0.0636849	0.0537797	0.0753216	0.0466371	0.045047	0.0513605	0.0583507	0.705059	0.239897	-0.0926366	-0.349903
Q99J93	Interferon-induced transmembrane protein 2 OS=Mus musculus OX=10090 GN=Ifitm2 PE=1 SV=1	10	3	0.0763185	0.0718729	0.0654236	0.070616	0.0516941	0.0574417	0.0617203	0.049262	0.0686573	0.0685162	0.0637087	0.0625739	0.0575277	0.0573431	0.056182	0.061142	0.002455	0.174454	-0.372242	-0.18169
Q8R3P6	Integrator complex subunit 14 OS=Mus musculus OX=10090 GN=Ints14 PE=1 SV=1	16	10	0.058997	0.0628149	0.0591082	0.0615842	0.0643734	0.0671642	0.0593533	0.0661878	0.0583123	0.060194	0.063382	0.0634884	0.0639586	0.0636858	0.064679	0.0627168	0.153186	0.48144	0.083095	0.0565678
Q99104	Unconventional myosin-Va OS=Mus musculus OX=10090 GN=Myo5a PE=1 SV=2	52	30	0.0606664	0.0620805	0.0616214	0.0612079	0.0648564	0.0651	0.0665246	0.0653941	0.0634757	0.0613681	0.0619912	0.0618373	0.0617136	0.0601761	0.0607339	0.0612528	0.000227919	0.231503	0.0926921	-0.0280447
Q05920	Pyruvate carboxylase, mitochondrial OS=Mus musculus OX=10090 GN=Pc PE=1 SV=1	18	12	0.0611477	0.0619795	0.0583752	0.0607587	0.0689743	0.0644926	0.066661	0.0651169	0.060796	0.0633426	0.0616057	0.0611113	0.0590673	0.0633385	0.0630394	0.0601933	0.00626191	0.927706	0.130633	-0.00758914
P70295	Ancient ubiquitous protein 1 OS=Mus musculus OX=10090 GN=Aup1 PE=1 SV=1	8	5	0.0676319	0.0640326	0.0618375	0.0634524	0.0616451	0.0623412	0.0550182	0.0558544	0.0554115	0.0600148	0.0653933	0.0660223	0.0698666	0.0630391	0.0633765	0.0650625	0.152341	0.506677	-0.131229	0.0847563
Q61881	DNA replication licensing factor MCM7 OS=Mus musculus OX=10090 GN=Mcm7 PE=1 SV=1	110	26	0.0626564	0.0625337	0.0624229	0.0628357	0.061263	0.0626297	0.0628058	0.0628565	0.0617697	0.0623705	0.0623338	0.0632262	0.061948	0.0634158	0.0610435	0.0638889	0.812687	0.934921	-0.00523315	0.00324973
Q8BLF1	Neutral cholesterol ester hydrolase 1 OS=Mus musculus OX=10090 GN=Nceh1 PE=1 SV=1	8	6	0.0590193	0.0591492	0.0578642	0.0577861	0.0658856	0.0664656	0.0705422	0.0662831	0.0590837	0.062291	0.0621125	0.0635071	0.0626648	0.0621452	0.060297	0.0649035	0.000371012	0.801873	0.20269	0.0175234
P49135	General transcription and DNA repair factor IIH helicase subunit XPB OS=Mus musculus OX=10090 GN=Ercc3 PE=2 SV=1	12	11	0.0626402	0.0598629	0.0606989	0.0613697	0.062494	0.0677394	0.0652341	0.0634776	0.0665508	0.0620785	0.0639869	0.0638878	0.0589014	0.0615892	0.0591278	0.0603608	0.049351	0.0793618	0.0819104	-0.095859
P04202	Transforming growth factor beta-1 proprotein OS=Mus musculus OX=10090 GN=Tgfb1 PE=1 SV=1	10	5	0.059296	0.0609623	0.0596146	0.0627544	0.0706781	0.0678905	0.0751725	0.0785064	0.0646083	0.0626292	0.0581793	0.0582572	0.0528536	0.0570152	0.0551017	0.0564808	0.00208582	0.141996	0.266563	-0.137072
Q9JMA2	Queuine tRNA-ribosyltransferase catalytic subunit 1 OS=Mus musculus OX=10090 GN=Qtrt1 PE=1 SV=2	7	4	0.0573319	0.055918	0.0696597	0.0628165	0.0649621	0.0633512	0.0675348	0.0632351	0.0684034	0.0566921	0.0597768	0.058719	0.0584301	0.0650104	0.0641726	0.0639864	0.457879	0.779458	0.0813025	0.049119
Q8CB44	GRAM domain-containing protein 4 OS=Mus musculus OX=10090 GN=Gramd4 PE=1 SV=1	2	2	0.061954	0.0524872	0.0658056	0.0613244	0.0547204	0.0729325	0.0607089	0.0727833	0.0707668	0.0608793	0.0536723	0.0580665	0.0761398	0.0561742	0.0678287	0.0537563	0.611918	0.885075	0.106581	0.0539944
O88291	DBIRD complex subunit ZNF326 OS=Mus musculus OX=10090 GN=Znf326 PE=1 SV=1	4	3	0.0648228	0.061268	0.070269	0.052181	0.0698343	0.0668774	0.0538156	0.0626051	0.0596097	0.0621461	0.0587048	0.0564681	0.0605505	0.068986	0.068474	0.0633875	0.858005	0.466115	0.027928	0.140518
Q924K8	Metastasis-associated protein MTA3 OS=Mus musculus OX=10090 GN=Mta3 PE=1 SV=1	8	4	0.0634539	0.0606565	0.0619599	0.0644939	0.0576451	0.058893	0.0641446	0.0619502	0.0620627	0.0617042	0.0611539	0.0682354	0.0655458	0.0622483	0.0645129	0.0613396	0.452553	0.978182	-0.047284	0.00372074
Q8CH25	SAFB-like transcription modulator OS=Mus musculus OX=10090 GN=Sltm PE=1 SV=1	54	22	0.0614186	0.0613588	0.0608195	0.0636779	0.0649207	0.0635299	0.0680574	0.0655722	0.061356	0.0612473	0.0611824	0.0599964	0.0625701	0.0614502	0.0617951	0.0610477	0.00919351	0.681148	0.0836696	0.0181193
Q8CGN4	BCL-6 corepressor OS=Mus musculus OX=10090 GN=Bcor PE=1 SV=2	22	13	0.065478	0.0618449	0.063519	0.0642451	0.0648722	0.0655326	0.0671483	0.0671932	0.0635629	0.0609322	0.0582845	0.0579485	0.0582007	0.0601575	0.0626494	0.0584309	0.255056	0.940191	0.0537609	-0.00736448
Q8K2C7	Protein OS-9 OS=Mus musculus OX=10090 GN=Os9 PE=1 SV=2	26	13	0.0615251	0.0612402	0.060757	0.0624083	0.0665384	0.067195	0.071121	0.0650014	0.062404	0.0612676	0.0600228	0.0589977	0.0580541	0.0615104	0.0606567	0.0613005	0.00472049	0.931366	0.133211	-0.00703422
Q8C078	Calcium/calmodulin-dependent protein kinase kinase 2 OS=Mus musculus OX=10090 GN=Camkk2 PE=1 SV=2	3	3	0.0626856	0.0625149	0.0676997	0.0684674	0.0529325	0.0658015	0.0765321	0.0680119	0.0569723	0.063331	0.0623005	0.0681083	0.0613017	0.0532519	0.0456192	0.0644694	0.996594	0.498014	-0.000693146	-0.168308
A2AQ19	RNA polymerase-associated protein RTF1 homolog OS=Mus musculus OX=10090 GN=Rtf1 PE=1 SV=1	24	15	0.0613952	0.0601968	0.0614934	0.0615739	0.0657687	0.0642408	0.0693845	0.0642314	0.0612024	0.0627956	0.0597527	0.0624635	0.0621924	0.061572	0.0615623	0.0601742	0.00686903	0.956792	0.107055	-0.00401611
P49717	DNA replication licensing factor MCM4 OS=Mus musculus OX=10090 GN=Mcm4 PE=1 SV=1	98	23	0.0618581	0.0627704	0.060807	0.0627597	0.0637364	0.0633856	0.0631053	0.064705	0.061517	0.0617575	0.0582221	0.0613681	0.0629734	0.0641873	0.0636702	0.0631768	0.140306	0.0681391	0.0386968	0.0650977
Q61081	Hsp90 co-chaperone Cdc37 OS=Mus musculus OX=10090 GN=Cdc37 PE=1 SV=1	40	10	0.0608443	0.0609949	0.0566295	0.0616112	0.0629259	0.064829	0.0639948	0.0660015	0.0596604	0.0634316	0.059223	0.0611976	0.0638793	0.0656213	0.0638982	0.0652576	0.021303	0.114129	0.103047	0.0874573
P07356	Annexin A2 OS=Mus musculus OX=10090 GN=Anxa2 PE=1 SV=2	44	17	0.0616593	0.0590961	0.0613784	0.0589505	0.052746	0.0529833	0.0538883	0.0524276	0.0665242	0.068203	0.0699988	0.0682453	0.069441	0.0693327	0.0678429	0.0672826	5.15e-05	0.929339	-0.18493	0.0049948
Q08024	Core-binding factor subunit beta OS=Mus musculus OX=10090 GN=Cbfb PE=1 SV=1	14	7	0.0595438	0.064087	0.066512	0.0646545	0.0629649	0.0634738	0.0676039	0.0632381	0.0641953	0.0636729	0.0590588	0.0620574	0.057355	0.0610022	0.0617358	0.0588445	0.820049	0.456521	0.0145657	-0.059277
Q8VCX2	Solute carrier family 35 member C2 OS=Mus musculus OX=10090 GN=Slc35c2 PE=1 SV=1	2	1	0.063736	0.0648039	0.0646025	0.0632438	0.0579109	0.0528879	0.0765668	0.0625682	0.0581185	0.0626577	0.068098	0.0650496	0.0603954	0.0692589	0.0571556	0.0529463	0.770988	0.719392	-0.0504454	-0.0874447
[truncated: 4,981 more rows]
