# Supplementary material for: WNK1 signalling regulates amino acid transport and mTORC1 activity to sustain acute myeloid leukaemia growth
Source: Nat Commun. 2025 May 27;16:4920. doi: 10.1038/s41467-025-59969-8 (PMC12116911; doi:10.1038/s41467-025-59969-8)
Supplement: Supplementary file 5 — Supplementary Data 3 [file 41467_2025_59969_MOESM5_ESM.xlsx]

## Sheet: SupplementaryData3.MS-phospho
Protein	Sequence	PhosphoRS	SequencePhRS	Description	PSMPerProt	pepPerProt	Abundance_phospho_EtOH_1	Abundance_phospho_EtOH_2	Abundance_phospho_EtOH_3	Abundance_phospho_EtOH_4	Abundance_phospho_OHT_1	Abundance_phospho_OHT_2	Abundance_phospho_OHT_3	Abundance_phospho_OHT_4	Abundance_phospho_DMSO_1	Abundance_phospho_DMSO_2	Abundance_phospho_DMSO_3	Abundance_phospho_DMSO_4	Abundance_phospho_Compound12_1	Abundance_phospho_Compound12_2	Abundance_phospho_Compound12_3	Abundance_phospho_Compound12_4	Abundance_protein_EtOH_1	Abundance_protein_EtOH_2	Abundance_protein_EtOH_3	Abundance_protein_EtOH_4	Abundance_protein_OHT_1	Abundance_protein_OHT_2	Abundance_protein_OHT_3	Abundance_protein_OHT_4	Abundance_protein_DMSO_1	Abundance_protein_DMSO_2	Abundance_protein_DMSO_3	Abundance_protein_DMSO_4	Abundance_protein_Compound12_1	Abundance_protein_Compound12_2	Abundance_protein_Compound12_3	Abundance_protein_Compound12_4	Abundance_norm_EtOH_1	Abundance_norm_EtOH_2	Abundance_norm_EtOH_3	Abundance_norm_EtOH_4	Abundance_norm_OHT_1	Abundance_norm_OHT_2	Abundance_norm_OHT_3	Abundance_norm_OHT_4	Abundance_norm_DMSO_1	Abundance_norm_DMSO_2	Abundance_norm_DMSO_3
P70445	RNSPMAQTPPCHLPNIPGVTSPGALIEDSK	S3_49;T8_49	RNSPMAQTPPCHLPNIPGVTSPGALIEDSK_S3_49;T8_49	Eukaryotic translation initiation factor 4E-binding protein 2 OS=Mus musculus OX=10090 GN=Eif4ebp2 PE=1 SV=1	8	4	0.0883707	0.106781	0.0822338	0.0770175	0.0322185	0.0555385	0.0503222	0.0438785	0.0978828	0.0945075	0.101565	0.109236	0.0165695	0.01749	0.0177969	0.00859159	0.0654724	0.064416	0.0641369	0.0669614	0.0619634	0.0554496	0.0536129	0.0650785	0.0649107	0.06672	0.0646396	0.0639166	0.0615251	0.0619031	0.0595762	0.0597175	0.0855708	0.105094	0.0812865	0.072919	0.0329644	0.0634996	0.0595067	0.0427454	0.0956017	0.0898021	0.0996141
P54103	NASTSFQELEDKK	S3_97;T4_52;S5_52	NASTSFQELEDKK_S3_97;T4_52;S5_52	DnaJ homolog subfamily C member 2 OS=Mus musculus OX=10090 GN=Dnajc2 PE=1 SV=2	33	15	0.10289	0.108104	0.0819597	0.0720693	0.0665491	0.0860232	0.0191674	0.0517519	0.0672391	0.0932301	0.100974	0.0926167	0.0152572	0.0134172	0.0152572	0.0134938	0.0630691	0.063314	0.060493	0.0610944	0.0660497	0.0619952	0.0657908	0.0666225	0.0627752	0.0629687	0.0600689	0.0602704	0.0606957	0.061021	0.0617141	0.0620574	0.101696	0.106436	0.0844581	0.0735351	0.0628083	0.0864974	0.0181611	0.0484229	0.0667698	0.0922947	0.104786
P70445	TVAISDAAQLPQDYCTTPGGTLFSTTPGGTR	T16_47;T17_47;T21_84	TVAISDAAQLPQDYCTTPGGTLFSTTPGGTR_T16_47;T17_47;T21_84	Eukaryotic translation initiation factor 4E-binding protein 2 OS=Mus musculus OX=10090 GN=Eif4ebp2 PE=1 SV=1	8	4	0.085282	0.085282	0.101788	0.0770289	0.0531866	0.0458505	0.0371389	0.0288858	0.0935351	0.0894085	0.126547	0.108666	0.0137552	0.0155892	0.0132967	0.0247593	0.0654724	0.064416	0.0641369	0.0669614	0.0619634	0.0554496	0.0536129	0.0650785	0.0649107	0.06672	0.0646396	0.0639166	0.0615251	0.0619031	0.0595762	0.0597175	0.0827665	0.084124	0.100843	0.0730946	0.054541	0.0525414	0.0440165	0.0282035	0.0915617	0.0851489	0.124397
Q6ZQ58	SLPTTVPESPNYR	S1_99;S9_50;Y12_50	SLPTTVPESPNYR_S1_99;S9_50;Y12_50	La-related protein 1 OS=Mus musculus OX=10090 GN=Larp1 PE=1 SV=3	114	41	0.0703292	0.0734463	0.0613676	0.0537697	0.0623417	0.0485096	0.0555231	0.0541594	0.0977986	0.0927333	0.129164	0.116306	0.0202611	0.0220144	0.0175336	0.0247419	0.0628752	0.0610367	0.0637665	0.0644143	0.0637374	0.0620754	0.0647265	0.0637183	0.0628288	0.061577	0.061398	0.0614312	0.0619717	0.0621835	0.0612734	0.0609862	0.0698279	0.0751192	0.0600784	0.0521108	0.0610599	0.0487844	0.0535505	0.0530617	0.097173	0.0940133	0.131329
P62754	ASTSKSESSQK	S6_91;S8_93	ASTSKSESSQK_S6_91;S8_93	40S ribosomal protein S6 OS=Mus musculus OX=10090 GN=Rps6 PE=1 SV=1	55	12	0.0837884	0.0868193	0.0844647	0.0740444	0.0549572	0.0544812	0.0356195	0.0514002	0.0833375	0.0977656	0.11555	0.100446	0.0211162	0.0185612	0.017434	0.0202144	0.0647831	0.0654437	0.0647548	0.0640776	0.0610451	0.0620692	0.0547003	0.0628296	0.0624956	0.0656605	0.0610034	0.0606734	0.0621173	0.063856	0.0613455	0.063145	0.0811689	0.0832561	0.08186	0.0725194	0.0564991	0.0550857	0.0408663	0.0513415	0.0836872	0.0934437	0.118873
P70445	RNSPMAQTPPCHLPNIPGVTSPGALIEDSK	S3_50;T8_50	RNSPMAQTPPCHLPNIPGVTSPGALIEDSK_S3_50;T8_50	Eukaryotic translation initiation factor 4E-binding protein 2 OS=Mus musculus OX=10090 GN=Eif4ebp2 PE=1 SV=1	8	4	0.0967329	0.0973735	0.0832799	0.0903267	0.0442024	0.044843	0.0461243	0.0365151	0.0999359	0.0736707	0.101858	0.110826	0.0128123	0.0281871	0.0185778	0.0147341	0.0654724	0.064416	0.0641369	0.0669614	0.0619634	0.0554496	0.0536129	0.0650785	0.0649107	0.06672	0.0646396	0.0639166	0.0615251	0.0619031	0.0595762	0.0597175	0.0937735	0.0959427	0.0824133	0.0856163	0.0452768	0.0513288	0.054604	0.0356122	0.0977169	0.0700815	0.100014
P54103	NASTSFQELEDK	S3_96;T4_96	NASTSFQELEDK_S3_96;T4_96	DnaJ homolog subfamily C member 2 OS=Mus musculus OX=10090 GN=Dnajc2 PE=1 SV=2	33	15	0.0912363	0.0895701	0.0617128	0.0624459	0.0725758	0.0787071	0.102166	0.0596468	0.0627124	0.0837721	0.0897701	0.0801733	0.0177941	0.0149284	0.0178607	0.0149284	0.0630691	0.063314	0.060493	0.0610944	0.0660497	0.0619952	0.0657908	0.0666225	0.0627752	0.0629687	0.0600689	0.0602704	0.0606957	0.061021	0.0617141	0.0620574	0.090742	0.0887403	0.0639923	0.0641151	0.0689252	0.0796368	0.0974089	0.0561596	0.0626648	0.0834511	0.0937432
Q60876	VALGDGVQLPPGDYSTTPGGTLFSTTPGGTR	T16_46;T17_46;T25_76	VALGDGVQLPPGDYSTTPGGTLFSTTPGGTR_T16_46;T17_46;T25_76	Eukaryotic translation initiation factor 4E-binding protein 1 OS=Mus musculus OX=10090 GN=Eif4ebp1 PE=1 SV=3	21	5	0.0825175	0.0764569	0.0913753	0.0787879	0.0480186	0.0400932	0.0223776	0.0578089	0.0988345	0.0937063	0.0806527	0.102564	0.0275058	0.0293706	0.0405594	0.0293706	0.0564338	0.0540605	0.0505125	0.055742	0.0551475	0.0539854	0.0551859	0.0560808	0.0574175	0.0579696	0.0514164	0.0529506	0.0872532	0.0878229	0.0807191	0.0873022	0.0836471	0.080906	0.103484	0.0808577	0.0498114	0.0424854	0.0231969	0.0589692	0.0984711	0.0924725	0.089735
Q60876	VALGDGVQLPPGDYSTTPGGTLFSTTPGGTR	S24_25;T25_25;T26_25;T30_25	VALGDGVQLPPGDYSTTPGGTLFSTTPGGTR_S24_25;T25_25;T26_25;T30_25	Eukaryotic translation initiation factor 4E-binding protein 1 OS=Mus musculus OX=10090 GN=Eif4ebp1 PE=1 SV=3	21	5	0.0865144	0.0841807	0.0731789	0.0736789	0.0453409	0.0401734	0.0431739	0.0340057	0.090015	0.0886814	0.10135	0.103017	0.033839	0.0336723	0.036006	0.0331722	0.0564338	0.0540605	0.0505125	0.055742	0.0551475	0.0539854	0.0551859	0.0560808	0.0574175	0.0579696	0.0514164	0.0529506	0.0872532	0.0878229	0.0807191	0.0873022	0.0879672	0.089352	0.0831302	0.075846	0.0471776	0.0427006	0.0448916	0.0347944	0.0899585	0.0877818	0.113108
Q60876	VALGDGVQLPPGDYSTTPGGTLFSTTPGGTR	S15_64	VALGDGVQLPPGDYSTTPGGTLFSTTPGGTR_S15_64	Eukaryotic translation initiation factor 4E-binding protein 1 OS=Mus musculus OX=10090 GN=Eif4ebp1 PE=1 SV=3	21	5	0.071952	0.0999334	0.0672885	0.0739507	0.047968	0.0546302	0.0546302	0.0592938	0.0746169	0.0946036	0.0912725	0.0812791	0.0279813	0.0353098	0.0466356	0.0186542	0.0564338	0.0540605	0.0505125	0.055742	0.0551475	0.0539854	0.0551859	0.0560808	0.0574175	0.0579696	0.0514164	0.0529506	0.0872532	0.0878229	0.0807191	0.0873022	0.0729932	0.10583	0.0762642	0.0759518	0.0497972	0.0579343	0.056674	0.0605305	0.0743997	0.0934299	0.101629
Q60876	VALGDGVQLPPGDYSTTPGGTLFSTTPGGTR	T17_76	VALGDGVQLPPGDYSTTPGGTLFSTTPGGTR_T17_76	Eukaryotic translation initiation factor 4E-binding protein 1 OS=Mus musculus OX=10090 GN=Eif4ebp1 PE=1 SV=3	21	5	0.0660692	0.0876823	0.076085	0.0811808	0.0520119	0.0448076	0.0528905	0.0419961	0.0859251	0.0913723	0.0875066	0.10051	0.0377789	0.0270603	0.0311017	0.0360218	0.0564338	0.0540605	0.0505125	0.055742	0.0551475	0.0539854	0.0551859	0.0560808	0.0574175	0.0579696	0.0514164	0.0529506	0.0872532	0.0878229	0.0807191	0.0873022	0.0671006	0.0929604	0.0863311	0.0834713	0.054056	0.047571	0.0549308	0.0429202	0.0857713	0.0903401	0.0975451
P54103	NASTSFQELEDK	T4_95;S5_95	NASTSFQELEDK_T4_95;S5_95	DnaJ homolog subfamily C member 2 OS=Mus musculus OX=10090 GN=Dnajc2 PE=1 SV=2	33	15	0.097601	0.0904244	0.0670494	0.0664343	0.0588477	0.0713553	0.0912446	0.0561821	0.0670494	0.0871437	0.088374	0.0828378	0.0178388	0.0209145	0.0190691	0.0176338	0.0630691	0.063314	0.060493	0.0610944	0.0660497	0.0619952	0.0657908	0.0666225	0.0627752	0.0629687	0.0600689	0.0602704	0.0606957	0.061021	0.0617141	0.0620574	0.0968955	0.0894235	0.0693995	0.0680859	0.0557858	0.0720667	0.0868377	0.0528011	0.0668764	0.0866517	0.0921172
Q60876	VALGDGVQLPPGDYSTTPGGTLFSTTPGGTR	T25_41;T26_41	VALGDGVQLPPGDYSTTPGGTLFSTTPGGTR_T25_41;T26_41	Eukaryotic translation initiation factor 4E-binding protein 1 OS=Mus musculus OX=10090 GN=Eif4ebp1 PE=1 SV=3	21	5	0.0871166	0.0889571	0.0797546	0.0748466	0.0349693	0.0447853	0.0122699	0.0355828	0.0809816	0.102454	0.118405	0.092638	0.0417178	0.0374233	0.0331288	0.0349693	0.0564338	0.0540605	0.0505125	0.055742	0.0551475	0.0539854	0.0551859	0.0560808	0.0574175	0.0579696	0.0514164	0.0529506	0.0872532	0.0878229	0.0807191	0.0873022	0.0888368	0.094696	0.0908634	0.0772719	0.0364916	0.0477409	0.0127952	0.0365139	0.0811659	0.101709	0.132526
Q60876	VALGDGVQLPPGDYSTTPGGTLFSTTPGGTR	T17_100;S24_32;T25_32;T26_32	VALGDGVQLPPGDYSTTPGGTLFSTTPGGTR_T17_100;S24_32;T25_32;T26_32	Eukaryotic translation initiation factor 4E-binding protein 1 OS=Mus musculus OX=10090 GN=Eif4ebp1 PE=1 SV=3	21	5	0.0816822	0.0883542	0.0810756	0.0869389	0.0481197	0.0434695	0.0256773	0.0529721	0.0986656	0.0828953	0.091387	0.08148	0.0380105	0.0357865	0.0325516	0.0309341	0.0564338	0.0540605	0.0505125	0.055742	0.0551475	0.0539854	0.0551859	0.0560808	0.0574175	0.0579696	0.0514164	0.0529506	0.0872532	0.0878229	0.0807191	0.0873022	0.0831867	0.0939319	0.0922482	0.0896392	0.0501491	0.046278	0.0267416	0.0542875	0.0987614	0.0821855	0.102152
Q80TJ7	SSGSSSSGLGTVSSSPASQR	S14_79	SSGSSSSGLGTVSSSPASQR_S14_79	Histone lysine demethylase PHF8 OS=Mus musculus OX=10090 GN=Phf8 PE=1 SV=2	11	8	0.0835683	0.0844635	0.0734972	0.0644555	0.0512063	0.0614118	0.0464617	0.053131	0.078958	0.0955194	0.121346	0.0947585	0.0249317	0.0204109	0.0189786	0.0269012	0.0607562	0.0622617	0.0645304	0.0621731	0.0650991	0.0651542	0.0679294	0.0655005	0.0642166	0.0638918	0.0617441	0.0605622	0.0585318	0.0598585	0.0603284	0.0574619	0.086311	0.0851261	0.0714696	0.0650537	0.0493587	0.0591458	0.0429192	0.0509001	0.0771549	0.0938127	0.123324
Q60876	VALGDGVQLPPGDYSTTPGGTLFSTTPGGTR	T16_43;T17_43;S24_32;T25_32;T26_32	VALGDGVQLPPGDYSTTPGGTLFSTTPGGTR_T16_43;T17_43;S24_32;T25_32;T26_32	Eukaryotic translation initiation factor 4E-binding protein 1 OS=Mus musculus OX=10090 GN=Eif4ebp1 PE=1 SV=3	21	5	0.0685934	0.114066	0.0897881	0.0593449	0.0547206	0.0412331	0.0300578	0.0458574	0.0705202	0.0836224	0.101734	0.0955684	0.0408478	0.0400771	0.033526	0.0304432	0.0564338	0.0540605	0.0505125	0.055742	0.0551475	0.0539854	0.0551859	0.0560808	0.0574175	0.0579696	0.0514164	0.0529506	0.0872532	0.0878229	0.0807191	0.0873022	0.0697391	0.121062	0.101989	0.0610849	0.0569323	0.0438232	0.0312509	0.0469169	0.0704697	0.0827666	0.113527
Q60876	VALGDGVQLPPGDYSTTPGGTLFSTTPGGTR	S15_70	VALGDGVQLPPGDYSTTPGGTLFSTTPGGTR_S15_70	Eukaryotic translation initiation factor 4E-binding protein 1 OS=Mus musculus OX=10090 GN=Eif4ebp1 PE=1 SV=3	21	5	0.0775701	0.0762617	0.0770093	0.0734579	0.0409346	0.0388785	0.0525234	0.0514019	0.0945794	0.0996262	0.0820561	0.0846729	0.0446729	0.0358878	0.0358878	0.0345794	0.0564338	0.0540605	0.0505125	0.055742	0.0551475	0.0539854	0.0551859	0.0560808	0.0574175	0.0579696	0.0514164	0.0529506	0.0872532	0.0878229	0.0807191	0.0873022	0.0795424	0.0816338	0.0882244	0.0762606	0.0429545	0.0416752	0.0550767	0.0530407	0.0953227	0.0994528	0.0923534
Q9QXV1	RQDSDLVQYGVTSPSSAEASSK	S4_100	RQDSDLVQYGVTSPSSAEASSK_S4_100	Chromobox protein homolog 8 OS=Mus musculus OX=10090 GN=Cbx8 PE=1 SV=1	5	4	0.078198	0.112197	0.0994475	0.0883978	0.0871228	0.0658734	0.0560986	0.0824479	0.0565236	0.0586485	0.0637484	0.0760731	0.0161496	0.0276243	0.0203995	0.0110497	0.058428	0.0593625	0.0563506	0.0610866	0.0735587	0.0650178	0.0645264	0.0691482	0.0687255	0.0650878	0.0577824	0.0579109	0.0609723	0.0651647	0.0570877	0.05979	0.0832789	0.117606	0.109813	0.0900441	0.0736984	0.063043	0.0540971	0.0741923	0.0511767	0.0560683	0.0686489
Q60876	VALGDGVQLPPGDYSTTPGGTLFSTTPGGTR	T17_99;S24_47;T25_47	VALGDGVQLPPGDYSTTPGGTLFSTTPGGTR_T17_99;S24_47;T25_47	Eukaryotic translation initiation factor 4E-binding protein 1 OS=Mus musculus OX=10090 GN=Eif4ebp1 PE=1 SV=3	21	5	0.0937089	0.0821269	0.0850224	0.0710713	0.0450118	0.0452751	0.0455383	0.0481706	0.0873914	0.0839695	0.0692287	0.0916031	0.0310608	0.0452751	0.0381679	0.0373783	0.0564338	0.0540605	0.0505125	0.055742	0.0551475	0.0539854	0.0551859	0.0560808	0.0574175	0.0579696	0.0514164	0.0529506	0.0872532	0.0878229	0.0807191	0.0873022	0.0960036	0.0878317	0.0973152	0.0737154	0.0471897	0.0484874	0.0477084	0.0496608	0.0879975	0.0837466	0.0778451
P97465	TDSHDGETEGK	S3_93	TDSHDGETEGK_S3_93	Docking protein 1 OS=Mus musculus OX=10090 GN=Dok1 PE=1 SV=2	5	3	0.104854	0.102849	0.100727	0.0866968	0.0714875	0.0677933	0.0686186	0.0616231	0.064099	0.0628021	0.0685007	0.0681077	0.0192965	0.013991	0.0189428	0.0196109	0.060407	0.0659471	0.068389	0.0671114	0.0659533	0.0643215	0.0603971	0.0644009	0.068344	0.0596307	0.0621456	0.0610442	0.0577347	0.0585665	0.0586801	0.0569269	0.110276	0.0990809	0.0935717	0.0820713	0.0688617	0.0669599	0.0721788	0.0607905	0.0595848	0.0669097	0.0700275
Q9Z2B9	SSPPLRTPDVLESSGPAVR	T7_100	SSPPLRTPDVLESSGPAVR_T7_100	Ribosomal protein S6 kinase alpha-4 OS=Mus musculus OX=10090 GN=Rps6ka4 PE=1 SV=2	1	1	0.127129	0.104821	0.0937875	0.0906692	0.0496522	0.0309427	0.0395778	0.0477333	0.0822739	0.0793955	0.0930679	0.0702806	0.0211082	0.021348	0.0206284	0.0275846	0.0569983	0.0590985	0.0550907	0.0609732	0.0658319	0.0656307	0.0825693	0.0661512	0.0675794	0.0632362	0.0605169	0.0605673	0.06225	0.0595059	0.0549565	0.059044	0.136568	0.108603	0.10424	0.0910517	0.0461816	0.0288681	0.0293495	0.0441826	0.0745444	0.0768772	0.0941652
E9Q5F9	TDAISMTSDDSVTGSEVSPLIK	T7_92;S8_99;S11_100	TDAISMTSDDSVTGSEVSPLIK_T7_92;S8_99;S11_100	Histone-lysine N-methyltransferase SETD2 OS=Mus musculus OX=10090 GN=Setd2 PE=1 SV=1	10	6	0.11705	0.0921403	0.0935913	0.0793229	0.0406288	0.0493349	0.0396614	0.0558646	0.0732769	0.085127	0.0921403	0.0819831	0.0222491	0.0229746	0.0307134	0.023942	0.0641664	0.0628836	0.0642737	0.0627486	0.0659894	0.0631824	0.0659734	0.0632457	0.0613183	0.0608762	0.06014	0.0619827	0.0626898	0.0592842	0.06089	0.0603556	0.114136	0.0916792	0.091109	0.0790958	0.0385229	0.048856	0.0376148	0.0552669	0.0747715	0.0874941	0.0958617
Q60876	VALGDGVQLPPGDYSTTPGGTLFSTTPGGTR	T16_41;T17_41;S24_44;T25_45	VALGDGVQLPPGDYSTTPGGTLFSTTPGGTR_T16_41;T17_41;S24_44;T25_45	Eukaryotic translation initiation factor 4E-binding protein 1 OS=Mus musculus OX=10090 GN=Eif4ebp1 PE=1 SV=3	21	5	0.0759113	0.0973318	0.0687711	0.0714017	0.0496054	0.0492296	0.040962	0.0420894	0.0800451	0.0965802	0.0954528	0.0710259	0.0349493	0.042841	0.0394588	0.0443442	0.0564338	0.0540605	0.0505125	0.055742	0.0551475	0.0539854	0.0551859	0.0560808	0.0574175	0.0579696	0.0514164	0.0529506	0.0872532	0.0878229	0.0807191	0.0873022	0.0780458	0.104462	0.0789932	0.0743205	0.0521898	0.0529094	0.0430661	0.0435453	0.0808859	0.0966652	0.107713
P97465	TDSHDGETEGK	S3_99	TDSHDGETEGK_S3_99	Docking protein 1 OS=Mus musculus OX=10090 GN=Dok1 PE=1 SV=2	5	3	0.0993026	0.101436	0.0976892	0.0899084	0.0705735	0.0646924	0.0569116	0.0663579	0.0680233	0.0643281	0.0741907	0.0692724	0.021755	0.0186843	0.0176174	0.0192568	0.060407	0.0659471	0.068389	0.0671114	0.0659533	0.0643215	0.0603971	0.0644009	0.068344	0.0596307	0.0621456	0.0610442	0.0577347	0.0585665	0.0586801	0.0569269	0.104469	0.0977491	0.0907767	0.085137	0.0680016	0.0639162	0.0598824	0.0654809	0.0632516	0.068556	0.075867
P54103	NASTSFQELEDK	S3_97;T4_51;S5_51	NASTSFQELEDK_S3_97;T4_51;S5_51	DnaJ homolog subfamily C member 2 OS=Mus musculus OX=10090 GN=Dnajc2 PE=1 SV=2	33	15	0.0786067	0.0942688	0.0714427	0.0671443	0.0684783	0.0714427	0.0540514	0.0640316	0.0670949	0.0769269	0.0984684	0.0886858	0.026087	0.0235178	0.0257905	0.0239625	0.0630691	0.063314	0.060493	0.0610944	0.0660497	0.0619952	0.0657908	0.0666225	0.0627752	0.0629687	0.0600689	0.0602704	0.0606957	0.061021	0.0617141	0.0620574	0.0778605	0.0930127	0.0737781	0.0686566	0.0647673	0.0719903	0.0513235	0.060041	0.0667691	0.0763181	0.102405
P62754	ASTSKSESSQK	S6_95	ASTSKSESSQK_S6_95	40S ribosomal protein S6 OS=Mus musculus OX=10090 GN=Rps6 PE=1 SV=1	55	12	0.0935196	0.0935196	0.0748933	0.056655	0.0523865	0.0438494	0.0446255	0.0628638	0.0853706	0.0702367	0.108653	0.0997284	0.040357	0.0190144	0.0267753	0.0275514	0.0647831	0.0654437	0.0647548	0.0640776	0.0610451	0.0620692	0.0547003	0.0628296	0.0624956	0.0656605	0.0610034	0.0606734	0.0621173	0.063856	0.0613455	0.063145	0.0903645	0.0894523	0.0723983	0.0553464	0.0537188	0.0442227	0.0510682	0.0626316	0.0855099	0.0669603	0.111493
O55003	AEIDSHSFGEKNSTLSEEDYIER	S13_87;T14_87	AEIDSHSFGEKNSTLSEEDYIER_S13_87;T14_87	BCL2/adenovirus E1B 19 kDa protein-interacting protein 3 OS=Mus musculus OX=10090 GN=Bnip3 PE=1 SV=1	3	2	0.0893228	0.0989821	0.086103	0.0882842	0.0500623	0.0534898	0.017553	0.0524512	0.0732239	0.0848567	0.101683	0.0921271	0.0320939	0.0229539	0.0259659	0.0308475	0.0701988	0.0612065	0.0656217	0.0619998	0.0354796	0.0297573	0.0518411	0.0430562	0.0757597	0.0744406	0.0735765	0.0632848	0.0698592	0.0700508	0.0753503	0.0785172	0.0754711	0.0959197	0.077825	0.0844579	0.0836912	0.106617	0.0200828	0.072255	0.0573275	0.0676121	0.0819701
P19426	SLSEQPVVDTATATEQAK	S1_50;S3_50	SLSEQPVVDTATATEQAK_S1_50;S3_50	Negative elongation factor E OS=Mus musculus OX=10090 GN=Nelfe PE=1 SV=2	18	11	0.0824948	0.0913929	0.0967983	0.0631185	0.0748441	0.0881497	0.0824116	0.0666112	0.0518087	0.0608732	0.0848233	0.0746778	0.0189605	0.0194595	0.0186279	0.024948	0.0623844	0.0611688	0.0585424	0.063046	0.0618953	0.0636207	0.0649528	0.0645572	0.0642841	0.0640787	0.0615994	0.06232	0.0602501	0.0618697	0.061224	0.0642065	0.082546	0.0932669	0.103215	0.0624949	0.0754823	0.0864903	0.0792019	0.0644092	0.0503089	0.0593004	0.0859574
Q9CQT2	SFSSPEDYQR	S3_93	SFSSPEDYQR_S3_93	RNA-binding protein 7 OS=Mus musculus OX=10090 GN=Rbm7 PE=1 SV=1	11	4	0.0981493	0.113976	0.104403	0.0727505	0.0693044	0.0693044	0.0629228	0.063178	0.0616465	0.0630504	0.0768347	0.0617741	0.0220804	0.0206765	0.0218251	0.0181238	0.0619526	0.0590007	0.0651	0.0644325	0.0570571	0.0619102	0.0616535	0.0594062	0.0660053	0.0626256	0.0658256	0.0637937	0.0619947	0.0611346	0.062784	0.0653237	0.0986293	0.120263	0.0998416	0.0702926	0.0756187	0.0696911	0.0635373	0.0662084	0.0581444	0.0626779	0.0726676
Q80TJ7	SSGSSSSGLGTVSSSPASQR	S14_47;S15_47	SSGSSSSGLGTVSSSPASQR_S14_47;S15_47	Histone lysine demethylase PHF8 OS=Mus musculus OX=10090 GN=Phf8 PE=1 SV=2	11	8	0.0783617	0.0805558	0.0754362	0.064779	0.0523456	0.0622714	0.0542263	0.0545398	0.0788841	0.105736	0.094452	0.0861979	0.029673	0.0241354	0.0291506	0.029255	0.0607562	0.0622617	0.0645304	0.0621731	0.0650991	0.0651542	0.0679294	0.0655005	0.0642166	0.0638918	0.0617441	0.0605622	0.0585318	0.0598585	0.0603284	0.0574619	0.0809949	0.0812494	0.0734108	0.0654298	0.0504952	0.0600192	0.0501299	0.0522893	0.0771412	0.103926	0.0960637
Q6NXH3	SSTFPQTDVLSSSLEAEHR	S13_89	SSTFPQTDVLSSSLEAEHR_S13_89	Vasculin OS=Mus musculus OX=10090 GN=Gpbp1 PE=1 SV=1	9	5	0.0884192	0.0884192	0.0872936	0.0782891	0.0512756	0.0505253	0.053902	0.0505253	0.0786643	0.0944222	0.0807904	0.0874187	0.0292646	0.0218859	0.0291396	0.0297649	0.0635183	0.0598482	0.0637201	0.0671281	0.0588246	0.0680969	0.0669932	0.0593475	0.0644909	0.0623387	0.0601974	0.0628842	0.060088	0.0558998	0.0637056	0.0629184	0.0872695	0.092621	0.0858856	0.0731158	0.054647	0.0465153	0.0504415	0.0533728	0.0764705	0.0949578	0.0841387
Q80YV3	SQSLPGADSLLAKPIDK	S1_50;S3_50	SQSLPGADSLLAKPIDK_S1_50;S3_50	Transformation/transcription domain-associated protein OS=Mus musculus OX=10090 GN=Trrap PE=1 SV=2	35	25	0.107317	0.0953708	0.0947244	0.0858092	0.078677	0.0731495	0.0405198	0.0750886	0.0643903	0.064368	0.0695166	0.0624512	0.0225556	0.0227561	0.0205719	0.0227339	0.0604706	0.0609436	0.0636633	0.0608047	0.0664536	0.064963	0.0638736	0.0639837	0.0608031	0.0627692	0.0617381	0.0623979	0.0603885	0.0629415	0.0626249	0.0611805	0.110898	0.0977876	0.0929757	0.0881847	0.073982	0.0703627	0.0396408	0.0733334	0.0661747	0.0640798	0.070361
Q6NXH3	SSTFPQTDVLSSSLEAEHR	S13_99	SSTFPQTDVLSSSLEAEHR_S13_99	Vasculin OS=Mus musculus OX=10090 GN=Gpbp1 PE=1 SV=1	9	5	0.0866673	0.0825095	0.0821399	0.0836182	0.053682	0.0533124	0.061628	0.053682	0.084727	0.0840802	0.0855585	0.0778897	0.0248545	0.0296591	0.0279959	0.0279959	0.0635183	0.0598482	0.0637201	0.0671281	0.0588246	0.0680969	0.0669932	0.0593475	0.0644909	0.0623387	0.0601974	0.0628842	0.060088	0.0558998	0.0637056	0.0629184	0.0855516	0.0864418	0.0808256	0.078103	0.0572191	0.0490876	0.0576792	0.0567149	0.0823749	0.0845682	0.0891162
Q80U72	ALSPAER	S3_100	ALSPAER_S3_100	Protein scribble homolog OS=Mus musculus OX=10090 GN=Scrib PE=1 SV=2	35	20	0.0959791	0.0892327	0.0720518	0.077449	0.0598183	0.0576594	0.0504633	0.0564001	0.0847351	0.083026	0.0876136	0.0742107	0.0254565	0.0316632	0.0277953	0.026446	0.0608178	0.0645256	0.0650502	0.0631431	0.0652425	0.0624604	0.0630751	0.0616241	0.0630056	0.062727	0.0618768	0.0639074	0.0600824	0.0618884	0.0618442	0.0587296	0.0990598	0.0868047	0.0695259	0.0769911	0.0575512	0.0579451	0.050219	0.0574487	0.084418	0.0830827	0.0888781
Q60876	VALGDGVQLPPGDYSTTPGGTLFSTTPGGTR	Y14_80	VALGDGVQLPPGDYSTTPGGTLFSTTPGGTR_Y14_80	Eukaryotic translation initiation factor 4E-binding protein 1 OS=Mus musculus OX=10090 GN=Eif4ebp1 PE=1 SV=3	21	5	0.0664557	0.0875527	0.0822785	0.0727848	0.0221519	0.0516878	0.0770042	0.0706751	0.07173	0.0696203	0.0748945	0.0843882	0.0421941	0.0379747	0.0305907	0.0580169	0.0564338	0.0540605	0.0505125	0.055742	0.0551475	0.0539854	0.0551859	0.0560808	0.0574175	0.0579696	0.0514164	0.0529506	0.0872532	0.0878229	0.0807191	0.0873022	0.0684382	0.0941229	0.0946659	0.0758864	0.0233449	0.0556439	0.0810946	0.0732417	0.0726042	0.0697977	0.0846553
P54103	NASTSFQELEDK	S3_52;T4_52;S5_96	NASTSFQELEDK_S3_52;T4_52;S5_96	DnaJ homolog subfamily C member 2 OS=Mus musculus OX=10090 GN=Dnajc2 PE=1 SV=2	33	15	0.0746141	0.0926244	0.0668954	0.0566038	0.0707547	0.0698971	0.0728988	0.0531732	0.0506003	0.0853345	0.0879074	0.102916	0.0184391	0.0428816	0.0265866	0.0278731	0.0630691	0.063314	0.060493	0.0610944	0.0660497	0.0619952	0.0657908	0.0666225	0.0627752	0.0629687	0.0600689	0.0602704	0.0606957	0.061021	0.0617141	0.0620574	0.0739319	0.0914224	0.0691065	0.0578991	0.066944	0.0704578	0.0692442	0.0498769	0.0503725	0.0846891	0.0914542
Q6P2K6	TNLTSQSSATSLPGSPGSPGSPGSPGSPGSVPK	S18_82	TNLTSQSSATSLPGSPGSPGSPGSPGSPGSVPK_S18_82	Serine/threonine-protein phosphatase 4 regulatory subunit 3A OS=Mus musculus OX=10090 GN=Ppp4r3a PE=1 SV=1	36	16	0.0843691	0.107345	0.079096	0.0794727	0.0572505	0.0414313	0.0681733	0.0542373	0.0723164	0.0787194	0.0881356	0.0757062	0.0256121	0.0207156	0.0372881	0.0301318	0.0625373	0.0628125	0.0618899	0.0609076	0.064635	0.0627711	0.0677589	0.0652381	0.0614605	0.0606075	0.0599394	0.0635099	0.062027	0.0606139	0.0630894	0.0602021	0.084275	0.106755	0.0798342	0.0815081	0.0553306	0.0412309	0.0628495	0.0519339	0.0735013	0.0811353	0.0918529
O55003	AEIDSHSFGEKNSTLSEEDYIER	S13_65;T14_80;S16_77	AEIDSHSFGEKNSTLSEEDYIER_S13_65;T14_80;S16_77	BCL2/adenovirus E1B 19 kDa protein-interacting protein 3 OS=Mus musculus OX=10090 GN=Bnip3 PE=1 SV=1	3	2	0.0947133	0.111762	0.092819	0.0833477	0.0416738	0.0452902	0.0404684	0.0435681	0.0826589	0.0793869	0.0769761	0.0881695	0.0289306	0.0332358	0.0265197	0.0304805	0.0701988	0.0612065	0.0656217	0.0619998	0.0354796	0.0297573	0.0518411	0.0430562	0.0757597	0.0744406	0.0735765	0.0632848	0.0698592	0.0700508	0.0753503	0.0785172	0.0810402	0.109677	0.0849588	0.0807462	0.070551	0.0914175	0.046888	0.0607788	0.0655346	0.0640558	0.0628399
Q99K01	GSDAVSETSSVSHIEDLEK	S2_99;T8_33;S9_33;S10_33;S12_99	GSDAVSETSSVSHIEDLEK_S2_99;T8_33;S9_33;S10_33;S12_99	Pyridoxal-dependent decarboxylase domain-containing protein 1 OS=Mus musculus OX=10090 GN=Pdxdc1 PE=1 SV=2	24	16	0.0821239	0.101776	0.0935725	0.0683314	0.0535473	0.0727486	0.0498513	0.0545389	0.0596773	0.0738303	0.0949247	0.0850987	0.0334445	0.0264131	0.0231678	0.0269539	0.061939	0.0610482	0.0625532	0.0639295	0.0617799	0.0614019	0.0650462	0.0608746	0.063083	0.0642717	0.0628979	0.0614142	0.0610596	0.061342	0.0627993	0.06456	0.0827335	0.104028	0.0933416	0.0666953	0.0540838	0.0739298	0.0478223	0.0559045	0.05903	0.0716789	0.0941715
Q6NXH3	SSTFPQTDVLSSSLEAEHR	S13_93	SSTFPQTDVLSSSLEAEHR_S13_93	Vasculin OS=Mus musculus OX=10090 GN=Gpbp1 PE=1 SV=1	9	5	0.0868773	0.0800583	0.079798	0.0815158	0.0577794	0.0540836	0.0519494	0.0519494	0.0832856	0.0854719	0.082661	0.0868773	0.0242569	0.032065	0.0306075	0.0307636	0.0635183	0.0598482	0.0637201	0.0671281	0.0588246	0.0680969	0.0669932	0.0593475	0.0644909	0.0623387	0.0601974	0.0628842	0.060088	0.0558998	0.0637056	0.0629184	0.0856813	0.083798	0.0784502	0.0760704	0.0615308	0.0497527	0.0485768	0.0548348	0.0809003	0.0858902	0.0860203
Q8C0T5	SISSDGRPLER	S3_98	SISSDGRPLER_S3_98	Signal-induced proliferation-associated 1-like protein 1 OS=Mus musculus OX=10090 GN=Sipa1l1 PE=1 SV=2	3	3	0.104407	0.113591	0.110084	0.0912686	0.0499394	0.0445819	0.0590599	0.0505772	0.0683079	0.0661394	0.0773008	0.066267	0.0274252	0.0260221	0.0213024	0.023726	0.0543889	0.0642816	0.0680322	0.0654819	0.060693	0.0617691	0.0617586	0.0515771	0.0707824	0.0564571	0.0676166	0.063434	0.058895	0.0651189	0.0711149	0.0585987	0.119423	0.109933	0.100665	0.08671	0.0511886	0.044901	0.0594927	0.0610052	0.0600364	0.0728804	0.0711214
O55003	AEIDSHSFGEKNSTLSEEDYIER	S13_96;T14_83	AEIDSHSFGEKNSTLSEEDYIER_S13_96;T14_83	BCL2/adenovirus E1B 19 kDa protein-interacting protein 3 OS=Mus musculus OX=10090 GN=Bnip3 PE=1 SV=1	3	2	0.0918999	0.0971018	0.0937577	0.0741888	0.0356701	0.0469408	0.0317067	0.0361655	0.0779044	0.0928908	0.090166	0.0972257	0.0333168	0.0334407	0.0330691	0.0345554	0.0701988	0.0612065	0.0656217	0.0619998	0.0354796	0.0297573	0.0518411	0.0430562	0.0757597	0.0744406	0.0735765	0.0632848	0.0698592	0.0700508	0.0753503	0.0785172	0.0796964	0.0965791	0.0869787	0.0728452	0.0612037	0.0960307	0.0372332	0.0511342	0.0626004	0.0759654	0.074603
Q6P2K6	TNLTSQSSATSLPGSPGSPGSPGSPGSPGSVPK	S24_85	TNLTSQSSATSLPGSPGSPGSPGSPGSPGSVPK_S24_85	Serine/threonine-protein phosphatase 4 regulatory subunit 3A OS=Mus musculus OX=10090 GN=Ppp4r3a PE=1 SV=1	36	16	0.104695	0.0813772	0.085759	0.0741784	0.0651017	0.0593114	0.0471049	0.0571205	0.0816901	0.0784038	0.0737089	0.0762128	0.0316119	0.0298905	0.0222222	0.0316119	0.0625373	0.0628125	0.0618899	0.0609076	0.064635	0.0627711	0.0677589	0.0652381	0.0614605	0.0606075	0.0599394	0.0635099	0.062027	0.0606139	0.0630894	0.0602021	0.104445	0.0808273	0.0864492	0.0759814	0.0628385	0.0589495	0.0433711	0.0546251	0.082923	0.0807071	0.07672
Q8VD58	LFESSEHINDTSNLK	S4_49;S5_49	LFESSEHINDTSNLK_S4_49;S5_49	Protein EVI2B OS=Mus musculus OX=10090 GN=Evi2b PE=1 SV=1	7	3	0.0777208	0.072372	0.0843794	0.0759742	0.0614562	0.0597096	0.0586181	0.0629844	0.0753193	0.0668049	0.092348	0.0859077	0.0269621	0.0316559	0.0318742	0.0359131	0.0617034	0.0634776	0.0586374	0.0604562	0.0629916	0.0691876	0.0694207	0.0622548	0.059717	0.0629756	0.0601999	0.0552542	0.0622732	0.069485	0.059625	0.0623408	0.0777513	0.0703768	0.0888262	0.077572	0.060223	0.0532716	0.0521221	0.062451	0.0778552	0.065481	0.0946916
Q9JMA1	LEAIEDDSGRETDSSSAPAVTPSK	S8_61	LEAIEDDSGRETDSSSAPAVTPSK_S8_61	Ubiquitin carboxyl-terminal hydrolase 14 OS=Mus musculus OX=10090 GN=Usp14 PE=1 SV=3	92	26	0.0992908	0.0980574	0.0721554	0.0786309	0.0582794	0.0598212	0.0521122	0.0465618	0.0860315	0.0730805	0.079556	0.0783225	0.0274437	0.0237434	0.0339192	0.0329941	0.0651192	0.0634701	0.0643179	0.0631364	0.0614847	0.0599366	0.0605821	0.0617518	0.0617202	0.0646477	0.0628305	0.0633358	0.0624443	0.060455	0.0614322	0.0633357	0.0957184	0.0969854	0.0704259	0.0781824	0.0595036	0.0626553	0.0539996	0.0473343	0.0875035	0.0709649	0.0794873
Q68FD7	VTFLIGDSMSPDSDTELR	S10_93;S13_100	VTFLIGDSMSPDSDTELR_S10_93;S13_100	Folliculin-interacting protein 1 OS=Mus musculus OX=10090 GN=Fnip1 PE=1 SV=1	1	1	0.0982258	0.0941935	0.0816129	0.0698387	0.0467742	0.0501613	0.0527419	0.053871	0.078871	0.086129	0.0812903	0.0791935	0.0354839	0.0274194	0.0303226	0.033871	0.0685099	0.063178	0.0797641	0.0594373	0.050916	0.0624845	0.0616909	0.064974	0.0676411	0.0581818	0.0590211	0.0554364	0.0558711	0.0589261	0.0757399	0.0582276	0.0892576	0.0928171	0.0636977	0.0731492	0.0571906	0.0499769	0.053224	0.0516164	0.0725903	0.0921584	0.0857441
Q6ZQ58	SLPTTVPESPNYR	S1_87	SLPTTVPESPNYR_S1_87	La-related protein 1 OS=Mus musculus OX=10090 GN=Larp1 PE=1 SV=3	114	41	0.0677966	0.0704986	0.0754114	0.0564972	0.0604274	0.0623925	0.0616556	0.0537951	0.072955	0.0957996	0.0977647	0.0896586	0.0432326	0.030705	0.0304593	0.0309506	0.0628752	0.0610367	0.0637665	0.0644143	0.0637374	0.0620754	0.0647265	0.0637183	0.0628288	0.061577	0.061398	0.0614312	0.0619717	0.0621835	0.0612734	0.0609862	0.0673594	0.0721538	0.0738778	0.0547916	0.0592255	0.0627889	0.0595059	0.052741	0.0725381	0.0971884	0.0994713
Q60876	VALGDGVQLPPGDYSTTPGGTLFSTTPGGTR	S24_26;T25_26;T26_26	VALGDGVQLPPGDYSTTPGGTLFSTTPGGTR_S24_26;T25_26;T26_26	Eukaryotic translation initiation factor 4E-binding protein 1 OS=Mus musculus OX=10090 GN=Eif4ebp1 PE=1 SV=3	21	5	0.0711038	0.105415	0.0946672	0.0888797	0.0533278	0.0541546	0.029351	0.0467135	0.0777181	0.0665564	0.0884663	0.0541546	0.0458867	0.0516742	0.0367921	0.0351385	0.0564338	0.0540605	0.0505125	0.055742	0.0551475	0.0539854	0.0551859	0.0560808	0.0574175	0.0579696	0.0514164	0.0529506	0.0872532	0.0878229	0.0807191	0.0873022	0.0731207	0.113165	0.108765	0.0925353	0.0561197	0.0582166	0.0308661	0.0483411	0.0785534	0.0666311	0.0998536
Q9CQT2	SFSSPEDYQR	S3_92	SFSSPEDYQR_S3_92	RNA-binding protein 7 OS=Mus musculus OX=10090 GN=Rbm7 PE=1 SV=1	11	4	0.099611	0.110096	0.112464	0.0717064	0.0713682	0.0710299	0.0686623	0.0568239	0.0549636	0.0666328	0.0627431	0.0617284	0.0204634	0.024184	0.0206325	0.0268899	0.0619526	0.0590007	0.0651	0.0644325	0.0570571	0.0619102	0.0616535	0.0594062	0.0660053	0.0626256	0.0658256	0.0637937	0.0619947	0.0611346	0.062784	0.0653237	0.100078	0.116146	0.107528	0.0692696	0.0778546	0.0714116	0.0693186	0.0595373	0.0518306	0.0662256	0.0593281
O55003	AEIDSHSFGEKNSTLSEEDYIER	S13_98;T14_86	AEIDSHSFGEKNSTLSEEDYIER_S13_98;T14_86	BCL2/adenovirus E1B 19 kDa protein-interacting protein 3 OS=Mus musculus OX=10090 GN=Bnip3 PE=1 SV=1	3	2	0.097713	0.102643	0.0836757	0.0777184	0.0445768	0.0401945	0.0282799	0.0351274	0.0884004	0.084292	0.0920981	0.0862777	0.0413585	0.0338263	0.0323884	0.0314297	0.0701988	0.0612065	0.0656217	0.0619998	0.0354796	0.0297573	0.0518411	0.0430562	0.0757597	0.0744406	0.0735765	0.0632848	0.0698592	0.0700508	0.0753503	0.0785172	0.0849505	0.102347	0.0778207	0.0765027	0.0766784	0.0824358	0.0332926	0.0497913	0.071213	0.0691066	0.0763931
Q6P2K6	TNLTSQSSATSLPGSPGSPGSPGSPGSPGSVPK	S18_38;S21_38	TNLTSQSSATSLPGSPGSPGSPGSPGSPGSVPK_S18_38;S21_38	Serine/threonine-protein phosphatase 4 regulatory subunit 3A OS=Mus musculus OX=10090 GN=Ppp4r3a PE=1 SV=1	36	16	0.101759	0.0672646	0.0879614	0.090031	0.0462228	0.0527768	0.0524319	0.0572611	0.0834771	0.0741635	0.0810624	0.0789928	0.0224215	0.0300103	0.0438082	0.0303553	0.0625373	0.0628125	0.0618899	0.0609076	0.064635	0.0627711	0.0677589	0.0652381	0.0614605	0.0606075	0.0599394	0.0635099	0.062027	0.0606139	0.0630894	0.0602021	0.101456	0.0667706	0.0886169	0.0921648	0.0445896	0.0524238	0.0482474	0.0547272	0.0846868	0.0762972	0.0843241
Q6NS46	QESESEQELVNK	S5_100	QESESEQELVNK_S5_100	Protein RRP5 homolog OS=Mus musculus OX=10090 GN=Pdcd11 PE=1 SV=2	85	35	0.082452	0.0865098	0.0795165	0.0704943	0.0594431	0.060695	0.0766242	0.0631556	0.0720915	0.0772717	0.0795597	0.07248	0.0314267	0.0310814	0.0269804	0.030218	0.063668	0.062825	0.0602454	0.0627176	0.0624783	0.0624376	0.0638727	0.064938	0.0607332	0.0619537	0.0613124	0.0625859	0.0614247	0.0627	0.0626235	0.0634842	0.0808599	0.0859777	0.0824111	0.0701807	0.0594053	0.060696	0.0749038	0.0607248	0.0741158	0.0778765	0.081021
Q6NS46	ERQESESEQELVNK	S7_100	ERQESESEQELVNK_S7_100	Protein RRP5 homolog OS=Mus musculus OX=10090 GN=Pdcd11 PE=1 SV=2	85	35	0.0892751	0.0899029	0.0817419	0.0737792	0.0669068	0.0584815	0.0277539	0.0586467	0.0849138	0.0842199	0.0743078	0.0802551	0.035221	0.029472	0.0327761	0.0323465	0.063668	0.062825	0.0602454	0.0627176	0.0624783	0.0624376	0.0638727	0.064938	0.0607332	0.0619537	0.0613124	0.0625859	0.0614247	0.0627	0.0626235	0.0634842	0.0874204	0.0892163	0.0845909	0.0733412	0.0667643	0.058395	0.0270902	0.0563051	0.0871676	0.0847522	0.0755596
Q5SSH7	SMEETRPVPTVK	S1_100	SMEETRPVPTVK_S1_100	Zinc finger ZZ-type and EF-hand domain-containing protein 1 OS=Mus musculus OX=10090 GN=Zzef1 PE=1 SV=2	29	20	0.0850093	0.0987573	0.093114	0.0776851	0.0644174	0.0710812	0.0674791	0.0776851	0.0558924	0.0683797	0.074203	0.0651978	0.0250946	0.0269556	0.0214925	0.027556	0.0600472	0.0627507	0.0636938	0.0619315	0.064014	0.0626194	0.0682757	0.0610731	0.0658865	0.0627621	0.063121	0.0598573	0.0612405	0.0617335	0.0600701	0.0609234	0.0886664	0.098568	0.0915596	0.0785618	0.0630251	0.0710938	0.0618998	0.079666	0.0531303	0.0682363	0.0736264
Q8VD58	LFESSEHINDTSNLK	S4_50;S5_50	LFESSEHINDTSNLK_S4_50;S5_50	Protein EVI2B OS=Mus musculus OX=10090 GN=Evi2b PE=1 SV=1	7	3	0.0827288	0.0787208	0.0751644	0.0688984	0.0653702	0.0561122	0.0681927	0.066979	0.0721161	0.0799627	0.0782692	0.0774507	0.0305117	0.0348302	0.0347455	0.0299472	0.0617034	0.0634776	0.0586374	0.0604562	0.0629916	0.0691876	0.0694207	0.0622548	0.059717	0.0629756	0.0601999	0.0552542	0.0622732	0.069485	0.059625	0.0623408	0.083055	0.0768222	0.0794063	0.0705969	0.0642857	0.0502397	0.0608508	0.0666475	0.0748085	0.0786561	0.0805402
A2A9C3	LPLEPETPGSLVGSPR	S14_100	LPLEPETPGSLVGSPR_S14_100	KICSTOR complex protein SZT2 OS=Mus musculus OX=10090 GN=Szt2 PE=1 SV=1	1	1	0.0892287	0.0904577	0.0803795	0.0800846	0.0451797	0.0399194	0.0470478	0.044983	0.0917359	0.0936532	0.0913918	0.09267	0.0257608	0.0269407	0.0296937	0.0308736	0.0653067	0.0552054	0.051089	0.0591397	0.0628573	0.0788696	0.08426	0.0452996	0.0801287	0.0768568	0.0601206	0.0641536	0.0520575	0.0432695	0.0653314	0.0560547	0.0845513	0.1014	0.0973626	0.0837998	0.0444796	0.0313219	0.0345535	0.0614509	0.0708476	0.0754074	0.0940714
Q8CB87	NVFGSSPGTHR	S5_50;S6_50	NVFGSSPGTHR_S5_50;S6_50	Ras-related protein Rab-44 OS=Mus musculus OX=10090 GN=Rab44 PE=1 SV=2	89	31	0.072335	0.0879865	0.0791032	0.0854484	0.0638748	0.0524535	0.0558376	0.0579526	0.0862944	0.0693739	0.0884095	0.0791032	0.0249577	0.0266497	0.0380711	0.0321489	0.063866	0.0641834	0.0665664	0.0661558	0.0576898	0.0576065	0.0599924	0.0581542	0.0678332	0.065364	0.0646049	0.0641765	0.0608157	0.0609467	0.0622373	0.0598073	0.0714132	0.0864355	0.074927	0.0814396	0.0698119	0.0574119	0.0586853	0.0628335	0.080212	0.0669202	0.0862844
Q8VD58	LFESSEHINDTSNLK	S4_100;S5_100	LFESSEHINDTSNLK_S4_100;S5_100	Protein EVI2B OS=Mus musculus OX=10090 GN=Evi2b PE=1 SV=1	7	3	0.0833678	0.0842144	0.0775855	0.0657112	0.0701718	0.0727532	0.0662068	0.069986	0.0707294	0.0699034	0.0714935	0.0741987	0.0294069	0.0284157	0.0339295	0.0319263	0.0617034	0.0634776	0.0586374	0.0604562	0.0629916	0.0691876	0.0694207	0.0622548	0.059717	0.0629756	0.0601999	0.0552542	0.0622732	0.069485	0.059625	0.0623408	0.0838234	0.082308	0.0820883	0.0674333	0.0691124	0.0652378	0.0591684	0.0697452	0.0734814	0.0688654	0.0736795
P97412	WPSLVDR	S3_100	WPSLVDR_S3_100	Lysosomal-trafficking regulator OS=Mus musculus OX=10090 GN=Lyst PE=1 SV=1	3	2	0.0775076	0.0965046	0.0851064	0.0683891	0.0607903	0.0790274	0.0577508	0.0600304	0.0577508	0.0478723	0.101064	0.0919453	0.0341945	0.018997	0.037234	0.0258359	0.0576234	0.0588437	0.0635456	0.0629487	0.0617895	0.0671962	0.0707138	0.0760381	0.0592332	0.0584537	0.0606005	0.0643568	0.0722364	0.0589888	0.0594261	0.0480056	0.0839235	0.102326	0.0835631	0.0677856	0.0613843	0.0733788	0.0509556	0.0492581	0.0608318	0.0510988	0.104054
Q9CQT2	SFSSPEDYQR	S3_94	SFSSPEDYQR_S3_94	RNA-binding protein 7 OS=Mus musculus OX=10090 GN=Rbm7 PE=1 SV=1	11	4	0.0997852	0.113856	0.0974221	0.075188	0.0736842	0.0656284	0.0664876	0.0648765	0.0540279	0.0560687	0.0759399	0.0602578	0.0252417	0.0233083	0.0254565	0.0227712	0.0619526	0.0590007	0.0651	0.0644325	0.0570571	0.0619102	0.0616535	0.0594062	0.0660053	0.0626256	0.0658256	0.0637937	0.0619947	0.0611346	0.062784	0.0653237	0.100164	0.120006	0.093064	0.0725686	0.08031	0.0659226	0.0670638	0.0679142	0.0509032	0.0556768	0.071743
O55003	AEIDSHSFGEKNSTLSEEDYIER	S13_98;T14_87	AEIDSHSFGEKNSTLSEEDYIER_S13_98;T14_87	BCL2/adenovirus E1B 19 kDa protein-interacting protein 3 OS=Mus musculus OX=10090 GN=Bnip3 PE=1 SV=1	3	2	0.0893942	0.0992295	0.0882666	0.0763014	0.039153	0.0434755	0.0375869	0.0340162	0.0758003	0.083443	0.0972875	0.0912109	0.037399	0.0350185	0.0378375	0.03458	0.0701988	0.0612065	0.0656217	0.0619998	0.0354796	0.0297573	0.0518411	0.0430562	0.0757597	0.0744406	0.0735765	0.0632848	0.0698592	0.0700508	0.0753503	0.0785172	0.0775881	0.0987777	0.0819529	0.0749821	0.067236	0.0890158	0.0441752	0.0481355	0.0609604	0.068296	0.0805625
Q6NS46	QESESEQELVNK	S3_50;S5_50	QESESEQELVNK_S3_50;S5_50	Protein RRP5 homolog OS=Mus musculus OX=10090 GN=Pdcd11 PE=1 SV=2	85	35	0.0808016	0.0897945	0.0765578	0.0750758	0.0546312	0.0577299	0.0819468	0.0600202	0.0715729	0.0762883	0.0791849	0.0723139	0.0296059	0.029808	0.0328393	0.0318289	0.063668	0.062825	0.0602454	0.0627176	0.0624783	0.0624376	0.0638727	0.064938	0.0607332	0.0619537	0.0613124	0.0625859	0.0614247	0.0627	0.0626235	0.0634842	0.079258	0.0892609	0.0793613	0.0747575	0.0546079	0.0577429	0.0801236	0.0577221	0.073598	0.0769014	0.0806562
Q8VD58	LFESSEHINDTSNLK	S5_87	LFESSEHINDTSNLK_S5_87	Protein EVI2B OS=Mus musculus OX=10090 GN=Evi2b PE=1 SV=1	7	3	0.0836563	0.0836563	0.0791344	0.0771964	0.0578165	0.058624	0.0662145	0.066376	0.0665375	0.0830103	0.0802649	0.067668	0.0366602	0.0319767	0.0350452	0.0261628	0.0617034	0.0634776	0.0586374	0.0604562	0.0629916	0.0691876	0.0694207	0.0622548	0.059717	0.0629756	0.0601999	0.0552542	0.0622732	0.069485	0.059625	0.0623408	0.0840433	0.0816943	0.0836572	0.0791533	0.0568961	0.0525243	0.0591258	0.0660924	0.0690687	0.0817095	0.08265
O35691	GFSDSGGGPPAK	S3_96	GFSDSGGGPPAK_S3_96	Pinin OS=Mus musculus OX=10090 GN=Pnn PE=1 SV=4	46	22	0.0997318	0.101512	0.0842593	0.0836733	0.0804729	0.0742636	0.0786134	0.0814645	0.0573711	0.0574388	0.0554667	0.0532579	0.0234173	0.0233384	0.0224368	0.023282	0.0618974	0.0604586	0.0597399	0.0607214	0.0633787	0.0646753	0.0677166	0.0667396	0.0625486	0.0635677	0.0599184	0.0619132	0.0633492	0.0593654	0.0613812	0.062629	0.100797	0.105038	0.0882349	0.086205	0.0794316	0.0718331	0.0726255	0.0763611	0.0573803	0.056527	0.0579108
Q6NS46	ERQESESEQELVNK	S5_94	ERQESESEQELVNK_S5_94	Protein RRP5 homolog OS=Mus musculus OX=10090 GN=Pdcd11 PE=1 SV=2	85	35	0.0900234	0.0850128	0.0828416	0.0732658	0.0577887	0.0582341	0.0357978	0.0621312	0.0750473	0.0816167	0.0835653	0.0786661	0.0349627	0.0336822	0.0336822	0.0336822	0.063668	0.062825	0.0602454	0.0627176	0.0624783	0.0624376	0.0638727	0.064938	0.0607332	0.0619537	0.0613124	0.0625859	0.0614247	0.0627	0.0626235	0.0634842	0.0881902	0.0843991	0.085765	0.0728615	0.0576899	0.0581724	0.0349564	0.0596756	0.0770717	0.0821671	0.0850087
Q9CQT2	SFSSPEDYQR	S3_50;S4_50	SFSSPEDYQR_S3_50;S4_50	RNA-binding protein 7 OS=Mus musculus OX=10090 GN=Rbm7 PE=1 SV=1	11	4	0.0959602	0.0994211	0.0934432	0.0745658	0.0680216	0.0673295	0.0606595	0.0628618	0.0617921	0.0616662	0.0767682	0.0674553	0.0261138	0.0245406	0.0287566	0.0306443	0.0619526	0.0590007	0.0651	0.0644325	0.0570571	0.0619102	0.0616535	0.0594062	0.0660053	0.0626256	0.0658256	0.0637937	0.0619947	0.0611346	0.062784	0.0653237	0.0965505	0.105037	0.0894726	0.072137	0.0743122	0.0677901	0.0613287	0.0659596	0.0583549	0.0613789	0.0726958
P54103	NASTSFQELEDKK	S3_53;T4_53;S5_95	NASTSFQELEDKK_S3_53;T4_53;S5_95	DnaJ homolog subfamily C member 2 OS=Mus musculus OX=10090 GN=Dnajc2 PE=1 SV=2	33	15	0.0882852	0.0933201	0.0756103	0.0609449	0.0718342	0.0658627	0.0552075	0.0616182	0.0638721	0.0700779	0.0877876	0.0789766	0.0314092	0.029243	0.0319653	0.0339851	0.0630691	0.063314	0.060493	0.0610944	0.0660497	0.0619952	0.0657908	0.0666225	0.0627752	0.0629687	0.0600689	0.0602704	0.0606957	0.061021	0.0617141	0.0620574	0.0874903	0.092122	0.0781204	0.0623483	0.0679749	0.0664003	0.0524471	0.0578064	0.0635934	0.0695576	0.0913423
A2AJK6	TVESSILEDEVAQGEELDSLEGGDEIENTGNDE	S4_97;S5_97	TVESSILEDEVAQGEELDSLEGGDEIENTGNDE_S4_97;S5_97	Chromodomain-helicase-DNA-binding protein 7 OS=Mus musculus OX=10090 GN=Chd7 PE=1 SV=1	44	26	0.096184	0.0684788	0.102457	0.072138	0.0611605	0.0585468	0.046001	0.0507057	0.0554103	0.0852065	0.0946158	0.0815473	0.0287507	0.0371145	0.0256142	0.036069	0.0637929	0.0638031	0.0647031	0.0655245	0.0604667	0.0583145	0.0639289	0.0606381	0.0641845	0.0648606	0.0637776	0.0626794	0.0602356	0.0613586	0.0628062	0.0589257	0.0948253	0.0675006	0.0995886	0.0692395	0.0636133	0.0631422	0.0452547	0.0525902	0.0542943	0.0826201	0.0933015
Q8BLH7	AVESTDEDHQTDLDAK	S4_91;T5_91	AVESTDEDHQTDLDAK_S4_91;T5_91	HIRA-interacting protein 3 OS=Mus musculus OX=10090 GN=Hirip3 PE=1 SV=1	16	12	0.0885872	0.0860561	0.0862862	0.0710999	0.0600552	0.0464795	0.0483203	0.0492407	0.0789231	0.085596	0.0750115	0.0796134	0.0388863	0.0260009	0.0375058	0.0423378	0.0597528	0.0615068	0.0581112	0.0641028	0.0655307	0.0667492	0.0744705	0.0665922	0.0578929	0.0594755	0.0594315	0.0604703	0.0635307	0.0617767	0.060876	0.0597302	0.0914269	0.0862819	0.0915679	0.0683995	0.0565155	0.0429415	0.0400135	0.0455997	0.0840698	0.0887517	0.0778346
Q7TPS5	NQTYSFSPSK	T3_48;Y4_48;S7_99	NQTYSFSPSK_T3_48;Y4_48;S7_99	C2 domain-containing protein 5 OS=Mus musculus OX=10090 GN=C2cd5 PE=1 SV=2	9	7	0.0811239	0.0870598	0.0645034	0.075188	0.0613376	0.0542145	0.0379897	0.0609418	0.0732093	0.075188	0.0949743	0.0846854	0.0451128	0.028888	0.0280966	0.0474871	0.0624209	0.0670321	0.0607718	0.0573804	0.0634482	0.0652594	0.0614854	0.0662836	0.0596695	0.0612265	0.060418	0.0630492	0.0625688	0.0656288	0.0590953	0.064262	0.0809708	0.0809178	0.0661287	0.0816384	0.0602305	0.0517585	0.038495	0.0572822	0.0764405	0.0765101	0.0979376
O55003	AEIDSHSFGEKNSTLSEEDYIER	S13_96;T14_82	AEIDSHSFGEKNSTLSEEDYIER_S13_96;T14_82	BCL2/adenovirus E1B 19 kDa protein-interacting protein 3 OS=Mus musculus OX=10090 GN=Bnip3 PE=1 SV=1	3	2	0.0829317	0.0983974	0.0875266	0.0636557	0.0458366	0.0479659	0.0339572	0.0385521	0.0924577	0.081811	0.0843887	0.0878628	0.036871	0.0357503	0.0396728	0.0423624	0.0701988	0.0612065	0.0656217	0.0619998	0.0354796	0.0297573	0.0518411	0.0430562	0.0757597	0.0744406	0.0735765	0.0632848	0.0698592	0.0700508	0.0753503	0.0785172	0.0713281	0.0970634	0.0805308	0.0619892	0.0780014	0.0973215	0.0395482	0.0540607	0.0736842	0.0663546	0.0692491
Q6ZQ58	SLPTTVPESPNYR	T4_88	SLPTTVPESPNYR_T4_88	La-related protein 1 OS=Mus musculus OX=10090 GN=Larp1 PE=1 SV=3	114	41	0.0564797	0.0767892	0.0736944	0.0516441	0.0551257	0.0634429	0.0617021	0.05706	0.0804642	0.082205	0.102321	0.0852998	0.0346228	0.0303675	0.0475822	0.0411992	0.0628752	0.0610367	0.0637665	0.0644143	0.0637374	0.0620754	0.0647265	0.0637183	0.0628288	0.061577	0.061398	0.0614312	0.0619717	0.0621835	0.0612734	0.0609862	0.0560747	0.0785349	0.0721432	0.0500486	0.05399	0.0637996	0.0595076	0.0559012	0.0799462	0.0833362	0.104032
Q3TLD5	STSSEEAVATEAGGSSLDELQENHPK	T2_45;S3_45	STSSEEAVATEAGGSSLDELQENHPK_T2_45;S3_45	Unconventional prefoldin RPB5 interactor OS=Mus musculus OX=10090 GN=Uri1 PE=1 SV=2	10	7	0.0886377	0.0871505	0.0916121	0.0856633	0.0526472	0.0562165	0.0594884	0.0588935	0.0743605	0.0684117	0.0874479	0.0618679	0.0324212	0.0297442	0.0273647	0.0380726	0.0641017	0.0616363	0.0637843	0.0647831	0.0620691	0.0593394	0.0588773	0.0637691	0.062676	0.0620929	0.0646681	0.0618208	0.061914	0.0615658	0.0635662	0.0633358	0.0866157	0.0885688	0.0899677	0.0828286	0.053131	0.0593429	0.0632895	0.0578502	0.074317	0.0690137	0.0847045
Q8VD58	LFESSEHINDTSNLK	S4_94	LFESSEHINDTSNLK_S4_94	Protein EVI2B OS=Mus musculus OX=10090 GN=Evi2b PE=1 SV=1	7	3	0.0906734	0.0800415	0.0796093	0.0668165	0.0616302	0.0671622	0.0650013	0.0662979	0.0747688	0.0681131	0.071657	0.07304	0.0315498	0.0323278	0.0399343	0.031377	0.0617034	0.0634776	0.0586374	0.0604562	0.0629916	0.0691876	0.0694207	0.0622548	0.059717	0.0629756	0.0601999	0.0552542	0.0622732	0.069485	0.059625	0.0623408	0.0910784	0.0781519	0.084146	0.0684995	0.0606395	0.0601647	0.0580333	0.0660042	0.0776009	0.0670351	0.0737747
Q8BKC8	ELPTLSPAPDTGLSPSK	T4_50;S6_50	ELPTLSPAPDTGLSPSK_T4_50;S6_50	Phosphatidylinositol 4-kinase beta OS=Mus musculus OX=10090 GN=Pi4kb PE=1 SV=2	4	2	0.0894405	0.0886525	0.0648148	0.07171	0.0553585	0.0478723	0.0399921	0.0579196	0.0815603	0.0756501	0.10067	0.0740741	0.034673	0.035855	0.035658	0.0460993	0.0661527	0.0630956	0.0628113	0.0635854	0.0602547	0.0610494	0.0615546	0.0648269	0.0619004	0.0615984	0.0626701	0.0590399	0.0616828	0.0612547	0.0656558	0.0628673	0.084537	0.087852	0.0645204	0.0705152	0.0574453	0.0490302	0.0406232	0.0558639	0.0823845	0.0767893	0.100438
Q922Q2	MASVVPGQFDDADSSDSENKELQPIHAEDGGVLLK	S14_55;S15_55;S17_91	MASVVPGQFDDADSSDSENKELQPIHAEDGGVLLK_S14_55;S15_55;S17_91	Serine/threonine-protein kinase RIO1 OS=Mus musculus OX=10090 GN=Riok1 PE=1 SV=2	5	5	0.103592	0.0900131	0.159658	0.0389838	0.0324135	0.0378887	0.0295664	0.0291283	0.0784056	0.0825668	0.0946124	0.0757775	0.0519054	0.0291283	0.0295664	0.0367937	0.0660387	0.061666	0.0607959	0.0656259	0.0567894	0.0645984	0.0608597	0.0636344	0.062301	0.0652195	0.0598365	0.0669305	0.0633166	0.0617809	0.0600107	0.0605958	0.0981737	0.0913542	0.164356	0.0371773	0.0357213	0.0367077	0.0304044	0.0286478	0.0787627	0.0792312	0.0989577
Q60876	TPPKDLPAIPGVTSPTSDEPPMQASQSQLPSSPEDK	T1_100;S31_50;S32_50	TPPKDLPAIPGVTSPTSDEPPMQASQSQLPSSPEDK_T1_100;S31_50;S32_50	Eukaryotic translation initiation factor 4E-binding protein 1 OS=Mus musculus OX=10090 GN=Eif4ebp1 PE=1 SV=3	21	5	0.0589908	0.0653873	0.050462	0.0966596	0.068941	0.0682303	0.109453	0.047619	0.0547264	0.0767591	0.0660981	0.0547264	0.0298507	0.0383795	0.0518834	0.0618337	0.0564338	0.0540605	0.0505125	0.055742	0.0551475	0.0539854	0.0551859	0.0560808	0.0574175	0.0579696	0.0514164	0.0529506	0.0872532	0.0878229	0.0807191	0.0873022	0.0612695	0.0708946	0.0585552	0.101639	0.0732743	0.07408	0.116251	0.0497699	0.0558666	0.077612	0.0753507
Q6Y7W8	ALSSGGSITSPPLSPALPK	S7_86;S10_92	ALSSGGSITSPPLSPALPK_S7_86;S10_92	GRB10-interacting GYF protein 2 OS=Mus musculus OX=10090 GN=Gigyf2 PE=1 SV=2	45	19	0.113494	0.117939	0.116893	0.0802824	0.0559623	0.0504707	0.0525628	0.0431485	0.0698222	0.0601464	0.0661611	0.0617155	0.0248431	0.0292887	0.0292887	0.0279812	0.0646283	0.0634338	0.0641588	0.06382	0.0623537	0.0602998	0.0640875	0.0639253	0.0644742	0.0626611	0.0631052	0.0615929	0.0592537	0.0615643	0.0599722	0.0606693	0.110706	0.117209	0.114857	0.0793024	0.0565791	0.052765	0.0517044	0.0425516	0.06827	0.060511	0.0660938
Q8BGG7	VNSQPGPQK	S3_100	VNSQPGPQK_S3_100	Ubiquitin-associated and SH3 domain-containing protein B OS=Mus musculus OX=10090 GN=Ubash3b PE=1 SV=1	3	1	0.0945042	0.0983525	0.0953472	0.0826477	0.0751159	0.0805036	0.0638458	0.0652019	0.0483791	0.0514578	0.0689219	0.0677124	0.027763	0.02714	0.0256556	0.0274515	0.05825	0.0532516	0.0535756	0.0606601	0.0662853	0.057228	0.0700077	0.0666325	0.0656257	0.0696088	0.0576257	0.0623006	0.0628619	0.0698072	0.0621961	0.0640834	0.0984904	0.112122	0.108039	0.0827116	0.0687945	0.0853976	0.0553637	0.0594036	0.0447531	0.0448772	0.0726072
P54103	NASTSFQELEDK	S3_95;T4_95	NASTSFQELEDK_S3_95;T4_95	DnaJ homolog subfamily C member 2 OS=Mus musculus OX=10090 GN=Dnajc2 PE=1 SV=2	33	15	0.0764071	0.0906708	0.0701619	0.0608327	0.0690825	0.0727833	0.0578258	0.0619121	0.0552043	0.0681573	0.0976099	0.0836546	0.0347726	0.0301465	0.0378566	0.0329221	0.0630691	0.063314	0.060493	0.0610944	0.0660497	0.0619952	0.0657908	0.0666225	0.0627752	0.0629687	0.0600689	0.0602704	0.0606957	0.061021	0.0617141	0.0620574	0.0756567	0.0894329	0.0724314	0.0621822	0.0653171	0.0733169	0.0548892	0.0580343	0.0549181	0.0675955	0.101479
Q3TYS2	LESPSER	S3_100;S5_100	LESPSER_S3_100;S5_100	Cytochrome b-245 chaperone 1 OS=Mus musculus OX=10090 GN=Cybc1 PE=1 SV=2	11	5	0.0887439	0.0937172	0.0782346	0.0657024	0.0601208	0.0604858	0.0525163	0.0552235	0.0668583	0.0721966	0.0845615	0.0675427	0.0406686	0.0377333	0.0361363	0.0395583	0.0615472	0.0616555	0.062235	0.0581951	0.0653094	0.0644229	0.0559222	0.0640976	0.0528266	0.0557653	0.0619547	0.0636509	0.070101	0.0685957	0.0645605	0.0691605	0.0886968	0.093503	0.077329	0.0694501	0.0566274	0.0577552	0.0577681	0.0529981	0.0778539	0.0796399	0.0839608
P19426	SLSEQPVVDTATATEQAK	S3_93	SLSEQPVVDTATATEQAK_S3_93	Negative elongation factor E OS=Mus musculus OX=10090 GN=Nelfe PE=1 SV=2	18	11	0.0917314	0.0878092	0.0960538	0.0631554	0.0771632	0.080285	0.0633955	0.0704394	0.0505083	0.058913	0.0742016	0.0724406	0.0301769	0.0240935	0.030337	0.0292964	0.0623844	0.0611688	0.0585424	0.063046	0.0618953	0.0636207	0.0649528	0.0645572	0.0642841	0.0640787	0.0615994	0.06232	0.0602501	0.0618697	0.061224	0.0642065	0.0916818	0.0895057	0.102302	0.0624589	0.0777309	0.0786822	0.0608557	0.0680318	0.0489892	0.0573243	0.0751064
Q58FA4	ATNHDSPVLGQSQLNGQPVAGTGAQQPVPVTPK	S12_88	ATNHDSPVLGQSQLNGQPVAGTGAQQPVPVTPK_S12_88	Transcription factor E2F8 OS=Mus musculus OX=10090 GN=E2f8 PE=1 SV=1	2	2	0.0761857	0.0875378	0.0852674	0.0668517	0.056004	0.0481837	0.0565086	0.0529768	0.0840061	0.0718971	0.0986377	0.065338	0.030777	0.0269929	0.0436428	0.0491927	0.0614559	0.0670638	0.0477245	0.0568679	0.0884154	0.055224	0.0725822	0.0482353	0.0649808	0.0658176	0.0691501	0.0498988	0.0590535	0.0777753	0.0587633	0.0569914	0.0752003	0.0791804	0.108381	0.0713108	0.0384239	0.0529275	0.0472274	0.066624	0.0784215	0.0662642	0.0865287
Q6NS46	ERQESESEQELVNK	S7_89	ERQESESEQELVNK_S7_89	Protein RRP5 homolog OS=Mus musculus OX=10090 GN=Pdcd11 PE=1 SV=2	85	35	0.0775958	0.0854112	0.0865277	0.0761072	0.0427987	0.0636397	0.0357276	0.0584295	0.0699665	0.0725716	0.0900633	0.0911798	0.0359137	0.034425	0.0377745	0.0418683	0.063668	0.062825	0.0602454	0.0627176	0.0624783	0.0624376	0.0638727	0.064938	0.0607332	0.0619537	0.0613124	0.0625859	0.0614247	0.0627	0.0626235	0.0634842	0.0759964	0.0847731	0.0895584	0.0756679	0.0427146	0.0635562	0.034879	0.0561059	0.0718355	0.0730424	0.0915956
Q3TLD5	STSSEEAVATEAGGSSLDELQENHPK	S1_25;T2_25;S3_25;S4_25	STSSEEAVATEAGGSSLDELQENHPK_S1_25;T2_25;S3_25;S4_25	Unconventional prefoldin RPB5 interactor OS=Mus musculus OX=10090 GN=Uri1 PE=1 SV=2	10	7	0.0948292	0.0925044	0.0857175	0.0913795	0.0647193	0.0574075	0.0588324	0.0661067	0.0651693	0.0672691	0.0700814	0.0638194	0.028985	0.0293974	0.0308973	0.0328846	0.0641017	0.0616363	0.0637843	0.0647831	0.0620691	0.0593394	0.0588773	0.0637691	0.062676	0.0620929	0.0646681	0.0618208	0.061914	0.0615658	0.0635662	0.0633358	0.0926293	0.0939727	0.0841456	0.0883207	0.0652882	0.0605761	0.0625668	0.0649099	0.0651054	0.0678343	0.0678559
Q8BU14	GAPADHGPEGSGGERHSDTDSDR	S17_80;T19_93	GAPADHGPEGSGGERHSDTDSDR_S17_80;T19_93	Translocation protein SEC62 OS=Mus musculus OX=10090 GN=Sec62 PE=1 SV=1	10	6	0.0451005	0.0465258	0.0420463	0.0414864	0.0437261	0.0437261	0.108425	0.115449	0.124001	0.134436	0.0570629	0.0476457	0.0391448	0.0362433	0.039603	0.035378	0.0619711	0.0630563	0.0578204	0.0646475	0.0642096	0.0631233	0.0650538	0.0642772	0.0649702	0.0633524	0.0598187	0.0603598	0.0603347	0.0637649	0.0651853	0.0580547	0.0458319	0.0464666	0.0457954	0.0404137	0.0428861	0.0436241	0.104961	0.113112	0.120195	0.133637	0.0600747
Q8K245	VAPLSSSLDTSLDFSK	S5_88	VAPLSSSLDTSLDFSK_S5_88	UV radiation resistance-associated protein OS=Mus musculus OX=10090 GN=Uvrag PE=1 SV=2	2	2	0.080991	0.0754361	0.0778802	0.0617709	0.0446617	0.0603266	0.0542162	0.0475503	0.0774358	0.0788801	0.103988	0.0887679	0.0406621	0.0361071	0.0306633	0.0406621	0.0635707	0.0579443	0.0598517	0.0632708	0.0699178	0.0705098	0.0623369	0.0557282	0.0678615	0.0648126	0.0654187	0.0607558	0.066355	0.0517747	0.0618909	0.0580005	0.0796955	0.0814372	0.0813964	0.061071	0.0399578	0.0535197	0.0544049	0.0533743	0.0713794	0.0761312	0.0994345
Q8K2J7	AMVADNSVGDIESPVTPSTPGSPPVSPGPLSPGATPGK	S18_45;T19_45	AMVADNSVGDIESPVTPSTPGSPPVSPGPLSPGATPGK_S18_45;T19_45	RELT-like protein 1 OS=Mus musculus OX=10090 GN=Rell1 PE=2 SV=2	3	3	0.10168	0.0857648	0.0884173	0.0848806	0.0583554	0.0371353	0.0530504	0.0521662	0.0592396	0.0848806	0.0804598	0.0725022	0.0291777	0.0344828	0.0274094	0.0503979	0.0635121	0.0535236	0.0613466	0.0664045	0.0599062	0.0570486	0.0740372	0.0607297	0.0635748	0.0656051	0.0627778	0.0589186	0.0635263	0.0598278	0.0719283	0.0573328	0.0990872	0.0991751	0.0892042	0.0791133	0.0602904	0.0402884	0.0443483	0.0531651	0.0576721	0.0800773	0.0793252
Q80U58	SESGGLGVSMVEYVLSSSPADKLDSR	S18_79	SESGGLGVSMVEYVLSSSPADKLDSR_S18_79	Pumilio homolog 2 OS=Mus musculus OX=10090 GN=Pum2 PE=1 SV=2	8	4	0.092182	0.0770128	0.0985998	0.0694282	0.0583431	0.0507585	0.0227538	0.0495916	0.0723454	0.0945158	0.0816803	0.0735123	0.0472579	0.0309218	0.033839	0.0472579	0.0621794	0.0671456	0.0654041	0.0618125	0.0651452	0.0636166	0.0643927	0.0680585	0.0592188	0.0567651	0.0605194	0.0601292	0.060862	0.0631204	0.0623643	0.0592661	0.0920762	0.071235	0.0936308	0.0697601	0.055623	0.0495548	0.0219465	0.0452557	0.0758751	0.103412	0.0838244
O35623	SLSIEIGHEVK	S3_96	SLSIEIGHEVK_S3_96	BET1 homolog OS=Mus musculus OX=10090 GN=Bet1 PE=1 SV=1	7	1	0.12752	0.134061	0.111778	0.10668	0.0578285	0.0523704	0.0439803	0.0473183	0.0520096	0.0532275	0.056791	0.0540845	0.0279219	0.0256214	0.023817	0.0249899	0.0608994	0.0613317	0.0652322	0.0637424	0.059871	0.0585619	0.0613656	0.0623857	0.0654221	0.0652522	0.0588522	0.0634958	0.0658555	0.0640061	0.0649823	0.0587438	0.130497	0.136224	0.106789	0.104302	0.0601949	0.0557322	0.0446651	0.0472693	0.0495443	0.0508365	0.0601384
Q61425	SMSSSSSASAAAK	S3_88	SMSSSSSASAAAK_S3_88	Hydroxyacyl-coenzyme A dehydrogenase, mitochondrial OS=Mus musculus OX=10090 GN=Hadh PE=1 SV=2	13	7	0.0797364	0.0890445	0.0916804	0.0793245	0.0579077	0.0598847	0.050659	0.0537891	0.0591433	0.0592257	0.0899506	0.0822076	0.0391269	0.0378913	0.0360791	0.0343493	0.0607741	0.0583139	0.0582325	0.0588365	0.0599153	0.0668546	0.0624927	0.0600284	0.0581773	0.0616282	0.0588306	0.0674306	0.0659681	0.0738583	0.064756	0.0639031	0.080704	0.0939272	0.0968429	0.0829312	0.0594506	0.0550987	0.0498636	0.0551182	0.062533	0.0591136	0.0940497
Q6P4S6	GPSPLVTMTPAVPAVTPVDEESSDGEPDQEAVQR	T16_67;S22_67;S23_67	GPSPLVTMTPAVPAVTPVDEESSDGEPDQEAVQR_T16_67;S22_67;S23_67	Serine/threonine-protein kinase SIK3 OS=Mus musculus OX=10090 GN=Sik3 PE=1 SV=3	2	2	0.0656852	0.0645527	0.0679502	0.0804077	0.0747452	0.0486976	0.0453001	0.0713477	0.0781427	0.0724802	0.0747452	0.0611552	0.0249151	0.0838052	0.0475651	0.0385051	0.0607656	0.0730921	0.0690235	0.0609482	0.0583898	0.0853015	0.0678756	0.0495786	0.0650547	0.0607855	0.0499789	0.0343068	0.0561328	0.0645098	0.0766013	0.0676554	0.0642278	0.0524756	0.0584934	0.0783881	0.0760606	0.0339207	0.0396551	0.0855064	0.0713713	0.0708488	0.0888608
Q60876	TPPKDLPAIPGVTSPTSDEPPMQASQSQLPSSPEDKR	T1_100	TPPKDLPAIPGVTSPTSDEPPMQASQSQLPSSPEDKR_T1_100	Eukaryotic translation initiation factor 4E-binding protein 1 OS=Mus musculus OX=10090 GN=Eif4ebp1 PE=1 SV=3	21	5	0.0888099	0.0953227	0.0787448	0.0630551	0.0571344	0.080225	0.00325637	0.0458851	0.0737123	0.0630551	0.07164	0.0692718	0.0565423	0.044997	0.0509177	0.0574304	0.0564338	0.0540605	0.0505125	0.055742	0.0551475	0.0539854	0.0551859	0.0560808	0.0574175	0.0579696	0.0514164	0.0529506	0.0872532	0.0878229	0.0807191	0.0873022	0.0928521	0.104036	0.0919799	0.0667432	0.0611282	0.0876806	0.00348156	0.0482756	0.0757469	0.0641784	0.0822098
Q8VDZ4	SFHFDPLSSGSR	S9_49;S11_49	SFHFDPLSSGSR_S9_49;S11_49	Palmitoyltransferase ZDHHC5 OS=Mus musculus OX=10090 GN=Zdhhc5 PE=1 SV=1	5	4	0.071735	0.0925882	0.0832936	0.0641087	0.0556482	0.0637512	0.0374166	0.0507626	0.0698284	0.0763823	0.0952097	0.0884175	0.0402765	0.0387274	0.0313394	0.0405148	0.0639418	0.0647706	0.0653217	0.0739426	0.0628374	0.0553149	0.0663023	0.0486331	0.0607067	0.0634412	0.0633524	0.0687631	0.0564565	0.0607269	0.0629057	0.062583	0.070208	0.0894579	0.0797986	0.0542578	0.0554209	0.0721251	0.0353164	0.0653211	0.071984	0.0753463	0.09405
Q3TLH4	QDSNRSEK	S3_100	QDSNRSEK_S3_100	Protein PRRC2C OS=Mus musculus OX=10090 GN=Prrc2c PE=1 SV=3	99	47	0.0868739	0.0833777	0.0782093	0.0838337	0.059284	0.0596641	0.0601201	0.0657445	0.0661245	0.0723569	0.0753211	0.0725849	0.0353424	0.0286539	0.0386106	0.0338983	0.063819	0.0630136	0.0634818	0.0638835	0.0612301	0.0600228	0.0635209	0.0603536	0.063275	0.0641539	0.0626848	0.0632965	0.0621187	0.0606669	0.0628654	0.0616136	0.085326	0.0829387	0.0772238	0.0822568	0.0606896	0.0623072	0.0593259	0.0682806	0.0655047	0.0706966	0.0753175
P48025	KPAPPQGSRPESTVSFNPYEPTGGPWGPDR	Y19_98	KPAPPQGSRPESTVSFNPYEPTGGPWGPDR_Y19_98	Tyrosine-protein kinase SYK OS=Mus musculus OX=10090 GN=Syk PE=1 SV=2	43	16	0.0917737	0.08369	0.0580124	0.0665716	0.040894	0.0446981	0.0356633	0.0508797	0.108417	0.0751308	0.0965288	0.0722777	0.0328103	0.0480266	0.0508797	0.043747	0.061514	0.063209	0.0604621	0.0614294	0.0621019	0.063506	0.0619744	0.0650026	0.0617258	0.0617339	0.0613301	0.0625659	0.0647513	0.0628873	0.0646088	0.0611977	0.0929254	0.0824678	0.0597623	0.0674998	0.0410152	0.0438393	0.0358426	0.0487533	0.1094	0.0758026	0.0980332
Q80TH2	ASSSADVGISK	S3_96	ASSSADVGISK_S3_96	Erbin OS=Mus musculus OX=10090 GN=Erbin PE=1 SV=3	118	37	0.0860413	0.0872328	0.0766898	0.0741984	0.0517764	0.0531485	0.06658	0.0514154	0.0729347	0.0764731	0.0858969	0.0767259	0.0333983	0.0342288	0.0345898	0.0386698	0.0657151	0.0656623	0.0657649	0.066155	0.0587164	0.0583007	0.0600634	0.0598967	0.0643679	0.0655382	0.0654075	0.0642863	0.0602107	0.0600579	0.05895	0.0609068	0.0826644	0.0838766	0.0736241	0.0708123	0.0556736	0.0575564	0.0699859	0.0541959	0.0715388	0.0736701	0.0829138
Q9ERU9	LNQSGASVGTDEESDVTQEEER	S4_100;S7_100;T10_100	LNQSGASVGTDEESDVTQEEER_S4_100;S7_100;T10_100	E3 SUMO-protein ligase RanBP2 OS=Mus musculus OX=10090 GN=Ranbp2 PE=1 SV=2	166	69	0.078481	0.0827004	0.049789	0.0945148	0.0658228	0.043038	0.0776371	0.0683544	0.0776371	0.0624473	0.078481	0.0700422	0.0514768	0.0227848	0.0345992	0.0421941	0.0603845	0.0621263	0.0597988	0.0616698	0.0661408	0.065923	0.0670828	0.0651529	0.0603724	0.0612422	0.0600599	0.0604799	0.0626035	0.0623386	0.0622457	0.0623788	0.0810225	0.0829848	0.0519048	0.0955419	0.0620402	0.0406988	0.0721481	0.0654033	0.0801674	0.0635667	0.0814605
O35691	GFSDSGGGPPAK	S3_100	GFSDSGGGPPAK_S3_100	Pinin OS=Mus musculus OX=10090 GN=Pnn PE=1 SV=4	46	22	0.0874819	0.0903818	0.0821653	0.0961817	0.0889319	0.0797487	0.080957	0.0869985	0.0575157	0.0463992	0.0635573	0.0396327	0.0304495	0.0256162	0.022958	0.0210246	0.0618974	0.0604586	0.0597399	0.0607214	0.0633787	0.0646753	0.0677166	0.0667396	0.0625486	0.0635677	0.0599184	0.0619132	0.0633492	0.0593654	0.0613812	0.062629	0.0884709	0.0935789	0.0860951	0.0991529	0.0878352	0.0771861	0.0748366	0.0815986	0.0575603	0.0456908	0.0663987
Q8CB87	NVFGSSPGTHR	S6_95	NVFGSSPGTHR_S6_95	Ras-related protein Rab-44 OS=Mus musculus OX=10090 GN=Rab44 PE=1 SV=2	89	31	0.0896311	0.081111	0.0871603	0.0689273	0.0637301	0.0434523	0.05734	0.0561472	0.0840078	0.080259	0.0737838	0.0721649	0.0324614	0.0340803	0.0401295	0.0356139	0.063866	0.0641834	0.0665664	0.0661558	0.0576898	0.0576065	0.0599924	0.0581542	0.0678332	0.065364	0.0646049	0.0641765	0.0608157	0.0609467	0.0622373	0.0598073	0.0884616	0.0796568	0.0825333	0.0656734	0.0696324	0.0475452	0.0602458	0.0608574	0.0780626	0.0773964	0.0719881
Q80WQ8	TEVPTDPLNSLEQPTSGK	S10_99	TEVPTDPLNSLEQPTSGK_S10_99	Mis18-binding protein 1 OS=Mus musculus OX=10090 GN=Mis18bp1 PE=1 SV=1	3	2	0.0727834	0.0913101	0.0771945	0.0758712	0.0754301	0.059109	0.0661667	0.0546978	0.0692545	0.0564623	0.0798412	0.0785179	0.0322011	0.0379356	0.0255845	0.0476401	0.0618351	0.0546847	0.0627359	0.0670032	0.0609723	0.0598983	0.0545644	0.0617675	0.0675961	0.0646195	0.0651984	0.0603705	0.0647125	0.0639551	0.0664618	0.0636248	0.0727488	0.103201	0.0760501	0.0699858	0.0764611	0.0609913	0.0749478	0.0547317	0.0633221	0.0540037	0.0756866
Q8BSQ9	AQHPDYSFGELSR	S7_100	AQHPDYSFGELSR_S7_100	Protein polybromo-1 OS=Mus musculus OX=10090 GN=Pbrm1 PE=1 SV=4	36	20	0.0850273	0.0869278	0.0792431	0.0664353	0.0558585	0.0645348	0.0497438	0.055528	0.0642869	0.0790778	0.0823831	0.0798215	0.0410676	0.033135	0.0384234	0.038506	0.0614205	0.0616186	0.0622169	0.0619661	0.0614755	0.0628771	0.0684874	0.0651326	0.0604636	0.0619955	0.0609928	0.0636948	0.0628475	0.0628998	0.0606172	0.0612938	0.0863075	0.0879529	0.0794065	0.0668418	0.0566489	0.0639889	0.0452827	0.0531517	0.0662875	0.0795239	0.0842098
Q9JM93	SAGEDNDGPVLTDEQK	S1_100	SAGEDNDGPVLTDEQK_S1_100	ADP-ribosylation factor-like protein 6-interacting protein 4 OS=Mus musculus OX=10090 GN=Arl6ip4 PE=1 SV=1	10	5	0.0960259	0.0898736	0.0896519	0.0840539	0.0664838	0.0549828	0.0519621	0.0570059	0.0666778	0.067814	0.0706684	0.0638233	0.0336714	0.0323135	0.036997	0.0379947	0.0619761	0.0558852	0.0592552	0.0620373	0.0654462	0.0657407	0.0698303	0.065851	0.0624928	0.0600486	0.058036	0.0604894	0.0616286	0.0610153	0.0675688	0.0626983	0.0957247	0.0993562	0.0934745	0.0837076	0.0627611	0.0516716	0.0459729	0.0534831	0.065919	0.0697712	0.0752294
Q99K01	GSDAVSETSSVSHIEDLEK	S6_93;T8_52;S9_52;S10_52;S12_52	GSDAVSETSSVSHIEDLEK_S6_93;T8_52;S9_52;S10_52;S12_52	Pyridoxal-dependent decarboxylase domain-containing protein 1 OS=Mus musculus OX=10090 GN=Pdxdc1 PE=1 SV=2	24	16	0.0803109	0.0925577	0.0810174	0.0548752	0.0621762	0.0741875	0.0475742	0.0506359	0.0824305	0.0642958	0.0796043	0.0786623	0.0428639	0.0414508	0.0320301	0.0353274	0.061939	0.0610482	0.0625532	0.0639295	0.0617799	0.0614019	0.0650462	0.0608746	0.063083	0.0642717	0.0628979	0.0614142	0.0610596	0.061342	0.0627993	0.06456	0.0808732	0.0945659	0.0807837	0.0535389	0.0627728	0.0753605	0.0456188	0.0518821	0.0815024	0.0623961	0.0789396
P15261	NGSDSGLVGSGSSISDLESLPNNNSETK	S15_99	NGSDSGLVGSGSSISDLESLPNNNSETK_S15_99	Interferon gamma receptor 1 OS=Mus musculus OX=10090 GN=Ifngr1 PE=1 SV=3	2	2	0.0769504	0.0673759	0.0556738	0.0925532	0.0819149	0.0620567	0.0634752	0.0734043	0.0705674	0.0574468	0.0716312	0.0836879	0.0351064	0.0390071	0.0336879	0.035461	0.0647809	0.0662723	0.0565366	0.0659102	0.0553959	0.0644985	0.0689705	0.0634344	0.0630891	0.0631604	0.0612792	0.057423	0.0592793	0.0632522	0.0626698	0.0640477	0.0739343	0.0632783	0.0612919	0.087402	0.0920382	0.0598856	0.0572826	0.0720243	0.0696198	0.0566114	0.0727565
Q8CB87	NVFGSSPGTHR	S6_96	NVFGSSPGTHR_S6_96	Ras-related protein Rab-44 OS=Mus musculus OX=10090 GN=Rab44 PE=1 SV=2	89	31	0.0852185	0.0808483	0.08509	0.0785347	0.0596401	0.0465296	0.0552699	0.046144	0.0775064	0.0796915	0.0811054	0.0767352	0.0320051	0.0352185	0.0417738	0.0386889	0.063866	0.0641834	0.0665664	0.0661558	0.0576898	0.0576065	0.0599924	0.0581542	0.0678332	0.065364	0.0646049	0.0641765	0.0608157	0.0609467	0.0622373	0.0598073	0.0841811	0.0794691	0.0806443	0.0748935	0.0652213	0.0509574	0.0581222	0.0500592	0.0720851	0.0769172	0.0792016
Q6PGG2	ASSTGTESSDDFEERDPDLGDGIENGVGSPFR	T6_32;S8_32;S9_32	ASSTGTESSDDFEERDPDLGDGIENGVGSPFR_T6_32;S8_32;S9_32	GEM-interacting protein OS=Mus musculus OX=10090 GN=Gmip PE=1 SV=1	28	16	0.0659574	0.0882979	0.104255	0.0638298	0.0404255	0.0579787	0.0468085	0.0361702	0.0861702	0.0728723	0.087234	0.0898936	0.037234	0.0446809	0.0361702	0.0420213	0.0621504	0.0629664	0.0643411	0.0649544	0.0632872	0.0607029	0.0640756	0.0612806	0.0670542	0.0621741	0.0641577	0.0612871	0.0566353	0.062624	0.0616143	0.0606946	0.0666822	0.0881112	0.101812	0.0617454	0.0401356	0.0600135	0.045901	0.0370867	0.0807459	0.073645	0.0854332
Q80WQ8	TEVPTDPLNSLEQPTSGK	S10_93	TEVPTDPLNSLEQPTSGK_S10_93	Mis18-binding protein 1 OS=Mus musculus OX=10090 GN=Mis18bp1 PE=1 SV=1	3	2	0.0820513	0.0948718	0.0705128	0.0786325	0.0619658	0.0559829	0.0688034	0.0482906	0.0675214	0.0730769	0.0645299	0.0863248	0.0393162	0.0393162	0.0393162	0.0294872	0.0618351	0.0546847	0.0627359	0.0670032	0.0609723	0.0598983	0.0545644	0.0617675	0.0675961	0.0646195	0.0651984	0.0603705	0.0647125	0.0639551	0.0664618	0.0636248	0.0820119	0.107226	0.0694671	0.0725326	0.0628125	0.0577654	0.077934	0.0483203	0.0617371	0.0698946	0.0611718
Q6NS46	ERQESESEQELVNK	S7_91	ERQESESEQELVNK_S7_91	Protein RRP5 homolog OS=Mus musculus OX=10090 GN=Pdcd11 PE=1 SV=2	85	35	0.0799867	0.0818546	0.0699133	0.0722482	0.0525684	0.0560374	0.0617745	0.0613075	0.0707138	0.0749166	0.0791861	0.0821881	0.0382255	0.0370914	0.0381588	0.0438292	0.063668	0.062825	0.0602454	0.0627176	0.0624783	0.0624376	0.0638727	0.064938	0.0607332	0.0619537	0.0613124	0.0625859	0.0614247	0.0627	0.0626235	0.0634842	0.0784523	0.0813616	0.0724677	0.071936	0.0525418	0.0560455	0.0603953	0.0589554	0.0727088	0.0755126	0.080651
P70399	SEALSSVLDQEEAMDTK	S5_99;S6_99	SEALSSVLDQEEAMDTK_S5_99;S6_99	TP53-binding protein 1 OS=Mus musculus OX=10090 GN=Tp53bp1 PE=1 SV=3	30	19	0.0799537	0.0734647	0.0849363	0.0672074	0.0716107	0.0631518	0.0636153	0.0600232	0.0697567	0.073117	0.0738123	0.0757822	0.0382387	0.0326767	0.0404403	0.0322132	0.0589498	0.0595374	0.0626387	0.0618318	0.0639842	0.0651511	0.0643479	0.0620565	0.0654422	0.0641048	0.0624026	0.0629614	0.0610817	0.060695	0.0632366	0.0615782	0.084782	0.0771323	0.0847614	0.0679443	0.0699604	0.0605915	0.061798	0.0604616	0.0666309	0.0712977	0.073939
Q6ZQ58	SLPTTVPESPNYR	S1_50;T4_50	SLPTTVPESPNYR_S1_50;T4_50	La-related protein 1 OS=Mus musculus OX=10090 GN=Larp1 PE=1 SV=3	114	41	0.0700749	0.0721452	0.0539895	0.0562191	0.0587673	0.0554228	0.0705526	0.0662526	0.0817009	0.0797898	0.0944418	0.0743749	0.0377449	0.039656	0.0447523	0.0441153	0.0628752	0.0610367	0.0637665	0.0644143	0.0637374	0.0620754	0.0647265	0.0637183	0.0628288	0.061577	0.061398	0.0614312	0.0619717	0.0621835	0.0612734	0.0609862	0.0696299	0.0738464	0.0528968	0.0545274	0.0576042	0.0557805	0.0680996	0.0649608	0.0812421	0.0809546	0.0960999
Q571B6	VSADSEEDNDEPSPTEWDR	S5_100	VSADSEEDNDEPSPTEWDR_S5_100	WASP homolog-associated protein with actin, membranes and microtubules OS=Mus musculus OX=10090 GN=Whamm PE=1 SV=2	2	2	0.081761	0.110692	0.054088	0.0943396	0.0603774	0.0427673	0.0603774	0.0415094	0.101887	0.0603774	0.0679245	0.0880503	0.0301887	0.0314465	0.0415094	0.0327044	0.0656189	0.0610974	0.0644396	0.0748783	0.0645209	0.0467078	0.0612152	0.0580613	0.0696608	0.074494	0.0612575	0.0661873	0.051965	0.0578285	0.0676547	0.0544127	0.0790545	0.114948	0.0532547	0.079937	0.0593723	0.0580941	0.0625784	0.0453597	0.0927981	0.0514236	0.0703521
Q61122	QSSGEQSPDGGLPSDSSDGQGERPLNLR	S2_49;S3_49	QSSGEQSPDGGLPSDSSDGQGERPLNLR_S2_49;S3_49	NGFI-A-binding protein 1 OS=Mus musculus OX=10090 GN=Nab1 PE=1 SV=2	1	1	0.106855	0.093414	0.0759409	0.0954301	0.0645161	0.0692204	0.0275538	0.0524194	0.0873656	0.0651882	0.061828	0.0524194	0.0396505	0.0436828	0.031586	0.0329301	0.0702491	0.0616736	0.0665964	0.0510632	0.0669692	0.0601626	0.0654135	0.0566319	0.0506006	0.0654667	0.0649172	0.0580955	0.0677058	0.0612308	0.0595962	0.0736277	0.0929815	0.0925882	0.0697057	0.114241	0.0588893	0.0703317	0.0257488	0.0565814	0.105543	0.0608684	0.0582195
P70399	SEALSSVLDQEEAMDTK	S5_92;S6_92	SEALSSVLDQEEAMDTK_S5_92;S6_92	TP53-binding protein 1 OS=Mus musculus OX=10090 GN=Tp53bp1 PE=1 SV=3	30	19	0.0795107	0.065367	0.0833333	0.0711009	0.0661315	0.0638379	0.0672783	0.0745413	0.0711009	0.0611621	0.0684251	0.0833333	0.0431957	0.0206422	0.0416667	0.0393731	0.0589498	0.0595374	0.0626387	0.0618318	0.0639842	0.0651511	0.0643479	0.0620565	0.0654422	0.0641048	0.0624026	0.0629614	0.0610817	0.060695	0.0632366	0.0615782	0.0843344	0.0686482	0.0831835	0.0718993	0.0646244	0.0612658	0.0653735	0.0751053	0.0679326	0.0596558	0.0685605
P62915	VGDSQNPLLSDGDLSTMIGK	S10_98	VGDSQNPLLSDGDLSTMIGK_S10_98	Transcription initiation factor IIB OS=Mus musculus OX=10090 GN=Gtf2b PE=1 SV=1	22	8	0.101621	0.0910224	0.0567332	0.0879052	0.0610973	0.0405237	0.0542394	0.0455112	0.0554863	0.074813	0.0866584	0.0866584	0.0411471	0.0311721	0.0417706	0.0436409	0.0616103	0.0607851	0.061023	0.0593268	0.0665243	0.0680363	0.0638922	0.0668477	0.0593144	0.0628717	0.0597565	0.0609705	0.0635103	0.062732	0.0610069	0.061792	0.102228	0.0928092	0.0576213	0.091834	0.0569221	0.0369154	0.0526146	0.042196	0.0579782	0.0737499	0.0898803
Q9CQS5	ITETEEDSDFTFSDEEMLEK	T2_100;T4_100;S13_100	ITETEEDSDFTFSDEEMLEK_T2_100;T4_100;S13_100	Serine/threonine-protein kinase RIO2 OS=Mus musculus OX=10090 GN=Riok2 PE=1 SV=1	8	5	0.0930503	0.107299	0.0625182	0.0607735	0.0537947	0.0732771	0.0514684	0.0537947	0.0610643	0.0665891	0.0770573	0.0968305	0.0354754	0.0398372	0.0366386	0.0305321	0.0692928	0.0668534	0.0645924	0.0678415	0.0594778	0.0583074	0.0641813	0.0635484	0.0596284	0.0634559	0.0649021	0.0630566	0.0578536	0.0597093	0.060365	0.0569341	0.0847703	0.101318	0.0610997	0.05655	0.0570951	0.0793338	0.0506229	0.0534379	0.0646469	0.0662438	0.0749495
Q6NS46	ERQESESEQELVNK	S5_50;S7_50	ERQESESEQELVNK_S5_50;S7_50	Protein RRP5 homolog OS=Mus musculus OX=10090 GN=Pdcd11 PE=1 SV=2	85	35	0.0747312	0.0919355	0.0903226	0.0706989	0.0607527	0.0534946	0.033871	0.0491935	0.0723118	0.0884409	0.0836022	0.0685484	0.0400538	0.0395161	0.0408602	0.0416667	0.063668	0.062825	0.0602454	0.0627176	0.0624783	0.0624376	0.0638727	0.064938	0.0607332	0.0619537	0.0613124	0.0625859	0.0614247	0.0627	0.0626235	0.0634842	0.0731375	0.0911822	0.0934182	0.0702398	0.0605893	0.0533855	0.0330424	0.0472029	0.0741895	0.0889498	0.0849627
Q68FD7	VTFLIGDSMSPDSDTELR	S8_50;S10_50;S13_88	VTFLIGDSMSPDSDTELR_S8_50;S10_50;S13_88	Folliculin-interacting protein 1 OS=Mus musculus OX=10090 GN=Fnip1 PE=1 SV=1	1	1	0.0879881	0.092437	0.0716757	0.073653	0.0568463	0.0336134	0.0395452	0.0662383	0.07217	0.0741473	0.081562	0.0840336	0.0489372	0.0430054	0.0405339	0.0336134	0.0685099	0.063178	0.0797641	0.0594373	0.050916	0.0624845	0.0616909	0.064974	0.0676411	0.0581818	0.0590211	0.0554364	0.0558711	0.0589261	0.0757399	0.0582276	0.0794876	0.0905542	0.0556151	0.0766937	0.0690998	0.0332943	0.0396736	0.0630954	0.0660351	0.0788745	0.0855283
Q9DBC3	HLSSTSDDEPLSSVNHAAK	S3_95;S4_67;T5_67;S6_67	HLSSTSDDEPLSSVNHAAK_S3_95;S4_67;T5_67;S6_67	Cap-specific mRNA (nucleoside-2'-O-)-methyltransferase 1 OS=Mus musculus OX=10090 GN=Cmtr1 PE=1 SV=1	5	4	0.0974763	0.100681	0.100147	0.0950728	0.0523434	0.0602217	0.0556817	0.0608893	0.0568834	0.0659634	0.0644946	0.0604887	0.0364535	0.0283082	0.0352517	0.0296435	0.0690162	0.0623169	0.0616708	0.0634099	0.0623737	0.0593876	0.0644069	0.0583684	0.0605392	0.0651778	0.0584059	0.0635394	0.0666006	0.0587352	0.0648661	0.0611854	0.0883982	0.10112	0.101637	0.0938415	0.0525239	0.0634677	0.0541097	0.0652918	0.0588092	0.0633431	0.0691134
Q6P4S6	GPSPLVTMTPAVPAVTPVDEESSDGEPDQEAVQR	S22_100;S23_100	GPSPLVTMTPAVPAVTPVDEESSDGEPDQEAVQR_S22_100;S23_100	Serine/threonine-protein kinase SIK3 OS=Mus musculus OX=10090 GN=Sik3 PE=1 SV=3	2	2	0.104491	0.0578584	0.0552677	0.0457686	0.0716753	0.0751295	0.0872193	0.0647668	0.0759931	0.0595855	0.0785838	0.0492228	0.0336788	0.0397237	0.0535406	0.0474957	0.0607656	0.0730921	0.0690235	0.0609482	0.0583898	0.0853015	0.0678756	0.0495786	0.0650547	0.0607855	0.0499789	0.0343068	0.0561328	0.0645098	0.0766013	0.0676554	0.103998	0.0478741	0.048426	0.0454162	0.0742398	0.053267	0.0777148	0.0790064	0.070648	0.059285	0.0950935
Q6ZQ58	TASISSSPSEGTPAVGSYGCTPQSLPK	S6_47;S7_47	TASISSSPSEGTPAVGSYGCTPQSLPK_S6_47;S7_47	La-related protein 1 OS=Mus musculus OX=10090 GN=Larp1 PE=1 SV=3	114	41	0.0712968	0.082872	0.0634122	0.0783426	0.0665996	0.0558631	0.0504949	0.0550243	0.075994	0.0830398	0.0820332	0.0724711	0.0322094	0.046301	0.0400939	0.0439524	0.0628752	0.0610367	0.0637665	0.0644143	0.0637374	0.0620754	0.0647265	0.0637183	0.0628288	0.061577	0.061398	0.0614312	0.0619717	0.0621835	0.0612734	0.0609862	0.0708531	0.0848369	0.0621367	0.0759947	0.0652897	0.0562307	0.0487454	0.0539583	0.0755768	0.0842627	0.0834841
P08775	YTPQSPTYTPSSPSYSPSSPSYSPTSPK	Y1_30;T2_30;S5_30;S11_42;S12_42	YTPQSPTYTPSSPSYSPSSPSYSPTSPK_Y1_30;T2_30;S5_30;S11_42;S12_42	DNA-directed RNA polymerase II subunit RPB1 OS=Mus musculus OX=10090 GN=Polr2a PE=1 SV=3	125	46	0.083779	0.0695187	0.0713012	0.0989305	0.07041	0.0588235	0.0588235	0.0623886	0.0606061	0.0989305	0.0588235	0.0623886	0.0445633	0.0231729	0.0481283	0.0294118	0.0609585	0.0620603	0.0623868	0.0636664	0.0628914	0.062951	0.0652832	0.0645568	0.0628135	0.0640025	0.0611781	0.0619692	0.060313	0.0614525	0.0619186	0.0615981	0.0861001	0.0701764	0.0715992	0.0973471	0.0701368	0.0585399	0.0564486	0.0605434	0.0604458	0.0968358	0.0602363
Q99K01	GSDAVSETSSVSHIEDLEK	S2_90;S12_91	GSDAVSETSSVSHIEDLEK_S2_90;S12_91	Pyridoxal-dependent decarboxylase domain-containing protein 1 OS=Mus musculus OX=10090 GN=Pdxdc1 PE=1 SV=2	24	16	0.0775179	0.0963101	0.0783009	0.0656749	0.0567681	0.0675345	0.0651855	0.059998	0.0669472	0.0672409	0.0799648	0.0715474	0.0380738	0.0317119	0.0366057	0.0406186	0.061939	0.0610482	0.0625532	0.0639295	0.0617799	0.0614019	0.0650462	0.0608746	0.063083	0.0642717	0.0628979	0.0614142	0.0610596	0.061342	0.0627993	0.06456	0.078166	0.0985325	0.0781803	0.064162	0.0573902	0.0686949	0.0625906	0.0615576	0.0662827	0.0653422	0.0794041
Q8CIB6	LASTDDGYIDLQFK	T4_95	LASTDDGYIDLQFK_T4_95	Transmembrane protein 230 OS=Mus musculus OX=10090 GN=Tmem230 PE=1 SV=1	2	2	0.0868232	0.106295	0.0819552	0.0686183	0.0565484	0.0660176	0.0507469	0.0548813	0.0572153	0.0742198	0.0730862	0.0656842	0.0391438	0.0430782	0.0345425	0.0411443	0.0597631	0.0614792	0.0611389	0.059406	0.0561835	0.0598322	0.0629153	0.0530606	0.0617201	0.0596951	0.0641101	0.0616518	0.0695154	0.070313	0.0681034	0.0711124	0.0893179	0.106297	0.0824129	0.0710143	0.0618796	0.0678362	0.0495895	0.06359	0.056993	0.0764394	0.0700882
Q7TQ95	TSGPEEPAENQEETENEETSTNEAK	T14_100	TSGPEEPAENQEETENEETSTNEAK_T14_100	Endoplasmic reticulum junction formation protein lunapark OS=Mus musculus OX=10090 GN=Lnpk PE=1 SV=1	29	13	0.110336	0.107896	0.0949974	0.0718145	0.0587415	0.053338	0.0453199	0.0428796	0.0566498	0.0705944	0.0784382	0.0723375	0.0346871	0.0313753	0.0294579	0.0411365	0.0663304	0.0629216	0.0631073	0.0667562	0.0640804	0.061644	0.0618666	0.0638589	0.0631143	0.0623861	0.0627846	0.0632621	0.0599082	0.0587421	0.0604011	0.0588361	0.104835	0.10807	0.0948706	0.0677986	0.0577723	0.0545313	0.0461671	0.0423184	0.056568	0.0713152	0.0787362
O55003	NSTLSEEDYIER	S2_92;S5_100	NSTLSEEDYIER_S2_92;S5_100	BCL2/adenovirus E1B 19 kDa protein-interacting protein 3 OS=Mus musculus OX=10090 GN=Bnip3 PE=1 SV=1	3	2	0.0812848	0.0799738	0.0809571	0.0632579	0.042609	0.0514585	0.0896427	0.0486726	0.0657162	0.0753851	0.0789905	0.0765323	0.0447394	0.0231072	0.0519502	0.0457227	0.0701988	0.0612065	0.0656217	0.0619998	0.0354796	0.0297573	0.0518411	0.0430562	0.0757597	0.0744406	0.0735765	0.0632848	0.0698592	0.0700508	0.0753503	0.0785172	0.0684616	0.0772534	0.0729415	0.0603243	0.071005	0.102242	0.102237	0.0668369	0.0512863	0.0598746	0.063475
Q7TN58	LLPELSPEPGSPHSR	S11_100;S14_100	LLPELSPEPGSPHSR_S11_100;S14_100	Transmembrane channel-like protein 8 OS=Mus musculus OX=10090 GN=Tmc8 PE=1 SV=2	1	1	0.0844808	0.0771658	0.0711417	0.0580895	0.0697074	0.0580895	0.0589501	0.0678428	0.0623924	0.0658348	0.081899	0.0626793	0.0510614	0.0461847	0.0469019	0.0375789	0.0919293	0.129012	0.0900819	0.0630669	0.0244397	0.0676536	0.0244397	0.0244397	0.0244397	0.0244397	0.101593	0.0727466	0.0635085	0.0799076	0.0244397	0.0938618	0.0404076	0.0262999	0.0347253	0.0405001	0.125413	0.0377543	0.106059	0.122058	0.112252	0.118445	0.0354466
Q4V9W2	SYSSATEEDSAK	S4_81;T6_81	SYSSATEEDSAK_S4_81;T6_81	Protein SREK1IP1 OS=Mus musculus OX=10090 GN=Srek1ip1 PE=1 SV=1	1	1	0.0850471	0.0802486	0.071977	0.0725254	0.0621515	0.0582671	0.0534229	0.0686866	0.0636139	0.0651677	0.071063	0.0607806	0.045654	0.045654	0.0488986	0.0468422	0.0821081	0.0654564	0.0498167	0.0525739	0.101148	0.0493715	0.0568032	0.0676399	0.0540181	0.0604945	0.0366177	0.0503775	0.0795982	0.0660621	0.0686379	0.0592766	0.0609074	0.0720911	0.08496	0.0811178	0.036132	0.0693974	0.0553033	0.0597125	0.0692483	0.0633452	0.114117
Q8CFE6	FNISPDEDSSSYSSNSDFNYSYPTK	S10_35;S11_35;Y12_35;S13_72	FNISPDEDSSSYSSNSDFNYSYPTK_S10_35;S11_35;Y12_35;S13_72	Sodium-coupled neutral amino acid transporter 2 OS=Mus musculus OX=10090 GN=Slc38a2 PE=1 SV=1	5	3	0.0770912	0.0767998	0.0798601	0.0440105	0.0641212	0.0665987	0.058292	0.0591664	0.060478	0.0821918	0.0891868	0.0753425	0.0521714	0.0389099	0.0358496	0.0399301	0.0570753	0.0605673	0.0569509	0.0654913	0.0673575	0.0684855	0.0709312	0.0660798	0.0613506	0.0597234	0.0588606	0.0590827	0.0610376	0.0600754	0.0613232	0.0656077	0.0834657	0.0783562	0.0866525	0.0415264	0.0588257	0.0600922	0.0507836	0.0553296	0.0609158	0.0850423	0.0936326
Q9WVR4	GPSENGELSAPLELGSLVNGVS	S3_99	GPSENGELSAPLELGSLVNGVS_S3_99	Fragile X mental retardation syndrome-related protein 2 OS=Mus musculus OX=10090 GN=Fxr2 PE=1 SV=1	15	7	0.0521485	0.0492282	0.0671673	0.0588235	0.0550688	0.0471423	0.0475594	0.0542345	0.0596579	0.0525657	0.169378	0.0888611	0.0475594	0.0254485	0.0671673	0.0579892	0.0569502	0.0571245	0.0653395	0.0617059	0.064257	0.0689454	0.0721229	0.0671895	0.0610288	0.0584627	0.0545371	0.0605712	0.0601576	0.0651091	0.0655092	0.0609895	0.0559262	0.0526333	0.0627842	0.0582228	0.0523424	0.0417613	0.0402747	0.0492995	0.0597038	0.0549151	0.189686
Q9ES00	SQSSEGVSSLSSSPSNSLETQSQSLSR	S26_99	SQSSEGVSSLSSSPSNSLETQSQSLSR_S26_99	Ubiquitin conjugation factor E4 B OS=Mus musculus OX=10090 GN=Ube4b PE=1 SV=3	33	22	0.0910326	0.114583	0.0842391	0.0878623	0.0575181	0.0557065	0.0692935	0.0538949	0.0688406	0.0548007	0.0629529	0.0692935	0.0240036	0.0380435	0.0276268	0.040308	0.065937	0.0648138	0.0640007	0.0634694	0.0589062	0.0603894	0.060482	0.0590494	0.0649847	0.0639427	0.0642411	0.0651825	0.0594264	0.060309	0.0609514	0.0639144	0.0869157	0.111297	0.0828629	0.0871503	0.0614716	0.0580732	0.0721268	0.0574597	0.0666905	0.0539543	0.0616926
Q3TC46	STSPIIGSPPVR	S1_33;T2_33;S3_33;S8_100	STSPIIGSPPVR_S1_33;T2_33;S3_33;S8_100	Protein PAT1 homolog 1 OS=Mus musculus OX=10090 GN=Patl1 PE=1 SV=2	6	6	0.0705732	0.06596	0.0569297	0.060267	0.0493718	0.0471143	0.0459364	0.0459364	0.0963879	0.0902042	0.0976639	0.0845112	0.0524146	0.0400471	0.0453475	0.0513349	0.0675486	0.0648511	0.0626818	0.0687911	0.0602771	0.064252	0.0592639	0.0595161	0.0641084	0.0601633	0.0618278	0.064157	0.0608716	0.0607079	0.0592437	0.0617386	0.0654505	0.0637165	0.0568966	0.0548828	0.0513116	0.0459362	0.0485574	0.0483517	0.0941883	0.0939256	0.0989555
Q4V9W2	SYSSATEEDSAK	S1_66;Y2_66;S3_66;S4_51;T6_51	SYSSATEEDSAK_S1_66;Y2_66;S3_66;S4_51;T6_51	Protein SREK1IP1 OS=Mus musculus OX=10090 GN=Srek1ip1 PE=1 SV=1	1	1	0.0842164	0.0895148	0.0752928	0.0501952	0.0655326	0.0582822	0.0758505	0.0577245	0.0582822	0.0560513	0.0744562	0.0672058	0.056609	0.0543781	0.0379253	0.038483	0.0821081	0.0654564	0.0498167	0.0525739	0.101148	0.0493715	0.0568032	0.0676399	0.0540181	0.0604945	0.0366177	0.0503775	0.0795982	0.0660621	0.0686379	0.0592766	0.0603857	0.080513	0.0889819	0.0562102	0.0381439	0.0694997	0.0786157	0.0502436	0.0635214	0.0545499	0.119711
Q99K74	LLSSSDDDANILSSPTDR	S3_99;S14_87	LLSSSDDDANILSSPTDR_S3_99;S14_87	Mediator of RNA polymerase II transcription subunit 24 OS=Mus musculus OX=10090 GN=Med24 PE=1 SV=1	18	10	0.0822919	0.0844844	0.080611	0.0679676	0.0688446	0.0649711	0.0653365	0.0719871	0.0673098	0.0623401	0.0771761	0.0665059	0.0355185	0.0312066	0.036834	0.0366148	0.0619071	0.061524	0.0637926	0.0613404	0.061278	0.0611787	0.0632643	0.0611781	0.0658199	0.0635666	0.0614773	0.0652082	0.0615605	0.0634249	0.0618673	0.0616122	0.0830473	0.0857909	0.0789464	0.0692252	0.0701898	0.0663482	0.0645218	0.0735137	0.0638896	0.06127	0.078429
Q6NS82	ATTPQLTDVSEDLDQQSLPSEPEEALNR	T3_89;T7_100;S10_100	ATTPQLTDVSEDLDQQSLPSEPEEALNR_T3_89;T7_100;S10_100	Reticulophagy regulator 2 OS=Mus musculus OX=10090 GN=Retreg2 PE=1 SV=2	9	4	0.0968188	0.0781466	0.0961272	0.0497925	0.0615491	0.0809129	0.06639	0.0456432	0.0656985	0.0733057	0.0622407	0.0684647	0.0629322	0.0414938	0.0311203	0.0193638	0.0611554	0.0574273	0.0655825	0.0616192	0.0625098	0.0623234	0.0621057	0.0627184	0.0594624	0.0648263	0.0654381	0.0632985	0.0649243	0.0634807	0.0590188	0.0641091	0.0988355	0.0849532	0.0915053	0.0504471	0.0614698	0.0810502	0.0667359	0.0454327	0.0689765	0.0705951	0.0593789
O35623	SLSIEIGHEVK	S1_50;S3_50	SLSIEIGHEVK_S1_50;S3_50	BET1 homolog OS=Mus musculus OX=10090 GN=Bet1 PE=1 SV=1	7	1	0.118198	0.116378	0.111785	0.102983	0.0526439	0.047316	0.0464308	0.0505896	0.0584728	0.0527775	0.0608277	0.0587567	0.0328857	0.0271403	0.0318001	0.0310151	0.0608994	0.0613317	0.0652322	0.0637424	0.059871	0.0585619	0.0613656	0.0623857	0.0654221	0.0652522	0.0588522	0.0634958	0.0658555	0.0640061	0.0649823	0.0587438	0.121118	0.118412	0.106938	0.10082	0.0548708	0.0504201	0.0472163	0.0506042	0.055775	0.0504735	0.0644984
P61406	QLEDEEEDVVIEDFEEDSEAEGSGGEDDIR	S18_100;S23_100	QLEDEEEDVVIEDFEEDSEAEGSGGEDDIR_S18_100;S23_100	Telomerase-binding protein EST1A OS=Mus musculus OX=10090 GN=Smg6 PE=1 SV=1	11	7	0.0951807	0.0795181	0.0542169	0.0385542	0.0518072	0.0951807	0.0301205	0.0409639	0.0831325	0.0795181	0.0566265	0.122892	0.0373494	0.0457831	0.0518072	0.0373494	0.0618101	0.0608094	0.0624905	0.0634309	0.0652009	0.0640941	0.0657851	0.0588051	0.0614927	0.0621818	0.0652199	0.0629303	0.0621178	0.0595362	0.0629393	0.061156	0.0961655	0.081663	0.0541814	0.0379578	0.0496211	0.0927387	0.0285933	0.0435027	0.0844261	0.0798606	0.0542212
P15379	SQEMVHLVNKEPSETPDQCMTADETR	S1_100	SQEMVHLVNKEPSETPDQCMTADETR_S1_100	CD44 antigen OS=Mus musculus OX=10090 GN=Cd44 PE=1 SV=3	36	8	0.0793696	0.0773639	0.07851	0.0885387	0.0618911	0.0524355	0.0378223	0.0618911	0.0659026	0.0790831	0.0770774	0.074212	0.0312321	0.0472779	0.0375358	0.0498567	0.060195	0.0616898	0.0592723	0.0617388	0.0619487	0.0622768	0.06693	0.065338	0.0603133	0.064607	0.060004	0.060805	0.0636348	0.0650002	0.061649	0.0645972	0.0818703	0.0778677	0.0822443	0.0890445	0.0620338	0.0522795	0.0350881	0.058816	0.0678456	0.076004	0.0797589
P49452	GQEGTSSEITQK	S6_96	GQEGTSSEITQK_S6_96	Centromere protein C OS=Mus musculus OX=10090 GN=Cenpc PE=1 SV=2	8	5	0.0846536	0.0813375	0.0816139	0.0742447	0.0541636	0.0650332	0.0666912	0.0735999	0.0708364	0.0701916	0.0662307	0.0647568	0.0301216	0.0409912	0.0369381	0.0385962	0.0629734	0.0610075	0.0648917	0.0683261	0.0669536	0.0644799	0.072587	0.0591295	0.0599399	0.0611315	0.0613004	0.056718	0.0574346	0.0641216	0.0619333	0.057072	0.0840621	0.083372	0.0786478	0.0679502	0.0505878	0.06307	0.0574542	0.0778368	0.0739014	0.0718013	0.0675629
Q05512	VPVASPSAHNISSSSGAPDR	S5_99	VPVASPSAHNISSSSGAPDR_S5_99	Serine/threonine-protein kinase MARK2 OS=Mus musculus OX=10090 GN=Mark2 PE=1 SV=3	25	14	0.0964534	0.0908187	0.0835267	0.0652967	0.0588333	0.0523699	0.0737488	0.0671197	0.079052	0.0629765	0.0659596	0.0628107	0.0329798	0.0366258	0.0329798	0.0384488	0.0629105	0.060298	0.063322	0.0646894	0.061991	0.060562	0.064451	0.0673056	0.0635248	0.0619506	0.0624962	0.0618904	0.0622773	0.0598246	0.0623279	0.0601787	0.0960389	0.0943463	0.0826272	0.0632282	0.0594493	0.0541669	0.0716767	0.062467	0.0779511	0.0636774	0.0661115
Q8C8U0	DLGQSNSDLDMPFAK	S5_50;S7_50	DLGQSNSDLDMPFAK_S5_50;S7_50	Liprin-beta-1 OS=Mus musculus OX=10090 GN=Ppfibp1 PE=1 SV=3	4	4	0.0873503	0.0745545	0.0757231	0.0742039	0.0457493	0.0432369	0.0430616	0.0439381	0.0805142	0.0846041	0.0880514	0.0825007	0.0416594	0.0389132	0.0463336	0.0496056	0.0606909	0.0624071	0.0648456	0.0647776	0.0562597	0.0594542	0.0596911	0.0539125	0.0621627	0.0672364	0.0702688	0.0617532	0.0647973	0.0638466	0.0671296	0.0607667	0.0903749	0.0750148	0.0733255	0.0719298	0.0510617	0.0456646	0.0452989	0.0511751	0.0813297	0.0790122	0.0786831
Q80YV3	GLSVDSAQEVK	S3_50;S6_50	GLSVDSAQEVK_S3_50;S6_50	Transformation/transcription domain-associated protein OS=Mus musculus OX=10090 GN=Trrap PE=1 SV=2	35	25	0.105988	0.105112	0.0995991	0.0850664	0.0836883	0.0764219	0.0719118	0.0652719	0.0454773	0.0527437	0.0516161	0.0504886	0.0273115	0.0255575	0.0280631	0.0256828	0.0604706	0.0609436	0.0636633	0.0608047	0.0664536	0.064963	0.0638736	0.0639837	0.0608031	0.0627692	0.0617381	0.0623979	0.0603885	0.0629415	0.0626249	0.0611805	0.109667	0.107915	0.0978875	0.087535	0.0787965	0.073606	0.0704433	0.063829	0.0467983	0.0525757	0.052311
B2RQC6	IHRASDPGLPAEEPK	S5_100	IHRASDPGLPAEEPK_S5_100	CAD protein OS=Mus musculus OX=10090 GN=Cad PE=1 SV=1	144	53	0.0801399	0.0814325	0.0775294	0.0722704	0.05368	0.0466342	0.0361035	0.0484971	0.0821928	0.0809002	0.0821675	0.0811283	0.0442898	0.0420975	0.0449108	0.046026	0.0618031	0.0626307	0.0605929	0.0607761	0.0635676	0.0648624	0.0643708	0.0656336	0.0610603	0.0620603	0.0621827	0.0611332	0.061267	0.0630486	0.0618122	0.0631985	0.0806789	0.080897	0.0796098	0.0739859	0.0525411	0.0447336	0.0348965	0.0459738	0.0837522	0.0811069	0.0822152
Q9DBT5	QISQDVKLEPDILLR	S3_100	QISQDVKLEPDILLR_S3_100	AMP deaminase 2 OS=Mus musculus OX=10090 GN=Ampd2 PE=1 SV=1	34	14	0.095587	0.0830636	0.0962685	0.0764185	0.0626171	0.0468564	0.00988243	0.0549497	0.0780371	0.0738627	0.0717328	0.0844266	0.0402965	0.0412336	0.0420003	0.0427671	0.0634778	0.0621362	0.063649	0.0630901	0.0627445	0.0624273	0.0654439	0.0616839	0.061815	0.0618843	0.0613199	0.0617656	0.0637513	0.06296	0.0588859	0.0629653	0.0939447	0.0833991	0.0943602	0.0755671	0.0622606	0.0468263	0.00942085	0.0555763	0.0787596	0.074463	0.0729814
Q9QY06	GSDEENLDSETSASTESLLEER	S2_100;S14_43;T15_43	GSDEENLDSETSASTESLLEER_S2_100;S14_43;T15_43	Unconventional myosin-IXb OS=Mus musculus OX=10090 GN=Myo9b PE=1 SV=2	50	28	0.0626043	0.0467446	0.0434057	0.102671	0.0559265	0.0275459	0.0559265	0.0584307	0.100167	0.0809683	0.0876461	0.0884808	0.0550918	0.0517529	0.0517529	0.0308848	0.0615985	0.0618836	0.0609309	0.0639831	0.0599592	0.0603599	0.0652006	0.0631444	0.0656014	0.0630083	0.0637494	0.0634903	0.0617611	0.0601188	0.0631131	0.0620975	0.0638736	0.0474725	0.0447709	0.100849	0.0586205	0.0286811	0.053908	0.0581558	0.0959617	0.0807614	0.0864059
Q64012	DDGDEEGLLTHSEEELEHSQDTDAEDGALQ	T22_95	DDGDEEGLLTHSEEELEHSQDTDAEDGALQ_T22_95	RNA-binding protein Raly OS=Mus musculus OX=10090 GN=Raly PE=1 SV=3	53	15	0.0592914	0.0918294	0.0744758	0.0520607	0.0629067	0.0527838	0.0563991	0.0542299	0.0860448	0.076645	0.0939986	0.0621837	0.0419378	0.0347072	0.0614606	0.0390456	0.0636116	0.063598	0.0610345	0.0629344	0.0643084	0.0631964	0.0659241	0.0667573	0.0628317	0.0623315	0.0571017	0.0600005	0.0608934	0.0628528	0.0608125	0.0618112	0.0580029	0.0898529	0.0759336	0.0514774	0.0608728	0.051976	0.0532381	0.0505516	0.0852197	0.0765193	0.102439
P47955	EESEESEDDMGFGLFD	S3_100;S6_100	EESEESEDDMGFGLFD_S3_100;S6_100	60S acidic ribosomal protein P1 OS=Mus musculus OX=10090 GN=Rplp1 PE=1 SV=1	13	3	0.0705134	0.0638684	0.07037	0.0606655	0.0632948	0.0552156	0.0673104	0.0627211	0.0547854	0.0680275	0.0631514	0.0655894	0.0526341	0.0598528	0.060283	0.0617172	0.0529586	0.0474734	0.054288	0.0439737	0.0707377	0.0648805	0.0732937	0.0791334	0.0438631	0.0487046	0.0512483	0.0443867	0.0794672	0.0832613	0.080724	0.0816056	0.0780956	0.0789091	0.0760283	0.080917	0.0524818	0.0499159	0.0538651	0.0464885	0.0732582	0.081923	0.072276
P14873	VLSPLRSPPLLGSESPYEDFLSADSK	S3_100;S7_100;S15_87	VLSPLRSPPLLGSESPYEDFLSADSK_S3_100;S7_100;S15_87	Microtubule-associated protein 1B OS=Mus musculus OX=10090 GN=Map1b PE=1 SV=2	17	12	0.102758	0.0782918	0.0731762	0.0809609	0.044484	0.040258	0.0389235	0.0422598	0.0745107	0.0818505	0.0816281	0.0960854	0.0427046	0.033363	0.0424822	0.0462633	0.0664435	0.0646668	0.0655924	0.0683811	0.0556109	0.0570804	0.0557196	0.0568056	0.0636052	0.0662193	0.0690445	0.0677242	0.062505	0.0575716	0.0601989	0.0628309	0.0983947	0.0770271	0.0709781	0.0753264	0.0508923	0.0448718	0.0444439	0.0473309	0.0745306	0.0786403	0.0752175
Q60790	QQSEISTHSI	S9_100	QQSEISTHSI_S9_100	Ras GTPase-activating protein 3 OS=Mus musculus OX=10090 GN=Rasa3 PE=1 SV=2	8	6	0.0888452	0.0965401	0.0959398	0.0850797	0.0582842	0.0540821	0.052936	0.0629229	0.0687077	0.0714364	0.0729098	0.0588299	0.0322528	0.0332897	0.0360183	0.0319253	0.063361	0.0587298	0.0646865	0.0624316	0.060086	0.0594017	0.0679945	0.0582064	0.0688824	0.066573	0.0643683	0.0649903	0.0595968	0.0586893	0.0621417	0.059861	0.087848	0.102984	0.0929192	0.0853771	0.0607713	0.0570394	0.048775	0.0677265	0.062491	0.0672267	0.0709634
Q6A065	TPLTSADEHNIHSK	S5_80	TPLTSADEHNIHSK_S5_80	Centrosomal protein of 170 kDa OS=Mus musculus OX=10090 GN=Cep170 PE=1 SV=2	29	17	0.0876213	0.0894839	0.0817229	0.077144	0.0592161	0.0507567	0.0658906	0.0567326	0.0671323	0.0736515	0.0706248	0.0703919	0.033993	0.0360109	0.0373302	0.0422972	0.0622271	0.060973	0.0617857	0.0629325	0.0581897	0.0598977	0.0635605	0.0613814	0.066648	0.063269	0.0626626	0.065073	0.0635705	0.0655715	0.0619201	0.0603377	0.087906	0.0916212	0.0825742	0.0765271	0.0635306	0.052902	0.0647179	0.0577012	0.062883	0.0726741	0.0703618
Q6PGG2	ASSTGTESSDDFEERDPDLGDGIENGVGSPFRK	S8_34;S9_34;S29_100	ASSTGTESSDDFEERDPDLGDGIENGVGSPFRK_S8_34;S9_34;S29_100	GEM-interacting protein OS=Mus musculus OX=10090 GN=Gmip PE=1 SV=1	28	16	0.0840665	0.085044	0.109482	0.0498534	0.0410557	0.0488759	0.0420332	0.0478983	0.0791789	0.0654936	0.0889541	0.0879765	0.0371457	0.0381232	0.0322581	0.0625611	0.0621504	0.0629664	0.0643411	0.0649544	0.0632872	0.0607029	0.0640756	0.0612806	0.0670542	0.0621741	0.0641577	0.0612871	0.0566353	0.062624	0.0616143	0.0606946	0.084863	0.0847372	0.106756	0.0481533	0.0407002	0.0505155	0.0411566	0.0490385	0.0740837	0.066089	0.0869874
Q8BG30	TLDTEVVEKPTKEETVVENATPDYAAGLVSTQK	Y24_26;S30_26	TLDTEVVEKPTKEETVVENATPDYAAGLVSTQK_Y24_26;S30_26	Negative elongation factor A OS=Mus musculus OX=10090 GN=Nelfa PE=1 SV=1	24	12	0.0740058	0.0953478	0.0996469	0.0855213	0.0574236	0.0678643	0.0416091	0.0517427	0.0600338	0.0615692	0.0858283	0.068939	0.041302	0.0403808	0.0383848	0.0304007	0.0626695	0.0611784	0.0614378	0.0592019	0.0639963	0.0622567	0.0674368	0.0633485	0.0597245	0.0638134	0.0609224	0.0639937	0.066665	0.0586061	0.0640178	0.0607312	0.0733841	0.0968511	0.100791	0.08977	0.0557607	0.0677403	0.0383428	0.0507581	0.0624648	0.0599575	0.087548
Q9JLQ2	TVSTQHSTESQDNDQPDYDSVASDEDTDVETR	S20_96;S23_100	TVSTQHSTESQDNDQPDYDSVASDEDTDVETR_S20_96;S23_100	ARF GTPase-activating protein GIT2 OS=Mus musculus OX=10090 GN=Git2 PE=1 SV=2	33	11	0.0657084	0.0903491	0.0790554	0.0770021	0.0205339	0.0462012	0.0564682	0.0400411	0.0831622	0.0903491	0.0657084	0.0934292	0.0287474	0.0400411	0.0492813	0.073922	0.0612925	0.0618426	0.0635574	0.0623389	0.0642115	0.0615056	0.0662527	0.0611091	0.0629196	0.0643076	0.0610349	0.0595021	0.0611648	0.0639596	0.0628975	0.0621036	0.0668615	0.0911167	0.077576	0.0770381	0.0199444	0.0468491	0.0531572	0.040866	0.0824332	0.0876241	0.0671437
Q99K01	GSDAVSETSSVSHIEDLEK	S9_79;S10_79	GSDAVSETSSVSHIEDLEK_S9_79;S10_79	Pyridoxal-dependent decarboxylase domain-containing protein 1 OS=Mus musculus OX=10090 GN=Pdxdc1 PE=1 SV=2	24	16	0.0900383	0.0876068	0.0739022	0.0680077	0.0631447	0.0599027	0.0489243	0.0661656	0.0661656	0.068155	0.0847333	0.0683761	0.0386826	0.0352196	0.0372826	0.0436929	0.061939	0.0610482	0.0625532	0.0639295	0.0617799	0.0614019	0.0650462	0.0608746	0.063083	0.0642717	0.0628979	0.0614142	0.0610596	0.061342	0.0627993	0.06456	0.0907483	0.0895861	0.0737536	0.0664098	0.0638066	0.0609033	0.0469545	0.0678535	0.065478	0.0661993	0.0840995
Q80TM6	SASTDLGTADVVLGR	S1_92	SASTDLGTADVVLGR_S1_92	R3H domain-containing protein 2 OS=Mus musculus OX=10090 GN=R3hdm2 PE=1 SV=2	5	3	0.0838682	0.0988447	0.106547	0.0813008	0.0457852	0.0406504	0.0483526	0.0457852	0.0607617	0.0735986	0.0898588	0.0684638	0.0462131	0.0359435	0.0363714	0.0376551	0.0576319	0.0641592	0.0651621	0.0644979	0.0649381	0.0571314	0.068135	0.0598186	0.0650729	0.0640655	0.0580338	0.0638478	0.0629027	0.0572814	0.0602909	0.067031	0.0908755	0.0962071	0.102108	0.0787157	0.0440289	0.0444327	0.0443162	0.0477971	0.0583099	0.0717394	0.0966923
P47955	KEESEESEDDMGFGLFD	S4_100;S7_100	KEESEESEDDMGFGLFD_S4_100;S7_100	60S acidic ribosomal protein P1 OS=Mus musculus OX=10090 GN=Rplp1 PE=1 SV=1	13	3	0.0755148	0.0739118	0.0682177	0.0659153	0.064956	0.0584635	0.0512963	0.0580302	0.0593176	0.0638419	0.0629321	0.0627278	0.0568171	0.0555978	0.0619109	0.0605492	0.0529586	0.0474734	0.054288	0.0439737	0.0707377	0.0648805	0.0732937	0.0791334	0.0438631	0.0487046	0.0512483	0.0443867	0.0794672	0.0832613	0.080724	0.0816056	0.0829655	0.0905868	0.0731132	0.0872158	0.0534282	0.0524291	0.0407213	0.0426674	0.0786839	0.0762672	0.0714487
Q60875	ANSRDGEAGR	S3_100	ANSRDGEAGR_S3_100	Rho guanine nucleotide exchange factor 2 OS=Mus musculus OX=10090 GN=Arhgef2 PE=1 SV=4	60	25	0.11969	0.1178	0.115193	0.10839	0.0587302	0.0441421	0.0128496	0.0560091	0.0662132	0.0616024	0.0542706	0.0589947	0.0321995	0.0279289	0.0353364	0.03065	0.0642194	0.0641914	0.0638187	0.0640624	0.062823	0.0615668	0.0622495	0.0630043	0.0630843	0.0627944	0.0633231	0.0630632	0.0625786	0.0583103	0.0600584	0.0608521	0.117575	0.115769	0.113867	0.106735	0.0589745	0.0452301	0.0130219	0.0560802	0.0662132	0.0618869	0.054066
Q80TM6	SASTDLGTADVVLGR	S1_49;T4_49	SASTDLGTADVVLGR_S1_49;T4_49	R3H domain-containing protein 2 OS=Mus musculus OX=10090 GN=R3hdm2 PE=1 SV=2	5	3	0.0820179	0.08869	0.0912937	0.0797396	0.0584215	0.0488202	0.0519121	0.0421481	0.0751831	0.0737185	0.0720911	0.075834	0.0441009	0.0351505	0.041009	0.0398698	0.0576319	0.0641592	0.0651621	0.0644979	0.0649381	0.0571314	0.068135	0.0598186	0.0650729	0.0640655	0.0580338	0.0638478	0.0629027	0.0572814	0.0602909	0.067031	0.0890058	0.0864547	0.0876232	0.0773217	0.056266	0.0534439	0.047651	0.0440671	0.0722592	0.0719656	0.0776915
Q6NS46	QESESEQELVNK	S3_100	QESESEQELVNK_S3_100	Protein RRP5 homolog OS=Mus musculus OX=10090 GN=Pdcd11 PE=1 SV=2	85	35	0.0875529	0.0776529	0.0724966	0.0650717	0.0616686	0.0583686	0.0524905	0.0618748	0.0772404	0.0709498	0.0755904	0.0733216	0.0385686	0.0399093	0.0395999	0.0476436	0.063668	0.062825	0.0602454	0.0627176	0.0624783	0.0624376	0.0638727	0.064938	0.0607332	0.0619537	0.0613124	0.0625859	0.0614247	0.0627	0.0626235	0.0634842	0.0858544	0.0771682	0.0751289	0.0647763	0.0616237	0.0583641	0.0513072	0.0594878	0.079402	0.0714985	0.0769718
Q8K019	SATSGDIWPGLSAYDNSPR	S1_33;T3_33;S4_33;S17_99	SATSGDIWPGLSAYDNSPR_S1_33;T3_33;S4_33;S17_99	Bcl-2-associated transcription factor 1 OS=Mus musculus OX=10090 GN=Bclaf1 PE=1 SV=2	38	17	0.0776197	0.0789133	0.0750323	0.0918499	0.0465718	0.0646831	0.072445	0.0439845	0.10608	0.076326	0.0608021	0.0504528	0.0297542	0.0426908	0.0401035	0.0426908	0.0628699	0.0635421	0.0601158	0.0599941	0.0630355	0.0658955	0.0702893	0.0659757	0.0603655	0.0612645	0.062413	0.0611851	0.0596059	0.0613123	0.06105	0.0610859	0.0770352	0.0774906	0.077879	0.0955279	0.0460997	0.0612484	0.0643101	0.0415983	0.109649	0.0777363	0.060786
P59729	ISERVSLESQNVGTSTDR	S6_100	ISERVSLESQNVGTSTDR_S6_100	Ras and Rab interactor 3 OS=Mus musculus OX=10090 GN=Rin3 PE=1 SV=2	20	11	0.100421	0.102945	0.0922861	0.0922861	0.0499299	0.0499299	0.0443198	0.0502104	0.0656381	0.0782609	0.0631136	0.0667602	0.0367461	0.031136	0.0389902	0.0370266	0.0645549	0.0635252	0.0679672	0.0644074	0.0592241	0.0569598	0.0608133	0.0575377	0.0652087	0.0648856	0.0646416	0.0632492	0.0625211	0.0588087	0.0628917	0.0628038	0.0980875	0.102183	0.0856163	0.0903484	0.0531596	0.0552729	0.0459535	0.0550251	0.0634703	0.0760529	0.0615646
Q8CEE6	QTSDILVDR	S3_95	QTSDILVDR_S3_95	PAS domain-containing serine/threonine-protein kinase OS=Mus musculus OX=10090 GN=Pask PE=1 SV=3	6	3	0.0921327	0.0911653	0.0905764	0.0770751	0.0568442	0.0562974	0.0519442	0.0539211	0.065782	0.0712078	0.0782318	0.0720279	0.0353305	0.0344472	0.0353095	0.0377069	0.0605615	0.066072	0.0690812	0.0664027	0.0535137	0.0566552	0.0608422	0.0556587	0.0675798	0.0650101	0.0701835	0.0653853	0.0591796	0.0577601	0.063746	0.0623684	0.0957501	0.0868429	0.0825235	0.0730551	0.0668565	0.0625419	0.0537347	0.0609744	0.061265	0.0689396	0.0701569
Q4V9W2	SYSSATEEDSAK	S3_94;S4_99	SYSSATEEDSAK_S3_94;S4_99	Protein SREK1IP1 OS=Mus musculus OX=10090 GN=Srek1ip1 PE=1 SV=1	1	1	0.080182	0.0826434	0.0735437	0.0642202	0.0694413	0.0633251	0.0597449	0.0637727	0.0674275	0.0727978	0.0620571	0.0510181	0.0527336	0.0456478	0.0443052	0.0471396	0.0821081	0.0654564	0.0498167	0.0525739	0.101148	0.0493715	0.0568032	0.0676399	0.0540181	0.0604945	0.0366177	0.0503775	0.0795982	0.0660621	0.0686379	0.0592766	0.0579413	0.0749124	0.0875926	0.0724768	0.0407343	0.0761022	0.0624059	0.0559409	0.0740619	0.0714003	0.100554
Q8CB93	TVSSSAYVISPSMK	S10_99	TVSSSAYVISPSMK_S10_99	Protein GAPT OS=Mus musculus OX=10090 GN=Gapt PE=1 SV=1	1	1	0.092233	0.131068	0.0883495	0.0757282	0.0640777	0.0553398	0.0339806	0.0592233	0.0621359	0.0601942	0.0718447	0.0572816	0.0223301	0.0543689	0.0359223	0.0359223	0.0593126	0.0600133	0.068469	0.0621078	0.0509236	0.0551066	0.0616153	0.0605668	0.0656609	0.0646509	0.0654268	0.0620491	0.0643347	0.0682977	0.0629293	0.0685356	0.0961243	0.135003	0.0797636	0.0753711	0.0777824	0.0620766	0.0340907	0.0604439	0.0584965	0.0575538	0.0678786
P19426	SLSEQPVVDTATATEQAK	S3_94	SLSEQPVVDTATATEQAK_S3_94	Negative elongation factor E OS=Mus musculus OX=10090 GN=Nelfe PE=1 SV=2	18	11	0.0846694	0.0973033	0.0809014	0.0713705	0.0821574	0.0826745	0.0716661	0.0667898	0.0516439	0.0548947	0.0758774	0.0531215	0.0374584	0.0288881	0.0271149	0.0334688	0.0623844	0.0611688	0.0585424	0.063046	0.0618953	0.0636207	0.0649528	0.0645572	0.0642841	0.0640787	0.0615994	0.06232	0.0602501	0.0618697	0.061224	0.0642065	0.0847007	0.0992736	0.0862426	0.0706477	0.0828372	0.0810979	0.0688576	0.0645657	0.0501363	0.053463	0.0768726
Q6P4S6	GPSPLVTMTPAVPAVTPVDEESSDGEPDQEAVQR	S22_97;S23_97	GPSPLVTMTPAVPAVTPVDEESSDGEPDQEAVQR_S22_97;S23_97	Serine/threonine-protein kinase SIK3 OS=Mus musculus OX=10090 GN=Sik3 PE=1 SV=3	2	2	0.0625	0.0676306	0.0778918	0.0648321	0.0466418	0.0564366	0.0508396	0.0485075	0.0778918	0.0797575	0.0774254	0.0704291	0.045709	0.0522388	0.0652985	0.0559701	0.0607656	0.0730921	0.0690235	0.0609482	0.0583898	0.0853015	0.0678756	0.0495786	0.0650547	0.0607855	0.0499789	0.0343068	0.0561328	0.0645098	0.0766013	0.0676554	0.0614086	0.0552433	0.0673753	0.063509	0.0476919	0.0395012	0.0447193	0.0584145	0.0714858	0.0783389	0.0924918
Q62172	IAQEIASLSK	S9_100	IAQEIASLSK_S9_100	RalA-binding protein 1 OS=Mus musculus OX=10090 GN=Ralbp1 PE=1 SV=4	5	5	0.0643109	0.0858381	0.0735175	0.0614676	0.0724343	0.0640401	0.0889521	0.0664771	0.0605199	0.0704035	0.0695911	0.0741944	0.03114	0.0384511	0.0433252	0.0353371	0.064114	0.0627405	0.0580932	0.060139	0.0710829	0.0620738	0.0713256	0.0665419	0.063608	0.0627955	0.0641716	0.0549554	0.0604545	0.0596432	0.0601763	0.0580847	0.0628848	0.0857721	0.0793376	0.0640774	0.0638842	0.0646781	0.0781853	0.0626313	0.0596487	0.0702877	0.0679868
P33611	VSSTPETPLTK	T4_95	VSSTPETPLTK_T4_95	DNA polymerase alpha subunit B OS=Mus musculus OX=10090 GN=Pola2 PE=1 SV=2	10	8	0.0769527	0.0859889	0.067676	0.0662341	0.0583994	0.0612353	0.063254	0.0664744	0.0770969	0.0773852	0.0684932	0.0693103	0.0351358	0.038981	0.0434511	0.0439317	0.0654923	0.0625417	0.0655663	0.0626512	0.0626035	0.0597274	0.0635992	0.0612943	0.0626434	0.0629541	0.0594702	0.0635155	0.061435	0.0634173	0.061697	0.0613917	0.073502	0.086008	0.0645683	0.0661329	0.0583546	0.0641348	0.062216	0.0678422	0.0769887	0.0768953	0.0720465
Q6A0A9	SQGAIQGRPPYAASAEEVAK	S14_99	SQGAIQGRPPYAASAEEVAK_S14_99	Constitutive coactivator of PPAR-gamma-like protein 1 OS=Mus musculus OX=10090 GN=FAM120A PE=1 SV=2	35	19	0.0654243	0.0856463	0.0844568	0.0594766	0.0539255	0.0606661	0.0662173	0.0479778	0.0884219	0.0626487	0.0927835	0.0622522	0.0333069	0.0412371	0.0491673	0.0463918	0.0640005	0.0612181	0.0612635	0.0612918	0.0614498	0.0628444	0.0651881	0.0626342	0.0634938	0.0612037	0.0611888	0.0626122	0.0639684	0.0605559	0.0633548	0.063732	0.0637812	0.0872904	0.0860141	0.0605454	0.0547534	0.0602306	0.0633783	0.0477932	0.0868893	0.0638663	0.0946099
Q8CE96	DSTPVEESNGELEEK	S8_100	DSTPVEESNGELEEK_S8_100	tRNA (adenine(58)-N(1))-methyltransferase non-catalytic subunit TRM6 OS=Mus musculus OX=10090 GN=Trmt6 PE=1 SV=1	19	10	0.0770009	0.0908697	0.076423	0.0820572	0.0527304	0.0518636	0.0326495	0.0355389	0.0729558	0.0783011	0.0866801	0.0879804	0.0478186	0.0421843	0.0418954	0.0430511	0.0655642	0.0633253	0.0643189	0.0672991	0.0619454	0.0614802	0.055093	0.0619894	0.0617322	0.0643759	0.0645411	0.0621077	0.0584056	0.0677663	0.0603881	0.0596675	0.0739016	0.0902956	0.0747671	0.0767242	0.0535645	0.0530826	0.0372911	0.0360754	0.0743657	0.0765366	0.0845101
Q9JMA1	LEAIEDDSGRETDSSSAPAVTPSK	S8_47;T12_47	LEAIEDDSGRETDSSSAPAVTPSK_S8_47;T12_47	Ubiquitin carboxyl-terminal hydrolase 14 OS=Mus musculus OX=10090 GN=Usp14 PE=1 SV=3	92	26	0.0844049	0.0835078	0.0725927	0.0707984	0.0632476	0.0549492	0.0466507	0.0580144	0.0729665	0.0663876	0.081863	0.0804426	0.0334928	0.0423894	0.0466507	0.0416417	0.0651192	0.0634701	0.0643179	0.0631364	0.0614847	0.0599366	0.0605821	0.0617518	0.0617202	0.0646477	0.0628305	0.0633358	0.0624443	0.060455	0.0614322	0.0633357	0.0812467	0.0824717	0.070747	0.0702896	0.0644798	0.0574666	0.0482682	0.0588888	0.0741043	0.0643696	0.0816703
Q80TM6	SASTDLGTADVVLGR	T4_92	SASTDLGTADVVLGR_T4_92	R3H domain-containing protein 2 OS=Mus musculus OX=10090 GN=R3hdm2 PE=1 SV=2	5	3	0.0867799	0.0786533	0.0899724	0.086925	0.0491946	0.044696	0.0483239	0.044696	0.0735742	0.0760412	0.0864896	0.06835	0.0425192	0.0342476	0.0432448	0.0462923	0.0576319	0.0641592	0.0651621	0.0644979	0.0649381	0.0571314	0.068135	0.0598186	0.0650729	0.0640655	0.0580338	0.0638478	0.0629027	0.0572814	0.0602909	0.067031	0.0940125	0.0765399	0.0862074	0.084145	0.0472985	0.0488454	0.0442814	0.0466511	0.070592	0.0741062	0.0930492
Q6EJB6	LMDGQETEDSDSQEVLQK	T7_100;S12_92	LMDGQETEDSDSQEVLQK_T7_100;S12_92	U3 small nucleolar RNA-associated protein 14 homolog B OS=Mus musculus OX=10090 GN=Utp14b PE=1 SV=2	1	1	0.0827213	0.0954774	0.0916119	0.0753769	0.0405876	0.044453	0.0469656	0.0374952	0.0800155	0.0809818	0.0819482	0.0715114	0.046579	0.0407808	0.0378817	0.0456127	0.0678332	0.0631084	0.0718315	0.0679391	0.0551123	0.0548917	0.0561685	0.0496374	0.0712193	0.062747	0.0583661	0.0674566	0.0581251	0.0634607	0.0661676	0.0659354	0.0769797	0.0955025	0.0805079	0.0700357	0.0464885	0.0511206	0.0527823	0.0476835	0.0709214	0.0814697	0.0886298
Q8R3S6	SQSSSLLDMGNMSASDLDVADR	S15_99	SQSSSLLDMGNMSASDLDVADR_S15_99	Exocyst complex component 1 OS=Mus musculus OX=10090 GN=Exoc1 PE=1 SV=4	23	10	0.0853659	0.097561	0.0555556	0.0758808	0.0501355	0.0542005	0.0338753	0.0663957	0.0758808	0.0474255	0.0907859	0.096206	0.0243902	0.0555556	0.0406504	0.0501355	0.0611385	0.0608525	0.0618062	0.0614357	0.0631427	0.063713	0.0658404	0.0676408	0.0620771	0.0638639	0.062509	0.0610309	0.0606188	0.0619535	0.0614809	0.0608961	0.0869866	0.0998805	0.0559988	0.0769474	0.0494658	0.0529979	0.0320534	0.0611525	0.0761524	0.0462636	0.0904814
Q69ZR2	LDSSGER	S3_100	LDSSGER_S3_100	E3 ubiquitin-protein ligase HECTD1 OS=Mus musculus OX=10090 GN=Hectd1 PE=1 SV=2	51	28	0.0949871	0.0996382	0.0815504	0.0838243	0.0535401	0.0498191	0.0964341	0.046615	0.064186	0.0723514	0.0593282	0.0649096	0.0325581	0.034522	0.0289406	0.0367959	0.063859	0.0664962	0.0667937	0.0674296	0.0562268	0.0555126	0.0591767	0.0568243	0.0671052	0.0672905	0.0642838	0.0661175	0.0591155	0.0614383	0.062105	0.0602252	0.0936948	0.0943849	0.0769066	0.0783055	0.0599804	0.0565298	0.102649	0.0516731	0.0602501	0.0677278	0.0581343
Q99M54	QAQDPDPRSPTLGIAR	S9_50;T11_50	QAQDPDPRSPTLGIAR_S9_50;T11_50	Cell division cycle-associated protein 3 OS=Mus musculus OX=10090 GN=Cdca3 PE=1 SV=2	13	7	0.0891156	0.0834787	0.0917998	0.0709972	0.0483828	0.036371	0.0397933	0.0485841	0.090659	0.0712656	0.0775735	0.0760301	0.0437525	0.0444907	0.0475104	0.0401959	0.0574636	0.0639021	0.0625768	0.0629533	0.055338	0.0578769	0.0610136	0.0647895	0.0647315	0.0583456	0.0638673	0.0694613	0.0649255	0.0654623	0.0625505	0.0647422	0.0967939	0.0815358	0.091562	0.0703899	0.0545701	0.0392227	0.0407072	0.0468034	0.0874143	0.0762359	0.0758093
Q3TSG4	KSYESSEDCPEAASSPTR	S5_87;S14_88	KSYESSEDCPEAASSPTR_S5_87;S14_88	RNA demethylase ALKBH5 OS=Mus musculus OX=10090 GN=Alkbh5 PE=1 SV=2	11	4	0.0838616	0.0931129	0.0959397	0.0742676	0.0493404	0.0545657	0.0324653	0.0489121	0.0702416	0.0669008	0.091828	0.0728114	0.0374336	0.041631	0.041888	0.0448004	0.0579482	0.0634452	0.0632561	0.0613448	0.0573287	0.0661223	0.06733	0.0645165	0.0640976	0.0602421	0.0629844	0.0626429	0.0605534	0.0632001	0.059886	0.0651017	0.0901136	0.0913857	0.0944416	0.0753856	0.0535917	0.0513853	0.0300247	0.0472077	0.068237	0.0691511	0.0907841
Q7TN58	LLPELSPEPGSPHSRASRPR	S11_100;S14_100;S17_100	LLPELSPEPGSPHSRASRPR_S11_100;S14_100;S17_100	Transmembrane channel-like protein 8 OS=Mus musculus OX=10090 GN=Tmc8 PE=1 SV=2	1	1	0.0733459	0.0833648	0.0733459	0.0533081	0.0625709	0.0706994	0.0640832	0.0563327	0.0593573	0.0553875	0.0814745	0.0761815	0.0499055	0.0455577	0.0457467	0.0493384	0.0919293	0.129012	0.0900819	0.0630669	0.0244397	0.0676536	0.0244397	0.0244397	0.0244397	0.0244397	0.101593	0.0727466	0.0635085	0.0799076	0.0244397	0.0938618	0.0363761	0.0294609	0.0371221	0.0385377	0.116727	0.0476452	0.119548	0.105089	0.110732	0.103326	0.0365638
Q3TC46	AVPIGTPPK	T6_100	AVPIGTPPK_T6_100	Protein PAT1 homolog 1 OS=Mus musculus OX=10090 GN=Patl1 PE=1 SV=2	6	6	0.072048	0.0886962	0.0630561	0.0661788	0.054685	0.0515811	0.0499633	0.0510732	0.074343	0.0834101	0.0889031	0.0800617	0.0439248	0.0414041	0.0441694	0.046502	0.0675486	0.0648511	0.0626818	0.0687911	0.0602771	0.064252	0.0592639	0.0595161	0.0641084	0.0601633	0.0618278	0.064157	0.0608716	0.0607079	0.0592437	0.0617386	0.0668815	0.0857606	0.0630791	0.0603236	0.0568874	0.050339	0.0528641	0.0538095	0.0727153	0.0869336	0.0901641
O35691	RGFSDSGGGPPAK	S4_100	RGFSDSGGGPPAK_S4_100	Pinin OS=Mus musculus OX=10090 GN=Pnn PE=1 SV=4	46	22	0.0948413	0.0993386	0.0878307	0.0873016	0.080291	0.0929894	0.0253968	0.0874339	0.055291	0.0604497	0.0556878	0.05	0.0253968	0.0328042	0.0333333	0.0316138	0.0618974	0.0604586	0.0597399	0.0607214	0.0633787	0.0646753	0.0677166	0.0667396	0.0625486	0.0635677	0.0599184	0.0619132	0.0633492	0.0593654	0.0613812	0.062629	0.0954886	0.102397	0.0916238	0.0895998	0.0789496	0.0896027	0.0233728	0.0816437	0.0550888	0.0592632	0.0579198
Q5BLK4	TEDSEQDGDLDGPVIDESVLSTK	T1_50;S4_50	TEDSEQDGDLDGPVIDESVLSTK_T1_50;S4_50	Terminal uridylyltransferase 7 OS=Mus musculus OX=10090 GN=Tut7 PE=1 SV=3	21	14	0.0816514	0.0646789	0.0706422	0.0793578	0.043578	0.0541284	0.0504587	0.0550459	0.0788991	0.0711009	0.101835	0.0692661	0.0394495	0.0440367	0.0573395	0.0385321	0.0601757	0.0612757	0.0612209	0.0631076	0.0651257	0.0629706	0.0663069	0.0681388	0.0631312	0.0606915	0.0602601	0.0616933	0.0615718	0.0608442	0.0636567	0.0598294	0.0844643	0.065706	0.0718283	0.0782778	0.0416529	0.053508	0.0473705	0.0502876	0.0777962	0.0729253	0.105196
P35821	MVGGGLQSAQASVPTEEELSSTEEEHK	S20_59;S21_59;T22_59	MVGGGLQSAQASVPTEEELSSTEEEHK_S20_59;S21_59;T22_59	Tyrosine-protein phosphatase non-receptor type 1 OS=Mus musculus OX=10090 GN=Ptpn1 PE=1 SV=2	32	11	0.0891462	0.0861071	0.0755427	0.0709117	0.0685962	0.0642547	0.0499276	0.0596237	0.0704776	0.0662808	0.0736614	0.0685962	0.0445731	0.0327062	0.0383502	0.0412446	0.0609784	0.0608847	0.059635	0.0595833	0.0676399	0.0655496	0.0713631	0.068055	0.0609522	0.0613404	0.0593466	0.0612859	0.0613817	0.0631308	0.0583169	0.0605565	0.0908966	0.087933	0.0787611	0.0739971	0.0630548	0.0609474	0.0434999	0.0544729	0.0718923	0.0671833	0.0771729
Q9JL26	SKPLDQSVEDLSK	S7_99	SKPLDQSVEDLSK_S7_99	Formin-like protein 1 OS=Mus musculus OX=10090 GN=Fmnl1 PE=1 SV=1	67	23	0.0789717	0.082214	0.0727189	0.0616026	0.061371	0.0402964	0.044465	0.0470125	0.0775822	0.0866142	0.0833719	0.0803613	0.0409912	0.0414544	0.0548865	0.0460862	0.061558	0.0604922	0.0628768	0.0618042	0.0655212	0.064241	0.064485	0.0643542	0.0615649	0.0616685	0.0624958	0.06231	0.0614895	0.0616131	0.0613168	0.0622088	0.0799649	0.0847147	0.072089	0.0621288	0.058384	0.0390991	0.0429806	0.0455354	0.0785492	0.0875463	0.0831538
Q99N57	SHSESASPSALSSSPNNLSPTGWSQPK	S14_74	SHSESASPSALSSSPNNLSPTGWSQPK_S14_74	RAF proto-oncogene serine/threonine-protein kinase OS=Mus musculus OX=10090 GN=Raf1 PE=1 SV=2	3	2	0.0797811	0.0794931	0.10023	0.0691244	0.0486751	0.0423387	0.063076	0.0518433	0.0881336	0.0720046	0.0662442	0.0728687	0.0400346	0.0380184	0.046947	0.0411866	0.0651419	0.0606343	0.0649833	0.0539276	0.0622948	0.0570059	0.0807714	0.0642587	0.0729027	0.049568	0.0635818	0.0611415	0.0628771	0.0651539	0.0570151	0.058742	0.0760144	0.0813706	0.0957314	0.0795567	0.0484967	0.0460972	0.0484689	0.0500746	0.0750335	0.0901604	0.0646655
B2RQC6	ASDPGLPAEEPK	S2_100	ASDPGLPAEEPK_S2_100	CAD protein OS=Mus musculus OX=10090 GN=Cad PE=1 SV=1	144	53	0.0819865	0.0831957	0.0701691	0.0639238	0.0543128	0.054132	0.0536708	0.0511278	0.0721885	0.0771374	0.0856452	0.0763022	0.0460294	0.0417973	0.0429815	0.0453999	0.0618031	0.0626307	0.0605929	0.0607761	0.0635676	0.0648624	0.0643708	0.0656336	0.0610603	0.0620603	0.0621827	0.0611332	0.061267	0.0630486	0.0618122	0.0631985	0.082678	0.0827888	0.0721742	0.0655522	0.0532506	0.0520139	0.0519645	0.0485499	0.0736829	0.0774656	0.0858402
Q3UPF5	SSPTGFGIK	S2_50;T4_50	SSPTGFGIK_S2_50;T4_50	Zinc finger CCCH-type antiviral protein 1 OS=Mus musculus OX=10090 GN=Zc3hav1 PE=1 SV=1	18	9	0.086562	0.0837204	0.0797177	0.0718956	0.0505378	0.0480323	0.0465045	0.0458629	0.0756539	0.0808788	0.0802066	0.0769066	0.0456184	0.0376436	0.0419824	0.0482767	0.0650008	0.0641472	0.0655696	0.0637735	0.0658789	0.0611565	0.0625286	0.0621646	0.0650096	0.0614549	0.0593223	0.0614393	0.0608268	0.0598898	0.06181	0.0600276	0.0834425	0.0817773	0.0761782	0.0706385	0.0480672	0.0492118	0.046601	0.0462271	0.0729176	0.0824625	0.0847171
Q8CH25	TSSKDDKGSTGSAGGSSGSSTK	S9_64;T10_64;S12_64	TSSKDDKGSTGSAGGSSGSSTK_S9_64;T10_64;S12_64	SAFB-like transcription modulator OS=Mus musculus OX=10090 GN=Sltm PE=1 SV=1	54	22	0.0837154	0.0773615	0.0759859	0.0794576	0.0662256	0.0720555	0.0151317	0.0653085	0.0641294	0.0817503	0.0738897	0.0753963	0.0449365	0.0315734	0.0479497	0.045133	0.0614186	0.0613588	0.0608195	0.0636779	0.0649207	0.0635299	0.0680574	0.0655722	0.061356	0.0612473	0.0611824	0.0599964	0.0625701	0.0614502	0.0617951	0.0610477	0.0847383	0.0783829	0.0776718	0.0775748	0.0634186	0.070512	0.0138224	0.061919	0.0649792	0.0829805	0.0750811
Q9R0A0	REDKEDEDDEDDDVSHVDEEDVLGVQR	S15_100	REDKEDEDDEDDDVSHVDEEDVLGVQR_S15_100	Peroxisomal membrane protein PEX14 OS=Mus musculus OX=10090 GN=Pex14 PE=1 SV=1	16	7	0.0722152	0.0897925	0.0641677	0.0643795	0.0607793	0.0648031	0.0607793	0.0542143	0.0711563	0.0734858	0.0866158	0.0688268	0.0417196	0.0427785	0.038543	0.0457433	0.0588661	0.0638626	0.0618863	0.0603361	0.0622664	0.0610504	0.063883	0.0635643	0.0644321	0.0646787	0.0615847	0.0612453	0.0609971	0.0627478	0.0634689	0.0651302	0.0765551	0.0877413	0.0647043	0.0665857	0.0609134	0.0662396	0.059372	0.0532245	0.0689163	0.0709011	0.0877678
Q5BLK4	TEDSEQDGDLDGPVIDESVLSTK	T1_91	TEDSEQDGDLDGPVIDESVLSTK_T1_91	Terminal uridylyltransferase 7 OS=Mus musculus OX=10090 GN=Tut7 PE=1 SV=3	21	14	0.094968	0.0770357	0.0722781	0.0675206	0.0545288	0.0470265	0.0514181	0.0545288	0.0781336	0.0803294	0.0849039	0.0642269	0.0444648	0.0440988	0.0367795	0.0477585	0.0601757	0.0612757	0.0612209	0.0631076	0.0651257	0.0629706	0.0663069	0.0681388	0.0631312	0.0606915	0.0602601	0.0616933	0.0615718	0.0608442	0.0636567	0.0598294	0.0981459	0.0781843	0.0734216	0.0665381	0.0520703	0.0464431	0.0482252	0.0497677	0.0769679	0.0823119	0.0876222
Q80V62	ATEDGEDEASDEQKDQDSDESDDSSS	S18_99;S21_74	ATEDGEDEASDEQKDQDSDESDDSSS_S18_99;S21_74	Fanconi anemia group D2 protein homolog OS=Mus musculus OX=10090 GN=Fancd2 PE=1 SV=2	16	13	0.0899863	0.0858711	0.0973937	0.0809328	0.0438957	0.0502058	0.0499314	0.0427984	0.0746228	0.0844993	0.073251	0.0633745	0.0356653	0.0364883	0.0507545	0.0403292	0.0598696	0.0624085	0.063549	0.0619551	0.0642755	0.0609127	0.0649285	0.0626206	0.0639913	0.0648823	0.0620427	0.0618595	0.0590859	0.0589399	0.0637226	0.0649563	0.0939916	0.0860443	0.0958387	0.0816896	0.0427067	0.0515425	0.0480903	0.0427394	0.0729238	0.0814415	0.0738315
P97465	TDSHDGETEGK	S3_88	TDSHDGETEGK_S3_88	Docking protein 1 OS=Mus musculus OX=10090 GN=Dok1 PE=1 SV=2	5	3	0.0853469	0.0874267	0.0811496	0.0727926	0.0652675	0.0619021	0.0702968	0.0631499	0.0678767	0.0687465	0.0687843	0.0655322	0.0381168	0.0304027	0.0363774	0.0368312	0.060407	0.0659471	0.068389	0.0671114	0.0659533	0.0643215	0.0603971	0.0644009	0.068344	0.0596307	0.0621456	0.0610442	0.0577347	0.0585665	0.0586801	0.0569269	0.0889774	0.0834888	0.0747273	0.0683078	0.0623218	0.0606078	0.0732991	0.0617533	0.0625461	0.0726039	0.0697041
O70161	TQSSGQDGRPQEEPHAEDLQK	S4_75	TQSSGQDGRPQEEPHAEDLQK_S4_75	Phosphatidylinositol 4-phosphate 5-kinase type-1 gamma OS=Mus musculus OX=10090 GN=Pip5k1c PE=1 SV=2	2	2	0.0905258	0.0936878	0.0690947	0.0781122	0.050123	0.0553929	0.0575009	0.0599602	0.0833821	0.0706172	0.0621853	0.0709685	0.0407542	0.0371238	0.0445017	0.0360698	0.0674665	0.0653238	0.0583282	0.0638383	0.0687875	0.0610232	0.0645832	0.056459	0.0644003	0.0568625	0.0582018	0.0700738	0.0549077	0.0637305	0.058009	0.0680046	0.0837933	0.0895647	0.0739762	0.0764122	0.0455043	0.0566871	0.0556007	0.0663216	0.0808556	0.077555	0.0667231
Q6WVG3	SPSGGAAGPLLTPSQSLDGSR	S1_50;S3_50;S14_49;S16_49	SPSGGAAGPLLTPSQSLDGSR_S1_50;S3_50;S14_49;S16_49	BTB/POZ domain-containing protein KCTD12 OS=Mus musculus OX=10090 GN=Kctd12 PE=1 SV=1	26	6	0.0924756	0.0891729	0.0900345	0.0627513	0.0588742	0.0580126	0.0521252	0.0588742	0.0686387	0.0656232	0.0703619	0.0689259	0.0436531	0.0409248	0.0442275	0.0353245	0.0605133	0.0622563	0.0643478	0.0616939	0.0618678	0.064319	0.0616235	0.0635065	0.0585659	0.060366	0.062393	0.0612961	0.0638918	0.0665875	0.0610716	0.0657001	0.0950701	0.0891081	0.0870448	0.0632773	0.0592008	0.0561114	0.0526222	0.0576733	0.0729107	0.0676289	0.0701567
Q80TH2	ASSSADVGISKSTEDLSPQR	S2_33;S3_33;S4_33;S12_50;T13_50	ASSSADVGISKSTEDLSPQR_S2_33;S3_33;S4_33;S12_50;T13_50	Erbin OS=Mus musculus OX=10090 GN=Erbin PE=1 SV=3	118	37	0.0798944	0.0796467	0.0733741	0.0770881	0.0600033	0.0538957	0.0439914	0.054721	0.0769231	0.0774183	0.0782436	0.0807197	0.037306	0.0380489	0.0446517	0.044074	0.0657151	0.0656623	0.0657649	0.066155	0.0587164	0.0583007	0.0600634	0.0598967	0.0643679	0.0655382	0.0654075	0.0642863	0.0602107	0.0600579	0.05895	0.0609068	0.0766346	0.0764585	0.0703271	0.0734512	0.0644154	0.0582712	0.046167	0.0575871	0.0753288	0.07446	0.0754042
Q6PAL8	FNSYDISR	S3_50;Y4_50	FNSYDISR_S3_50;Y4_50	DENN domain-containing protein 5A OS=Mus musculus OX=10090 GN=Dennd5a PE=1 SV=1	3	2	0.110038	0.0815888	0.0778315	0.0772947	0.0504563	0.0821256	0.092861	0.0504563	0.0654858	0.0703167	0.0595813	0.0601181	0.0230811	0.03489	0.044015	0.0198604	0.0692557	0.0587833	0.0632238	0.0723019	0.0581126	0.0512717	0.0605331	0.0624108	0.0699011	0.0694844	0.0716876	0.0677156	0.0560644	0.05088	0.0653957	0.0529784	0.0999123	0.0872791	0.0774119	0.0672254	0.0545982	0.100724	0.0964659	0.050838	0.058911	0.0636363	0.0522636
Q8BVE8	GIGTPPNTTPIKNGSPEIK	T8_47;T9_47;S15_100	GIGTPPNTTPIKNGSPEIK_T8_47;T9_47;S15_100	Histone-lysine N-methyltransferase NSD2 OS=Mus musculus OX=10090 GN=Nsd2 PE=1 SV=2	9	7	0.0732921	0.0748089	0.0717146	0.0640699	0.0626744	0.0674675	0.0606116	0.0638879	0.0728674	0.0708652	0.0828783	0.0716539	0.0430166	0.0389516	0.0414998	0.0397403	0.0613426	0.0596973	0.0646445	0.0659692	0.0621026	0.0598732	0.0627199	0.0570761	0.0654826	0.0622653	0.0683216	0.0612824	0.0629794	0.0608872	0.0622772	0.0630789	0.0746626	0.0783082	0.0693241	0.0606906	0.0630651	0.070416	0.0603892	0.0699476	0.0695369	0.0711206	0.0758039
Q8K2D3	SQDVAISPQQQQCSK	S7_100	SQDVAISPQQQQCSK_S7_100	Enhancer of mRNA-decapping protein 3 OS=Mus musculus OX=10090 GN=Edc3 PE=1 SV=1	21	12	0.0824896	0.0805333	0.0751684	0.0689565	0.0608487	0.0597999	0.0297285	0.0604453	0.0810576	0.0775886	0.0721633	0.075834	0.0416683	0.0402162	0.0473559	0.0461458	0.0598636	0.0610041	0.0579542	0.060844	0.0625768	0.0629755	0.0646785	0.0630492	0.0616261	0.0665269	0.0614934	0.0627288	0.0631334	0.0644079	0.0639769	0.0631609	0.0856514	0.0820569	0.0806211	0.070446	0.0604417	0.0590239	0.0285701	0.0595911	0.0817575	0.0724935	0.0729435
Q80YV3	GLSVDSAQEVK	S6_96	GLSVDSAQEVK_S6_96	Transformation/transcription domain-associated protein OS=Mus musculus OX=10090 GN=Trrap PE=1 SV=2	35	25	0.110921	0.110912	0.0922561	0.0874999	0.086421	0.0798666	0.0737527	0.0772682	0.0449907	0.0454672	0.0459078	0.0432554	0.0241587	0.0252825	0.0254893	0.0265503	0.0604706	0.0609436	0.0636633	0.0608047	0.0664536	0.064963	0.0638736	0.0639837	0.0608031	0.0627692	0.0617381	0.0623979	0.0603885	0.0629415	0.0626249	0.0611805	0.114799	0.113899	0.0906929	0.0900612	0.0813894	0.0769425	0.0722644	0.0755786	0.0463089	0.0453335	0.0465372
Q8CB93	TVSSSAYVISPSMK	S10_94	TVSSSAYVISPSMK_S10_94	Protein GAPT OS=Mus musculus OX=10090 GN=Gapt PE=1 SV=1	1	1	0.0889193	0.0960328	0.0798906	0.0738714	0.0404925	0.0432285	0.0549932	0.0569083	0.0703146	0.0719562	0.0749658	0.0760602	0.0383037	0.0344733	0.0511628	0.0484268	0.0593126	0.0600133	0.068469	0.0621078	0.0509236	0.0551066	0.0616153	0.0605668	0.0656609	0.0646509	0.0654268	0.0620491	0.0643347	0.0682977	0.0629293	0.0685356	0.0934493	0.0997469	0.0727326	0.0741408	0.0495658	0.0488982	0.0556349	0.0585691	0.0667523	0.0693778	0.0714225
A2A5R2	QSLSSADNLEPDVQGHQVAAR	S4_100;S5_99	QSLSSADNLEPDVQGHQVAAR_S4_100;S5_99	Brefeldin A-inhibited guanine nucleotide-exchange protein 2 OS=Mus musculus OX=10090 GN=Arfgef2 PE=1 SV=1	25	19	0.0852341	0.0855342	0.0840336	0.0792317	0.0603241	0.0633253	0.027611	0.0594238	0.0726291	0.0729292	0.0618247	0.0783313	0.0546218	0.0390156	0.0267107	0.0492197	0.0615692	0.0598032	0.063104	0.0633163	0.0632353	0.0604022	0.0712708	0.0652267	0.0593269	0.0622599	0.0598607	0.0628414	0.0607285	0.0609664	0.0640522	0.0620364	0.0858618	0.0887085	0.0825935	0.0776129	0.0591673	0.0650242	0.0240282	0.0565047	0.0759292	0.0726512	0.0640576
Q99K01	VEQLSSGLEHDNLEAHSPEQPPR	S5_50;S6_50	VEQLSSGLEHDNLEAHSPEQPPR_S5_50;S6_50	Pyridoxal-dependent decarboxylase domain-containing protein 1 OS=Mus musculus OX=10090 GN=Pdxdc1 PE=1 SV=2	24	16	0.0860978	0.0752688	0.0709982	0.0670327	0.0550599	0.052162	0.0578052	0.0589491	0.0697018	0.0710745	0.0851826	0.0793106	0.041028	0.0429345	0.0442309	0.0431633	0.061939	0.0610482	0.0625532	0.0639295	0.0617799	0.0614019	0.0650462	0.0608746	0.063083	0.0642717	0.0628979	0.0614142	0.0610596	0.061342	0.0627993	0.06456	0.0868475	0.0770321	0.0709133	0.0655111	0.0556824	0.0530765	0.0555232	0.0605022	0.0690337	0.0690913	0.0846144
Q8CIB6	LASTDDGYIDLQFK	S3_50;T4_50	LASTDDGYIDLQFK_S3_50;T4_50	Transmembrane protein 230 OS=Mus musculus OX=10090 GN=Tmem230 PE=1 SV=1	2	2	0.0832897	0.0878919	0.0808576	0.0666018	0.061139	0.0600913	0.0513732	0.0559006	0.0610641	0.0669386	0.0796603	0.0685475	0.0466587	0.0394373	0.0429544	0.0475941	0.0597631	0.0614792	0.0611389	0.059406	0.0561835	0.0598322	0.0629153	0.0530606	0.0617201	0.0596951	0.0641101	0.0616518	0.0695154	0.070313	0.0681034	0.0711124	0.0858869	0.0881027	0.0815027	0.0690915	0.0670622	0.0618936	0.050321	0.0649252	0.0609717	0.0691045	0.0765745
Q8BU14	SESGKEDDKK	S1_50;S3_50	SESGKEDDKK_S1_50;S3_50	Translocation protein SEC62 OS=Mus musculus OX=10090 GN=Sec62 PE=1 SV=1	10	6	0.0888348	0.0777305	0.0762093	0.0535443	0.0675388	0.0584119	0.0628232	0.0442653	0.0600852	0.0660176	0.0854883	0.0889869	0.0342257	0.0368117	0.0509583	0.0480681	0.0619711	0.0630563	0.0578204	0.0646475	0.0642096	0.0631233	0.0650538	0.0642772	0.0649702	0.0633524	0.0598187	0.0603598	0.0603347	0.0637649	0.0651853	0.0580547	0.0892103	0.0767156	0.0820253	0.0515444	0.0654597	0.0575881	0.0600991	0.0428575	0.0575538	0.0648511	0.0889386
Q99K01	GSDAVSETSSVSHIEDLEK	S6_73	GSDAVSETSSVSHIEDLEK_S6_73	Pyridoxal-dependent decarboxylase domain-containing protein 1 OS=Mus musculus OX=10090 GN=Pdxdc1 PE=1 SV=2	24	16	0.0825465	0.0957648	0.0766118	0.0785001	0.0615053	0.0604262	0.0588077	0.0553008	0.0631238	0.0725654	0.0736445	0.0650121	0.0342595	0.0493661	0.0350688	0.0374966	0.061939	0.0610482	0.0625532	0.0639295	0.0617799	0.0614019	0.0650462	0.0608746	0.063083	0.0642717	0.0628979	0.0614142	0.0610596	0.061342	0.0627993	0.06456	0.0832398	0.0979782	0.0764967	0.0766947	0.0621816	0.0614668	0.0564688	0.0567403	0.0624996	0.070519	0.0731308
P13405	ISEGLPTPTKMTPR	T7_96;T9_52;T12_52	ISEGLPTPTKMTPR_T7_96;T9_52;T12_52	Retinoblastoma-associated protein OS=Mus musculus OX=10090 GN=Rb1 PE=1 SV=2	15	8	0.0808857	0.0802252	0.0828322	0.0689284	0.0493239	0.0533908	0.0503667	0.0503667	0.0663214	0.0719177	0.0931906	0.0842574	0.0451528	0.0378185	0.0377142	0.0473079	0.0624736	0.064832	0.0644655	0.0673841	0.0581477	0.0568477	0.0600099	0.0623518	0.0645002	0.0670298	0.0660581	0.0622167	0.0602329	0.0624747	0.0604985	0.0604767	0.0814223	0.0778198	0.0808053	0.0643293	0.0533449	0.0590639	0.0527823	0.0507999	0.0646637	0.0674739	0.0887185
Q3TLD5	STSSEEAVATEAGGSSLDELQENHPK	S1_32;T2_32;S3_32	STSSEEAVATEAGGSSLDELQENHPK_S1_32;T2_32;S3_32	Unconventional prefoldin RPB5 interactor OS=Mus musculus OX=10090 GN=Uri1 PE=1 SV=2	10	7	0.0808486	0.0989105	0.0716743	0.0759748	0.049742	0.0733945	0.0495986	0.0622133	0.0725344	0.0678039	0.0746846	0.0637901	0.0427179	0.0331135	0.044008	0.0389908	0.0641017	0.0616363	0.0637843	0.0647831	0.0620691	0.0593394	0.0588773	0.0637691	0.062676	0.0620929	0.0646681	0.0618208	0.061914	0.0615658	0.0635662	0.0633358	0.0788754	0.100356	0.0702729	0.0733409	0.0501171	0.0773498	0.0526817	0.0610115	0.0723737	0.068289	0.0722236
A2AAE1	SLDQDSPSK	S1_100;S6_50;S8_50	SLDQDSPSK_S1_100;S6_50;S8_50	Transmembrane protein KIAA1109 OS=Mus musculus OX=10090 GN=Kiaa1109 PE=1 SV=4	1	1	0.0831329	0.0663002	0.0723119	0.0659567	0.0578839	0.0410512	0.073686	0.0517004	0.073686	0.069392	0.0647544	0.0831329	0.04483	0.0506699	0.0513569	0.0501546	0.0540993	0.0386045	0.0457337	0.0712591	0.0548385	0.068302	0.0638961	0.0718367	0.0643587	0.0518974	0.0538951	0.0733388	0.0638233	0.0728454	0.0789903	0.0722809	0.0912004	0.101928	0.0938403	0.0549331	0.0626451	0.0356704	0.0684425	0.0427133	0.0679506	0.0793558	0.0713074
Q5PSV9	DSDTDVEEESSGR	T4_99	DSDTDVEEESSGR_T4_99	Mediator of DNA damage checkpoint protein 1 OS=Mus musculus OX=10090 GN=Mdc1 PE=1 SV=1	35	23	0.0926397	0.0907055	0.0787947	0.0885676	0.0453018	0.0482541	0.044691	0.0435712	0.0696325	0.0711595	0.0761478	0.0843938	0.0410262	0.0408226	0.0442838	0.0400081	0.0657782	0.063306	0.065476	0.0635968	0.0586263	0.0581162	0.0583416	0.0566662	0.0661789	0.0642498	0.064896	0.0641206	0.0602056	0.0643266	0.0643504	0.0617645	0.0887079	0.0902475	0.0757987	0.0877176	0.048671	0.0522979	0.0482491	0.0484309	0.0662734	0.0697603	0.0739072
O35638	GTSLMEDDEEPIVEDVMMSSEGR	S3_99	GTSLMEDDEEPIVEDVMMSSEGR_S3_99	Cohesin subunit SA-2 OS=Mus musculus OX=10090 GN=Stag2 PE=1 SV=3	58	23	0.087925	0.0762016	0.0339977	0.045721	0.07034	0.0973036	0.0550996	0.0750293	0.073857	0.059789	0.077374	0.0762016	0.038687	0.0304807	0.0609613	0.0410317	0.0622004	0.0633283	0.0633434	0.0639376	0.0609349	0.0637666	0.0629681	0.0632251	0.0620731	0.0604619	0.0623284	0.0618572	0.0600476	0.0639377	0.0606279	0.0649618	0.0882338	0.0751074	0.0335014	0.0446349	0.072053	0.095247	0.054619	0.0740726	0.0742684	0.0617241	0.0774863
P35235	GHEYTNIK	Y4_100	GHEYTNIK_Y4_100	Tyrosine-protein phosphatase non-receptor type 11 OS=Mus musculus OX=10090 GN=Ptpn11 PE=1 SV=3	33	14	0.0757832	0.0885387	0.0703433	0.0733446	0.0654661	0.0489589	0.0712812	0.0433315	0.0720315	0.073157	0.0791596	0.0669668	0.0405177	0.0487713	0.0418308	0.0405177	0.0613912	0.0618218	0.0612332	0.0617332	0.0640031	0.0605478	0.0617599	0.0616656	0.0608739	0.0630926	0.0627425	0.0630447	0.0619935	0.0644729	0.0659273	0.063697	0.0769638	0.0892918	0.0716236	0.0740747	0.0637728	0.0504143	0.0719596	0.0438108	0.0737754	0.0722933	0.0786615
Q80TH2	ASSSADVGISKSTEDLSPQR	S12_87	ASSSADVGISKSTEDLSPQR_S12_87	Erbin OS=Mus musculus OX=10090 GN=Erbin PE=1 SV=3	118	37	0.0759245	0.0790716	0.0841857	0.0802518	0.0420928	0.0476003	0.0472069	0.052321	0.0837923	0.0853659	0.079465	0.0715972	0.0393391	0.036192	0.0440598	0.0515342	0.0657151	0.0656623	0.0657649	0.066155	0.0587164	0.0583007	0.0600634	0.0598967	0.0643679	0.0655382	0.0654075	0.0642863	0.0602107	0.0600579	0.05895	0.0609068	0.0729944	0.0760812	0.0808755	0.0766417	0.045292	0.0515833	0.0496557	0.0551882	0.0822447	0.0822929	0.0767576
P97801	RGTGQSDDSDIWDDTALIK	T3_100;S6_100;S9_100	RGTGQSDDSDIWDDTALIK_T3_100;S6_100;S9_100	Survival motor neuron protein OS=Mus musculus OX=10090 GN=Smn1 PE=1 SV=1	1	1	0.081647	0.0760932	0.0773699	0.0667092	0.0639643	0.0623683	0.0479413	0.0521545	0.0568784	0.0639643	0.0675391	0.0704756	0.0537504	0.0500479	0.0535589	0.0555378	0.0550772	0.0534049	0.0459477	0.0702001	0.0729174	0.0695419	0.0526998	0.0756482	0.041826	0.056265	0.0465803	0.0640505	0.0712268	0.0724009	0.0799346	0.0722785	0.0879983	0.0845806	0.0999573	0.0564098	0.0520729	0.0532382	0.0540016	0.040926	0.0807248	0.0674846	0.0860715
Q923D5	MAGQEIPEEGREVEEFSEEEDADDSDDSEAEK	S17_100;S25_100;S28_100	MAGQEIPEEGREVEEFSEEEDADDSDDSEAEK_S17_100;S25_100;S28_100	WW domain-binding protein 11 OS=Mus musculus OX=10090 GN=Wbp11 PE=1 SV=2	23	13	0.0885126	0.092361	0.147778	0.061574	0.0484895	0.0467577	0.0255917	0.0298249	0.078122	0.0659996	0.0942852	0.0533	0.0521455	0.0352126	0.0434866	0.0365596	0.0618875	0.0639902	0.0636037	0.0642507	0.0615226	0.0605018	0.0665247	0.0648209	0.0609185	0.0604989	0.0622763	0.0617039	0.0635535	0.0606606	0.0600006	0.0632857	0.0893011	0.0901217	0.145071	0.0598376	0.0492116	0.0482547	0.0240199	0.0287289	0.0800717	0.0681159	0.0945312
Q3UMU9	LASESANDDNEDS	S3_100;S5_100	LASESANDDNEDS_S3_100;S5_100	Hepatoma-derived growth factor-related protein 2 OS=Mus musculus OX=10090 GN=Hdgfl2 PE=1 SV=1	22	10	0.0755944	0.0872028	0.0833566	0.0648951	0.0695804	0.0611189	0.0638462	0.0616783	0.0626573	0.0702797	0.0683916	0.0718182	0.0429371	0.0356643	0.0416084	0.0393706	0.0613048	0.063079	0.0643845	0.0605558	0.0623333	0.0625201	0.0694972	0.0661457	0.0607537	0.063324	0.0597758	0.0593913	0.0618187	0.0625366	0.0617365	0.0608432	0.077033	0.0863629	0.0808799	0.066948	0.0697346	0.0610713	0.0573916	0.0582522	0.0644289	0.0693335	0.0714758
Q8BLH7	KAVESTDEDHQTDLDAK	S5_98;T6_100	KAVESTDEDHQTDLDAK_S5_98;T6_100	HIRA-interacting protein 3 OS=Mus musculus OX=10090 GN=Hirip3 PE=1 SV=1	16	12	0.0923574	0.0778954	0.0864785	0.0787184	0.0639624	0.0599647	0.0480306	0.062963	0.0622575	0.0651969	0.0710758	0.0706643	0.0364491	0.0405056	0.0432687	0.0402116	0.0597528	0.0615068	0.0581112	0.0641028	0.0655307	0.0667492	0.0744705	0.0665922	0.0578929	0.0594755	0.0594315	0.0604703	0.0635307	0.0617767	0.060876	0.0597302	0.09575	0.0784537	0.0921879	0.076072	0.0604651	0.0556513	0.0399539	0.0585716	0.066618	0.067907	0.0740851
Q8C145	YDSQLSSNEEK	S6_86	YDSQLSSNEEK_S6_86	Zinc transporter ZIP6 OS=Mus musculus OX=10090 GN=Slc39a6 PE=1 SV=1	3	3	0.110985	0.112436	0.0979242	0.0798789	0.0660609	0.071361	0.0876396	0.0646098	0.0400025	0.0451764	0.0615181	0.052874	0.0268156	0.0210739	0.0295287	0.0321156	0.0585579	0.0576864	0.0620893	0.0635099	0.0679243	0.0677988	0.0701913	0.0687242	0.0601135	0.0607574	0.064593	0.0617033	0.056611	0.0542641	0.061051	0.0644245	0.118786	0.122157	0.0988461	0.0788273	0.0609546	0.0659667	0.0782534	0.0589216	0.0417063	0.0466013	0.0596903
Q8BTI8	AQSGTDSSPEHK	S3_89	AQSGTDSSPEHK_S3_89	Serine/arginine repetitive matrix protein 2 OS=Mus musculus OX=10090 GN=Srrm2 PE=1 SV=3	111	38	0.0844935	0.0962554	0.0866539	0.0926548	0.0602496	0.0679309	0.0487278	0.06241	0.0652904	0.0588094	0.0664906	0.0650504	0.0348056	0.0324052	0.0412866	0.0364858	0.0638132	0.0635312	0.0641016	0.0656137	0.0588285	0.0594337	0.0614432	0.0597302	0.063764	0.0630788	0.063237	0.0640804	0.0623353	0.0617013	0.0627386	0.0625692	0.0829842	0.0949556	0.084723	0.0885027	0.0641873	0.0716336	0.0497033	0.0654852	0.0641736	0.0584314	0.0658979
Q8CB87	GSPILGAGAGLAVGTPETTHTLLTLAESEAQPGPVSMPVQVESK	T19_41;T21_41	GSPILGAGAGLAVGTPETTHTLLTLAESEAQPGPVSMPVQVESK_T19_41;T21_41	Ras-related protein Rab-44 OS=Mus musculus OX=10090 GN=Rab44 PE=1 SV=2	89	31	0.0801509	0.0721358	0.068364	0.0815653	0.0466761	0.0339463	0.0400754	0.029703	0.0834512	0.0980669	0.0900519	0.0839227	0.039604	0.0466761	0.0556341	0.0499764	0.063866	0.0641834	0.0665664	0.0661558	0.0576898	0.0576065	0.0599924	0.0581542	0.0678332	0.065364	0.0646049	0.0641765	0.0608157	0.0609467	0.0622373	0.0598073	0.0794562	0.0711569	0.0650222	0.0780597	0.0512253	0.0373086	0.0422932	0.0323376	0.0778896	0.094989	0.0882503
Q80X50	LDFIGVEGSNYPR	S9_50;Y11_50	LDFIGVEGSNYPR_S9_50;Y11_50	Ubiquitin-associated protein 2-like OS=Mus musculus OX=10090 GN=Ubap2l PE=1 SV=1	70	20	0.0872772	0.0768285	0.0651506	0.0774431	0.0516288	0.0688384	0.0190535	0.0473264	0.0540873	0.0921942	0.0915796	0.0768285	0.047941	0.0288875	0.0651506	0.0497849	0.062009	0.0620321	0.0622666	0.0619797	0.0642909	0.0631769	0.0655704	0.0642972	0.0625927	0.0610214	0.0589956	0.0601784	0.0632156	0.0638162	0.0623404	0.0622168	0.087306	0.0768252	0.0649024	0.0775052	0.0498127	0.067588	0.0180245	0.0456571	0.0536005	0.0937171	0.096289
Q3TZZ7	EPTPSIASDISLPIATQELR	S8_86	EPTPSIASDISLPIATQELR_S8_86	Extended synaptotagmin-2 OS=Mus musculus OX=10090 GN=Esyt2 PE=1 SV=1	23	13	0.0680394	0.0680394	0.0662489	0.0572963	0.0760967	0.0671441	0.0331244	0.0626679	0.0707252	0.0653536	0.094897	0.0787825	0.0823635	0.038496	0.0393912	0.0313339	0.0601185	0.0625061	0.0629171	0.0606798	0.0632516	0.0601007	0.0658879	0.0633716	0.0623816	0.06226	0.0616006	0.0637857	0.0642043	0.0631144	0.0614265	0.0623936	0.0706257	0.0679278	0.0657082	0.0589241	0.0750765	0.069717	0.0313728	0.0617107	0.0707502	0.0655044	0.0961342
Q6P2K6	TNLTSQSSATSLPGSPGSPGSPGSPGSPGSVPK	S18_78;S24_49;S27_49	TNLTSQSSATSLPGSPGSPGSPGSPGSPGSVPK_S18_78;S24_49;S27_49	Serine/threonine-protein phosphatase 4 regulatory subunit 3A OS=Mus musculus OX=10090 GN=Ppp4r3a PE=1 SV=1	36	16	0.086838	0.0957944	0.0965732	0.0724299	0.0615265	0.0681464	0.048676	0.046729	0.0634735	0.0798287	0.0595794	0.0642523	0.0342679	0.036215	0.0338785	0.0517913	0.0625373	0.0628125	0.0618899	0.0609076	0.064635	0.0627711	0.0677589	0.0652381	0.0614605	0.0606075	0.0599394	0.0635099	0.062027	0.0606139	0.0630894	0.0602021	0.0865793	0.0950906	0.0972927	0.0741463	0.0593523	0.0676904	0.0447911	0.044661	0.0643932	0.0821251	0.0619765
O55028	STSATDTHHVELAR	S1_97	STSATDTHHVELAR_S1_97	[3-methyl-2-oxobutanoate dehydrogenase [lipoamide]] kinase, mitochondrial OS=Mus musculus OX=10090 GN=Bckdk PE=1 SV=1	4	2	0.082505	0.0669001	0.0712777	0.0762219	0.0622135	0.0568574	0.0625225	0.06072	0.0696297	0.0664366	0.0579904	0.0635011	0.0465056	0.0467116	0.060102	0.0499047	0.0590984	0.0630005	0.0616938	0.0561985	0.0553632	0.0542351	0.0551246	0.0595907	0.0507532	0.0558857	0.0587908	0.0610721	0.0925274	0.0753526	0.0777204	0.063593	0.0842915	0.0641154	0.0697576	0.0818906	0.0678489	0.0632973	0.0684811	0.0615222	0.0828344	0.0717771	0.0595561
Q6ZQ58	SLPTTVPESPNYR	S9_100	SLPTTVPESPNYR_S9_100	La-related protein 1 OS=Mus musculus OX=10090 GN=Larp1 PE=1 SV=3	114	41	0.0802603	0.0794757	0.0728066	0.0674067	0.0662759	0.0574145	0.0584299	0.0663221	0.0724835	0.0740296	0.0708681	0.0685374	0.0425763	0.0386533	0.0419532	0.042507	0.0628752	0.0610367	0.0637665	0.0644143	0.0637374	0.0620754	0.0647265	0.0637183	0.0628288	0.061577	0.061398	0.0614312	0.0619717	0.0621835	0.0612734	0.0609862	0.0798249	0.0814254	0.0713995	0.0654391	0.0650247	0.0578388	0.0564508	0.0650895	0.0721435	0.0751803	0.0721795
Q9JLQ2	TVSTQHSTESQDNDQPDYDSVASDEDTDVETR	S3_49;T4_49;S20_98;S23_100	TVSTQHSTESQDNDQPDYDSVASDEDTDVETR_S3_49;T4_49;S20_98;S23_100	ARF GTPase-activating protein GIT2 OS=Mus musculus OX=10090 GN=Git2 PE=1 SV=2	33	11	0.0911662	0.0895026	0.108634	0.0815172	0.0573948	0.0635502	0.0665447	0.062552	0.0578939	0.0592248	0.0698719	0.0504076	0.0287806	0.0282815	0.0370987	0.0475794	0.0612925	0.0618426	0.0635574	0.0623389	0.0642115	0.0615056	0.0662527	0.0611091	0.0629196	0.0643076	0.0610349	0.0595021	0.0611648	0.0639596	0.0628975	0.0621036	0.0929138	0.0904069	0.106771	0.0816853	0.0558359	0.064544	0.0627427	0.0639424	0.0574778	0.05753	0.0715119
Q923J1	RASTEDSPEVDSK	S3_94	RASTEDSPEVDSK_S3_94	Transient receptor potential cation channel subfamily M member 7 OS=Mus musculus OX=10090 GN=Trpm7 PE=1 SV=1	1	1	0.0742533	0.0668162	0.0695313	0.0799197	0.0599103	0.0511746	0.0363003	0.0656357	0.073427	0.0658718	0.0607366	0.0618581	0.0571951	0.0539488	0.0662259	0.0571951	0.0497876	0.103457	0.0708863	0.0918117	0.0222368	0.0455967	0.0730696	0.0578474	0.0440084	0.0222368	0.0586179	0.0753192	0.0600066	0.0572828	0.0844673	0.0833681	0.0773157	0.0334808	0.05085	0.0451262	0.139669	0.0581827	0.0257541	0.0588205	0.0864954	0.153568	0.0537147
Q6ZQ58	SLPTTVPESPNYR	S9_99	SLPTTVPESPNYR_S9_99	La-related protein 1 OS=Mus musculus OX=10090 GN=Larp1 PE=1 SV=3	114	41	0.0715166	0.0887793	0.0653514	0.0724414	0.0690506	0.0661221	0.054254	0.0590321	0.0735203	0.0633477	0.0786067	0.0712084	0.0402281	0.0359125	0.0460851	0.0445438	0.0628752	0.0610367	0.0637665	0.0644143	0.0637374	0.0620754	0.0647265	0.0637183	0.0628288	0.061577	0.061398	0.0614312	0.0619717	0.0621835	0.0612734	0.0609862	0.0710802	0.0908953	0.0640447	0.070279	0.0677008	0.0665653	0.0523807	0.0578955	0.0731257	0.0642885	0.0800067
Q8BLH7	AVESTDEDHQTDLDAK	S4_100;T5_100	AVESTDEDHQTDLDAK_S4_100;T5_100	HIRA-interacting protein 3 OS=Mus musculus OX=10090 GN=Hirip3 PE=1 SV=1	16	12	0.0888721	0.0807387	0.0795108	0.0730794	0.0591225	0.0560709	0.0502231	0.0544904	0.068423	0.0721068	0.074125	0.0706722	0.0431717	0.0403268	0.0474025	0.0416641	0.0597528	0.0615068	0.0581112	0.0641028	0.0655307	0.0667492	0.0744705	0.0665922	0.0578929	0.0594755	0.0594315	0.0604703	0.0635307	0.0617767	0.060876	0.0597302	0.0920266	0.0812203	0.0846589	0.0705382	0.0558231	0.0519754	0.0417278	0.0506295	0.0731279	0.0750144	0.077171
Q9WU42	LEPVSPPSPPHADPELELAPSR	S8_100	LEPVSPPSPPHADPELELAPSR_S8_100	Nuclear receptor corepressor 2 OS=Mus musculus OX=10090 GN=Ncor2 PE=1 SV=3	2	2	0.0491356	0.0700637	0.0973612	0.044586	0.0573248	0.0791629	0.0764331	0.0618744	0.0909918	0.0937216	0.0491356	0.0591447	0.0363967	0.0518653	0.0518653	0.0309372	0.0636471	0.0584553	0.0641597	0.0672319	0.0755461	0.0774902	0.064126	0.0672344	0.0525073	0.0703855	0.0552691	0.0517213	0.0571294	0.0499855	0.0577315	0.0673798	0.0477336	0.0741098	0.0938276	0.0410043	0.0469178	0.0631658	0.0736978	0.0569019	0.107149	0.0823309	0.0549694
E9Q5F9	TDAISMTSDDSVTGSEVSPLIK	T7_50;S8_50;S11_81;T13_52;S15_56	TDAISMTSDDSVTGSEVSPLIK_T7_50;S8_50;S11_81;T13_52;S15_56	Histone-lysine N-methyltransferase SETD2 OS=Mus musculus OX=10090 GN=Setd2 PE=1 SV=1	10	6	0.0786931	0.0704096	0.0897377	0.0704096	0.0492407	0.0556834	0.0699494	0.0630465	0.0750115	0.0699494	0.0736309	0.0662678	0.0464795	0.0368155	0.0331339	0.0515416	0.0641664	0.0628836	0.0642737	0.0627486	0.0659894	0.0631824	0.0659734	0.0632457	0.0613183	0.0608762	0.06014	0.0619827	0.0626898	0.0592842	0.06089	0.0603556	0.0767678	0.0700881	0.0873961	0.070239	0.046709	0.055167	0.066369	0.0623994	0.0765752	0.0719261	0.0766385
F8VPQ2	NFSSTEDDIDPYEK	S3_86	NFSSTEDDIDPYEK_S3_86	AT-rich interactive domain-containing protein 4A OS=Mus musculus OX=10090 GN=Arid4a PE=1 SV=1	11	8	0.091356	0.0770176	0.0946333	0.0663662	0.0602212	0.0503892	0.0680049	0.0569439	0.0671856	0.0655469	0.0782466	0.0626792	0.0405571	0.0344121	0.0368701	0.0495698	0.0603232	0.0593552	0.0613738	0.0605008	0.0675823	0.0661534	0.0672465	0.0628816	0.0608958	0.0613558	0.0631958	0.0616094	0.0653019	0.0593064	0.0592512	0.0636669	0.0943589	0.0808466	0.0960709	0.0683466	0.0555197	0.0474587	0.0630087	0.0564227	0.0687415	0.0665621	0.077145
Q8CB93	TVSSSAYVISPSMK	S10_100	TVSSSAYVISPSMK_S10_100	Protein GAPT OS=Mus musculus OX=10090 GN=Gapt PE=1 SV=1	1	1	0.0893393	0.0897616	0.0878691	0.0766391	0.0551176	0.0557745	0.0478291	0.054883	0.0675676	0.0682088	0.0730105	0.0677865	0.0384916	0.0415885	0.0420108	0.0441222	0.0593126	0.0600133	0.068469	0.0621078	0.0509236	0.0551066	0.0616153	0.0605668	0.0656609	0.0646509	0.0654268	0.0620491	0.0643347	0.0682977	0.0629293	0.0685356	0.0935138	0.0928589	0.0796751	0.0766098	0.0671972	0.0628365	0.048193	0.0562579	0.0638869	0.0655007	0.0692803
Q9CVI2	LLSGNESSSK	S3_100	LLSGNESSSK_S3_100	Protein FAM133B OS=Mus musculus OX=10090 GN=Fam133b PE=1 SV=3	4	2	0.0855548	0.0814264	0.0808367	0.0620823	0.0538649	0.0612173	0.0542581	0.0578753	0.0609027	0.0656995	0.0864198	0.0819376	0.0471809	0.0386491	0.0353857	0.0467091	0.0626524	0.0594035	0.0600271	0.0637141	0.0706772	0.0599765	0.0695343	0.0692899	0.0641974	0.0601173	0.0643884	0.0571655	0.0604813	0.0591977	0.0608385	0.0583391	0.0848798	0.0852022	0.0837065	0.0605661	0.0473722	0.063444	0.0485024	0.0519183	0.058968	0.0679297	0.0834263
Q60610	SLEGIFDDTVPDGKR	S1_100	SLEGIFDDTVPDGKR_S1_100	T-lymphoma invasion and metastasis-inducing protein 1 OS=Mus musculus OX=10090 GN=Tiam1 PE=1 SV=1	1	1	0.0798396	0.0699964	0.0767408	0.0659861	0.0486693	0.046482	0.0534087	0.0579657	0.0814801	0.0825738	0.0730952	0.0816624	0.0495808	0.0430186	0.0483048	0.0411958	0.0668603	0.0564605	0.0555672	0.0543777	0.0721696	0.0638318	0.0614058	0.0721592	0.0718934	0.0721512	0.0554115	0.0534939	0.0630702	0.0524746	0.0691658	0.0595071	0.0736018	0.0764133	0.0851229	0.0747946	0.0415661	0.0448834	0.0536094	0.0495129	0.0698556	0.0705403	0.081307
Q8CFE6	FNISPDEDSSSYSSNSDFNYSYPTK	S9_58	FNISPDEDSSSYSSNSDFNYSYPTK_S9_58	Sodium-coupled neutral amino acid transporter 2 OS=Mus musculus OX=10090 GN=Slc38a2 PE=1 SV=1	5	3	0.0796813	0.0858787	0.0717131	0.0520142	0.0719345	0.0723772	0.0672864	0.0575476	0.0668437	0.0666224	0.0745905	0.0655157	0.0475874	0.0365206	0.0369633	0.0469234	0.0570753	0.0605673	0.0569509	0.0654913	0.0673575	0.0684855	0.0709312	0.0660798	0.0613506	0.0597234	0.0588606	0.0590827	0.0610376	0.0600754	0.0613232	0.0656077	0.0867213	0.0880776	0.0782198	0.0493351	0.066339	0.0656479	0.0589262	0.0540974	0.0676799	0.0692936	0.0787185
Q9WU40	VLLGFSSDESDVEASPR	S6_100;S7_100	VLLGFSSDESDVEASPR_S6_100;S7_100	Inner nuclear membrane protein Man1 OS=Mus musculus OX=10090 GN=Lemd3 PE=1 SV=2	17	9	0.0988009	0.0851522	0.081892	0.0937724	0.0475769	0.0450903	0.0450351	0.0422169	0.0793502	0.0740454	0.0669724	0.0714483	0.0412223	0.0418854	0.0447588	0.0407802	0.0620903	0.0590356	0.0601142	0.0649526	0.0673149	0.0644092	0.0702593	0.0653192	0.062263	0.0623201	0.0594803	0.0613161	0.0594734	0.0585751	0.0631859	0.0598908	0.0989273	0.0896727	0.0846921	0.0897547	0.0439404	0.0435225	0.0398498	0.0401814	0.0792312	0.0738666	0.0700006
Q3TLH4	EESETRSESSDFEVVPK	S3_77;T5_77;S7_77	EESETRSESSDFEVVPK_S3_77;T5_77;S7_77	Protein PRRC2C OS=Mus musculus OX=10090 GN=Prrc2c PE=1 SV=3	99	47	0.084094	0.0930278	0.0782676	0.0866188	0.05302	0.0497184	0.0489415	0.0487473	0.0763255	0.0757429	0.0780734	0.0602059	0.0464168	0.0345698	0.0452515	0.0409788	0.063819	0.0630136	0.0634818	0.0638835	0.0612301	0.0600228	0.0635209	0.0603536	0.063275	0.0641539	0.0626848	0.0632965	0.0621187	0.0606669	0.0628654	0.0616136	0.0826621	0.0926125	0.0773436	0.0850579	0.0543208	0.0519628	0.0483339	0.0506686	0.0756709	0.0740645	0.0781325
Q6P5G6	SESLIDASEDSQLEAAIR	S3_89;S11_89	SESLIDASEDSQLEAAIR_S3_89;S11_89	UBX domain-containing protein 7 OS=Mus musculus OX=10090 GN=Ubxn7 PE=1 SV=2	8	7	0.0667165	0.0741847	0.0654717	0.0577545	0.0719442	0.0612397	0.0799104	0.0809061	0.0639781	0.0649739	0.0692059	0.0734379	0.0512821	0.0328603	0.0363455	0.0497884	0.0640764	0.061392	0.0661817	0.0650323	0.0655824	0.0594833	0.0589221	0.0620929	0.0615636	0.0563128	0.064639	0.0606827	0.064024	0.0654401	0.0641244	0.0604503	0.0647511	0.0751475	0.0615216	0.0552292	0.0682214	0.064025	0.0843406	0.081031	0.0646277	0.0717535	0.0665825
P34022	DSHEDHDTSTENADESNHDPQFEPIVSLPEQEIK	S2_77;S16_35;S27_35	DSHEDHDTSTENADESNHDPQFEPIVSLPEQEIK_S2_77;S16_35;S27_35	Ran-specific GTPase-activating protein OS=Mus musculus OX=10090 GN=Ranbp1 PE=1 SV=2	22	8	0.0767643	0.0763516	0.0833677	0.0796533	0.0536525	0.0536525	0.0420966	0.0619067	0.0792406	0.0652084	0.0879076	0.061494	0.042922	0.0544779	0.042922	0.0383822	0.0646081	0.061236	0.061775	0.0616807	0.0628048	0.0636863	0.0652855	0.0621682	0.0593274	0.0629779	0.0586759	0.0635759	0.0609967	0.0656639	0.0624822	0.0630555	0.073896	0.077546	0.0839332	0.0803162	0.0531307	0.0523953	0.0401031	0.0619324	0.0830693	0.0643968	0.0931783
P19426	SMSADEDLQEPSR	S3_100	SMSADEDLQEPSR_S3_100	Negative elongation factor E OS=Mus musculus OX=10090 GN=Nelfe PE=1 SV=2	18	11	0.08566	0.0767466	0.0754195	0.0685706	0.0676203	0.0616398	0.067948	0.0676367	0.0691604	0.0652445	0.0706515	0.0661456	0.0378982	0.035932	0.0407163	0.0430102	0.0623844	0.0611688	0.0585424	0.063046	0.0618953	0.0636207	0.0649528	0.0645572	0.0642841	0.0640787	0.0615994	0.06232	0.0602501	0.0618697	0.061224	0.0642065	0.0857869	0.0783877	0.0804882	0.0679516	0.0682556	0.0605315	0.0653578	0.065457	0.0672161	0.0636134	0.0716578
Q5SVQ0	NTADHDESPPRTPTGNAPSSESDIDISSPNVSHDESIAK	T14_59	NTADHDESPPRTPTGNAPSSESDIDISSPNVSHDESIAK_T14_59	Histone acetyltransferase KAT7 OS=Mus musculus OX=10090 GN=Kat7 PE=1 SV=1	23	10	0.0760345	0.0645536	0.0831484	0.0665962	0.0655749	0.0496214	0.0474731	0.0533192	0.0848037	0.082761	0.0718436	0.0742384	0.0498327	0.0416975	0.0483184	0.0401831	0.0598333	0.0591359	0.0598966	0.0638808	0.0650392	0.0636539	0.0690729	0.0683342	0.0602358	0.0638893	0.0641645	0.0611946	0.0616916	0.0588288	0.0619276	0.0592212	0.0791272	0.0679717	0.0864392	0.0649139	0.06278	0.0485403	0.0427955	0.0485852	0.0876634	0.0806597	0.0697192
Q9Z0P4	ENSAAPSPGRPQSASPAK	S7_99	ENSAAPSPGRPQSASPAK_S7_99	Paralemmin-1 OS=Mus musculus OX=10090 GN=Palm PE=1 SV=1	28	12	0.0906972	0.0769231	0.070142	0.0752278	0.0582751	0.0578512	0.0440771	0.0527654	0.0646323	0.0815851	0.074804	0.0737444	0.0459843	0.0504344	0.0404747	0.0423819	0.0636868	0.0625491	0.0625426	0.0617954	0.062917	0.0603796	0.0636613	0.0609503	0.0611722	0.0630576	0.0628634	0.0601521	0.0612909	0.0622013	0.0653818	0.0653985	0.088842	0.0767203	0.0699643	0.0759445	0.0577815	0.0597718	0.0431929	0.0540068	0.0659128	0.0807138	0.0742338
Q3TC46	RSTSPIIGSPPVR	S2_96;T3_52;S4_52;S9_100	RSTSPIIGSPPVR_S2_96;T3_52;S4_52;S9_100	Protein PAT1 homolog 1 OS=Mus musculus OX=10090 GN=Patl1 PE=1 SV=2	6	6	0.0820952	0.0717395	0.0748912	0.074591	0.0535795	0.0459253	0.0547801	0.0478763	0.0790935	0.0798439	0.0744409	0.0807444	0.0459253	0.0435239	0.0453249	0.0456251	0.0675486	0.0648511	0.0626818	0.0687911	0.0602771	0.064252	0.0592639	0.0595161	0.0641084	0.0601633	0.0618278	0.064157	0.0608716	0.0607079	0.0592437	0.0617386	0.0762837	0.0694339	0.0749928	0.0680589	0.0557926	0.0448638	0.058018	0.0504914	0.0774385	0.0832992	0.0755717
Q8BLH7	FNSESESSSSPSSPDGSGPSTK	S3_50;S5_50	FNSESESSSSPSSPDGSGPSTK_S3_50;S5_50	HIRA-interacting protein 3 OS=Mus musculus OX=10090 GN=Hirip3 PE=1 SV=1	16	12	0.077682	0.0782646	0.0690593	0.0657578	0.05764	0.0483959	0.04591	0.0520469	0.0752738	0.0784976	0.0815661	0.0776431	0.0497941	0.0460266	0.0486678	0.0477744	0.0597528	0.0615068	0.0581112	0.0641028	0.0655307	0.0667492	0.0744705	0.0665922	0.0578929	0.0594755	0.0594315	0.0604703	0.0635307	0.0617767	0.060876	0.0597302	0.08028	0.0785755	0.073385	0.0633455	0.0543156	0.0447721	0.0380688	0.0482633	0.0802904	0.0815012	0.0847497
Q6NXH3	SSTFPQTDVLSSSLEAEHR	S13_91	SSTFPQTDVLSSSLEAEHR_S13_91	Vasculin OS=Mus musculus OX=10090 GN=Gpbp1 PE=1 SV=1	9	5	0.086326	0.0817219	0.0732044	0.0771179	0.0538674	0.0462707	0.0600829	0.0621547	0.0662983	0.066989	0.0835635	0.075046	0.0425875	0.0402855	0.0414365	0.0430479	0.0635183	0.0598482	0.0637201	0.0671281	0.0588246	0.0680969	0.0669932	0.0593475	0.0644909	0.0623387	0.0601974	0.0628842	0.060088	0.0558998	0.0637056	0.0629184	0.08489	0.0852906	0.0717587	0.071757	0.057198	0.0424417	0.0560188	0.0654162	0.0642123	0.0671211	0.0867067
Q8CJF7	EVSVSSVTEEPK	S5_100;S6_100	EVSVSSVTEEPK_S5_100;S6_100	Protein ELYS OS=Mus musculus OX=10090 GN=Ahctf1 PE=1 SV=1	48	27	0.0780895	0.0755984	0.0639012	0.0517708	0.0706163	0.0810138	0.0780895	0.0581609	0.0566446	0.0609769	0.0849128	0.0790642	0.0408318	0.0380158	0.0429979	0.0393155	0.0615026	0.0615967	0.0609265	0.0657479	0.0606793	0.063594	0.0687466	0.0637853	0.063532	0.0612033	0.0626959	0.0622123	0.0613169	0.0591991	0.0625064	0.0607551	0.0794807	0.0768276	0.0656546	0.0492907	0.0728495	0.0797453	0.0711056	0.0570786	0.0558121	0.0623667	0.0847806
Q99L45	IESDAQEPAEPEDDLDIMLGNK	S3_100	IESDAQEPAEPEDDLDIMLGNK_S3_100	Eukaryotic translation initiation factor 2 subunit 2 OS=Mus musculus OX=10090 GN=Eif2s2 PE=1 SV=1	51	19	0.0983737	0.0998754	0.0864564	0.0747308	0.056104	0.0563916	0.049746	0.0523978	0.0560721	0.065721	0.0744113	0.0677018	0.0429407	0.0372536	0.0383718	0.0434519	0.0650642	0.0654205	0.0629372	0.0618437	0.0632853	0.0638379	0.058916	0.0618408	0.0600175	0.0629518	0.0604022	0.0606302	0.0633255	0.0621064	0.064636	0.0627848	0.0946582	0.0955798	0.0860025	0.0756529	0.0555025	0.055304	0.0528623	0.0530468	0.0584911	0.0653608	0.0771273
Q9EQH3	ESPESEGPIYEGLIL	Y10_100	ESPESEGPIYEGLIL_Y10_100	Vacuolar protein sorting-associated protein 35 OS=Mus musculus OX=10090 GN=Vps35 PE=1 SV=1	79	31	0.0737558	0.0705335	0.0648049	0.0515575	0.0608665	0.0580021	0.0669531	0.0744719	0.0776942	0.0691013	0.0766201	0.0766201	0.0483351	0.0401003	0.0465449	0.0440387	0.0635771	0.0616511	0.0623156	0.0617157	0.0625692	0.0640583	0.0636265	0.0613694	0.0619482	0.0630606	0.0616377	0.0626487	0.0623255	0.0634081	0.0612252	0.0628631	0.0724685	0.0714675	0.0649628	0.0521855	0.0607675	0.0565617	0.0657335	0.0758044	0.0783455	0.0684514	0.0776516
Q3UVG3	SPVQEASSATDTDTNSQEDPADTASVSSLSLSTGYTK	T12_69;S16_84	SPVQEASSATDTDTNSQEDPADTASVSSLSLSTGYTK_T12_69;S16_84	Protein FAM91A1 OS=Mus musculus OX=10090 GN=Fam91a1 PE=1 SV=1	7	5	0.0859126	0.079838	0.0743419	0.0864912	0.0538039	0.0373156	0.0480185	0.0520683	0.0792595	0.0859126	0.0659531	0.0702922	0.0590107	0.0338444	0.0436795	0.044258	0.066027	0.0577636	0.0549811	0.0585817	0.0693188	0.0635174	0.067206	0.0631247	0.0632957	0.0615443	0.0635566	0.0619897	0.0601938	0.0636353	0.0660774	0.0591868	0.0805397	0.0855519	0.0836941	0.091387	0.0480438	0.0363641	0.0442258	0.0510562	0.0775089	0.086406	0.0642317
P70315	LIYDFIEDQGGLEAVR	Y3_100	LIYDFIEDQGGLEAVR_Y3_100	Wiskott-Aldrich syndrome protein homolog OS=Mus musculus OX=10090 GN=Was PE=1 SV=1	36	11	0.0757617	0.0751326	0.0846589	0.0735149	0.0583266	0.0558102	0.0562595	0.0540128	0.074144	0.0814236	0.0657859	0.0689314	0.0422396	0.042689	0.0496091	0.0417004	0.0611275	0.0611989	0.0602749	0.0640394	0.0655547	0.0648848	0.0712055	0.0667724	0.0617383	0.0597594	0.058522	0.060017	0.062062	0.0598429	0.0619162	0.0610843	0.0770655	0.0763365	0.0873341	0.0713798	0.0553236	0.0534833	0.0491282	0.0502976	0.0746739	0.084721	0.0698975
P17426	DTSSNDINGGVEPTPSTVSTPSPSADLLGLR	S22_50;S24_50	DTSSNDINGGVEPTPSTVSTPSPSADLLGLR_S22_50;S24_50	AP-2 complex subunit alpha-1 OS=Mus musculus OX=10090 GN=Ap2a1 PE=1 SV=1	27	15	0.0707395	0.0892283	0.0562701	0.0747588	0.0602894	0.0409968	0.0474277	0.068328	0.0844051	0.0836013	0.0715434	0.0659164	0.0369775	0.0361736	0.068328	0.0450161	0.0640308	0.0639921	0.0649791	0.0633644	0.0612845	0.0628185	0.0591151	0.0604741	0.0623048	0.0615763	0.0627601	0.0638692	0.0620677	0.0627887	0.0615806	0.0629938	0.0690745	0.0871807	0.0541438	0.0737669	0.0615084	0.0408044	0.0501623	0.0706437	0.0847016	0.0848876	0.0712739
Q9CYI0	ELESSEEGGSAEER	S4_89	ELESSEEGGSAEER_S4_89	Protein Njmu-R1 OS=Mus musculus OX=10090 PE=1 SV=2	5	4	0.085906	0.0832215	0.0966443	0.0791946	0.0550336	0.0536913	0.0939597	0.052349	0.0456376	0.0912752	0.0362416	0.0711409	0.0228188	0.033557	0.0724832	0.0268456	0.0599953	0.0614983	0.0593433	0.0628134	0.0664701	0.064339	0.0584176	0.0586238	0.0632771	0.0665454	0.0594917	0.0618241	0.0647539	0.0647495	0.0598703	0.0679871	0.0885668	0.0837022	0.100732	0.0779845	0.0512113	0.0516171	0.0994862	0.055233	0.0446108	0.0848397	0.0376804
Q922Y1	SSPPATDPGPVPSSPSQEPPTK	S1_89	SSPPATDPGPVPSSPSQEPPTK_S1_89	UBX domain-containing protein 1 OS=Mus musculus OX=10090 GN=Ubxn1 PE=1 SV=1	25	11	0.0729723	0.0605136	0.0681414	0.071701	0.0663616	0.0541571	0.0739893	0.0694127	0.0612764	0.063819	0.079583	0.085431	0.0368675	0.0368675	0.0447496	0.0541571	0.0619098	0.0603414	0.0600792	0.0618018	0.0660596	0.0660828	0.0657622	0.0676032	0.0621963	0.0590028	0.0618654	0.062605	0.0632199	0.0622404	0.0590831	0.060147	0.073654	0.0626665	0.0708736	0.0724973	0.0627738	0.0512112	0.0703057	0.0641607	0.0615639	0.0675888	0.0803842
Q80YV3	GLSVDSAQEVK	S6_97	GLSVDSAQEVK_S6_97	Transformation/transcription domain-associated protein OS=Mus musculus OX=10090 GN=Trrap PE=1 SV=2	35	25	0.10807	0.109235	0.0926989	0.0871292	0.0872156	0.0707655	0.0705496	0.0758171	0.0479254	0.0432624	0.0480549	0.0477959	0.03018	0.0257761	0.0272441	0.0282803	0.0604706	0.0609436	0.0636633	0.0608047	0.0664536	0.064963	0.0638736	0.0639837	0.0608031	0.0627692	0.0617381	0.0623979	0.0603885	0.0629415	0.0626249	0.0611805	0.111779	0.112108	0.0910726	0.089625	0.0820876	0.0681331	0.0690837	0.074114	0.0492995	0.0431089	0.0486841
Q6ZQ58	SLPTTVPESPNYR	S1_47;T4_47	SLPTTVPESPNYR_S1_47;T4_47	La-related protein 1 OS=Mus musculus OX=10090 GN=Larp1 PE=1 SV=3	114	41	0.0850749	0.0633536	0.0776699	0.0610499	0.056936	0.0587461	0.0572651	0.0580879	0.0661511	0.0784927	0.0776699	0.077999	0.0417969	0.0335692	0.0547968	0.0513411	0.0628752	0.0610367	0.0637665	0.0644143	0.0637374	0.0620754	0.0647265	0.0637183	0.0628288	0.061577	0.061398	0.0614312	0.0619717	0.0621835	0.0612734	0.0609862	0.0845376	0.0648497	0.0761006	0.0592148	0.0558111	0.0591272	0.0552759	0.0569573	0.0657819	0.0796413	0.0790363
Q8BLR5	EDPSRSQETLISQNR	S6_89	EDPSRSQETLISQNR_S6_89	PH and SEC7 domain-containing protein 4 OS=Mus musculus OX=10090 GN=Psd4 PE=1 SV=1	10	6	0.0723729	0.0747664	0.0743105	0.0810349	0.0667882	0.0470709	0.046729	0.0515158	0.0789834	0.0781855	0.0726009	0.0767039	0.0394347	0.0436517	0.0537953	0.0420561	0.0631609	0.0587402	0.0654021	0.059768	0.0628741	0.0604829	0.0562059	0.056198	0.068236	0.0630398	0.0657056	0.0653723	0.0654136	0.0649142	0.0643714	0.0601151	0.0716786	0.079622	0.0710756	0.0848135	0.0664493	0.0486835	0.0520076	0.0573432	0.0724076	0.0775843	0.0691196
Q64701	YSSPAAGSAK	S3_100	YSSPAAGSAK_S3_100	Retinoblastoma-like protein 1 OS=Mus musculus OX=10090 GN=Rbl1 PE=1 SV=3	9	7	0.0832462	0.0864961	0.0733184	0.0689853	0.0625621	0.0587643	0.0572095	0.0614916	0.0729488	0.0736752	0.0738664	0.0628043	0.0426682	0.0396732	0.0399918	0.0422986	0.0634775	0.0632557	0.0686568	0.0673825	0.057803	0.0608353	0.0605824	0.0597394	0.0650015	0.0627409	0.0603921	0.0642113	0.0589415	0.0652982	0.0598065	0.0618753	0.0820978	0.0856019	0.0668523	0.0640909	0.0677561	0.0604707	0.0591165	0.064438	0.0702557	0.0735119	0.0765691
Q8CCN5	LADAMAESPSRDVVGSGTELQR	S8_82	LADAMAESPSRDVVGSGTELQR_S8_82	Breast carcinoma-amplified sequence 3 homolog OS=Mus musculus OX=10090 GN=Bcas3 PE=1 SV=2	7	5	0.0737463	0.0671091	0.0825959	0.0678466	0.0567847	0.0516224	0.0169617	0.0943953	0.0567847	0.0744838	0.0870206	0.090708	0.0471976	0.0199115	0.0567847	0.0560472	0.0598352	0.0584047	0.0630646	0.0671218	0.0655778	0.06281	0.0677738	0.0649161	0.0639711	0.0633084	0.062492	0.0663154	0.0598992	0.0564036	0.0613911	0.0567152	0.0771614	0.0719367	0.0819954	0.0632822	0.0542114	0.0514549	0.0156683	0.0910362	0.055573	0.0736575	0.0871796
P97310	ISDPLTSSPGRSSR	S7_50;S8_50;S13_92	ISDPLTSSPGRSSR_S7_50;S8_50;S13_92	DNA replication licensing factor MCM2 OS=Mus musculus OX=10090 GN=Mcm2 PE=1 SV=3	115	34	0.0772938	0.0804592	0.0676557	0.0705377	0.0651989	0.0610413	0.0638288	0.0668525	0.0659076	0.0710101	0.072144	0.0707266	0.040206	0.0381744	0.0418123	0.0471511	0.064153	0.062793	0.0645247	0.0626527	0.0615981	0.0627904	0.0602315	0.0619165	0.0621508	0.0626748	0.0627582	0.0626487	0.0623138	0.0618684	0.0620579	0.0628674	0.0753561	0.0801412	0.0655797	0.0704161	0.0662009	0.0608025	0.0662803	0.0675308	0.0663254	0.0708628	0.0718987
Q99K74	LLSSSDDDANILSSPTDR	S3_86;S14_86	LLSSSDDDANILSSPTDR_S3_86;S14_86	Mediator of RNA polymerase II transcription subunit 24 OS=Mus musculus OX=10090 GN=Med24 PE=1 SV=1	18	10	0.092752	0.0855318	0.0774785	0.0685921	0.0572063	0.0594279	0.0780339	0.0660928	0.0563732	0.067759	0.0691475	0.0683144	0.0377673	0.040822	0.0441544	0.0305471	0.0619071	0.061524	0.0637926	0.0613404	0.061278	0.0611787	0.0632643	0.0611781	0.0658199	0.0635666	0.0614773	0.0652082	0.0615605	0.0634249	0.0618673	0.0616122	0.0936321	0.0868811	0.0759019	0.0698827	0.058342	0.0607061	0.0770845	0.067515	0.0535252	0.0666162	0.0702916
Q9ERU9	LNQSGASVGTDEESDVTQEEER	S4_100;S7_94	LNQSGASVGTDEESDVTQEEER_S4_100;S7_94	E3 SUMO-protein ligase RanBP2 OS=Mus musculus OX=10090 GN=Ranbp2 PE=1 SV=2	166	69	0.088221	0.0833737	0.0644692	0.0770722	0.04508	0.0625303	0.0683471	0.0596219	0.0712555	0.0586524	0.0659234	0.0824043	0.0407174	0.0353854	0.0547746	0.0421716	0.0603845	0.0621263	0.0597988	0.0616698	0.0661408	0.065923	0.0670828	0.0651529	0.0603724	0.0612422	0.0600599	0.0604799	0.0626035	0.0623386	0.0622457	0.0623788	0.0909304	0.083525	0.0671	0.0777836	0.0424206	0.0590359	0.063412	0.0569554	0.0734586	0.0596071	0.0683153
P98083	ELFDDPSYVNIQNLDK	S7_50;Y8_50	ELFDDPSYVNIQNLDK_S7_50;Y8_50	SHC-transforming protein 1 OS=Mus musculus OX=10090 GN=Shc1 PE=1 SV=3	9	5	0.0980342	0.0822058	0.0908859	0.0898647	0.0365075	0.037784	0.0137861	0.033444	0.0796528	0.0860352	0.080674	0.0809293	0.0538678	0.04289	0.0423794	0.0510595	0.0638477	0.0625417	0.0651022	0.0637199	0.0614625	0.054499	0.0601007	0.0563662	0.0642414	0.0670027	0.0662794	0.0636135	0.0665395	0.0592478	0.0631949	0.0622407	0.0971552	0.0831698	0.0883353	0.0892375	0.0375842	0.0438685	0.0145142	0.0375433	0.0784548	0.0812489	0.0770174
P97801	RGTGQSDDSDIWDDTALIK	S6_90;S9_90	RGTGQSDDSDIWDDTALIK_S6_90;S9_90	Survival motor neuron protein OS=Mus musculus OX=10090 GN=Smn1 PE=1 SV=1	1	1	0.0792982	0.0720468	0.0757895	0.0720468	0.0505263	0.0589474	0.0498246	0.0666667	0.0596491	0.0650292	0.0561404	0.0711111	0.0526316	0.0383626	0.071345	0.0605848	0.0550772	0.0534049	0.0459477	0.0702001	0.0729174	0.0695419	0.0526998	0.0756482	0.041826	0.056265	0.0465803	0.0640505	0.0712268	0.0724009	0.0799346	0.0722785	0.086065	0.0806433	0.0986006	0.0613496	0.041421	0.0506702	0.0565158	0.0526799	0.0852496	0.0690884	0.0720457
Q99NH0	EHYPVSSPSSPSPPAQPGGVSR	S10_89	EHYPVSSPSSPSPPAQPGGVSR_S10_89	Ankyrin repeat domain-containing protein 17 OS=Mus musculus OX=10090 GN=Ankrd17 PE=1 SV=2	46	24	0.0906457	0.0786424	0.0786424	0.0678808	0.071606	0.0562914	0.0393212	0.0583609	0.0732616	0.0811258	0.0662252	0.067053	0.0413907	0.0360099	0.0504967	0.0430464	0.0638054	0.0611168	0.0633275	0.0637702	0.0621373	0.0611872	0.0636539	0.0620588	0.0619356	0.0635649	0.0640161	0.062515	0.0606327	0.0622351	0.0626438	0.0613995	0.0889084	0.0805284	0.0777173	0.0666166	0.0721191	0.0575751	0.0386594	0.0588534	0.0740268	0.0798721	0.0647422
O35691	GFSDSGGGPPAK	S3_50;S5_50	GFSDSGGGPPAK_S3_50;S5_50	Pinin OS=Mus musculus OX=10090 GN=Pnn PE=1 SV=4	46	22	0.0900478	0.0842626	0.0740337	0.0825019	0.0751237	0.0698415	0.0742014	0.0840111	0.061038	0.0533244	0.0566781	0.0574327	0.0344596	0.0323635	0.0336212	0.0370588	0.0618974	0.0604586	0.0597399	0.0607214	0.0633787	0.0646753	0.0677166	0.0667396	0.0625486	0.0635677	0.0599184	0.0619132	0.0633492	0.0593654	0.0613812	0.062629	0.0910208	0.0872	0.0775362	0.0850084	0.0741606	0.0675639	0.0685578	0.0787576	0.0610551	0.0524843	0.0591827
P97412	EQVLSDTMSVENSR	S5_100	EQVLSDTMSVENSR_S5_100	Lysosomal-trafficking regulator OS=Mus musculus OX=10090 GN=Lyst PE=1 SV=1	3	2	0.0804699	0.0885952	0.0831131	0.0711698	0.0556045	0.0530592	0.0594224	0.0580519	0.0727362	0.0642193	0.0723446	0.0741067	0.0437592	0.0427802	0.0427802	0.0377876	0.0576234	0.0588437	0.0635456	0.0629487	0.0617895	0.0671962	0.0707138	0.0760381	0.0592332	0.0584537	0.0606005	0.0643568	0.0722364	0.0589888	0.0594261	0.0480056	0.0865024	0.0932617	0.0810172	0.0700329	0.0557427	0.0489113	0.0520522	0.0472909	0.0760639	0.0680529	0.0739473
Q5HZI1	NSGSFSSPSISPR	S7_99;S11_99	NSGSFSSPSISPR_S7_99;S11_99	Microtubule-associated tumor suppressor 1 homolog OS=Mus musculus OX=10090 GN=Mtus1 PE=1 SV=2	4	4	0.0552498	0.0702179	0.0732996	0.0631741	0.0638345	0.0607528	0.0702179	0.0497469	0.0730795	0.0662558	0.0871671	0.0744002	0.0510676	0.0383007	0.0510676	0.0521682	0.0635364	0.0655423	0.0631401	0.0621549	0.0631323	0.0622033	0.0697352	0.0587014	0.0617417	0.0579271	0.0582335	0.06155	0.065349	0.0616217	0.0654745	0.0599567	0.0541911	0.0667645	0.0723462	0.0633408	0.063012	0.0608657	0.0627503	0.0528125	0.0737626	0.071279	0.0932823
Q99LL5	LQEEGGSEEEEAGNPSEDGMQSGPTQAPPRESLEDGDPQDDR	S7_100;S32_99	LQEEGGSEEEEAGNPSEDGMQSGPTQAPPRESLEDGDPQDDR_S7_100;S32_99	Periodic tryptophan protein 1 homolog OS=Mus musculus OX=10090 GN=Pwp1 PE=1 SV=1	24	8	0.0709898	0.0634812	0.083959	0.0614334	0.0682594	0.0573379	0.0518771	0.0539249	0.0832765	0.0668942	0.0894198	0.065529	0.0491468	0.0368601	0.0498294	0.0477816	0.0625497	0.0635023	0.0628909	0.0607338	0.0646857	0.0690034	0.0648461	0.0646353	0.0627785	0.0592039	0.0625416	0.0598328	0.0605883	0.0620715	0.0599266	0.0602096	0.0708755	0.0624283	0.0833691	0.0631684	0.0658992	0.0518915	0.0499595	0.0521009	0.0828394	0.0705608	0.0892873
Q3UPF5	SSPTGFGIK	S1_33;S2_33;T4_33	SSPTGFGIK_S1_33;S2_33;T4_33	Zinc finger CCCH-type antiviral protein 1 OS=Mus musculus OX=10090 GN=Zc3hav1 PE=1 SV=1	18	9	0.0783935	0.0866963	0.0720216	0.0685461	0.0542576	0.0473064	0.0407415	0.048658	0.083993	0.0838	0.0712493	0.0747248	0.0391968	0.0403553	0.0480788	0.0619811	0.0650008	0.0641472	0.0655696	0.0637735	0.0658789	0.0611565	0.0625286	0.0621646	0.0650096	0.0614549	0.0593223	0.0614393	0.0608268	0.0598898	0.06181	0.0600276	0.0755487	0.084662	0.0688059	0.0673299	0.0515917	0.0484555	0.0408153	0.0490317	0.080934	0.0854186	0.0752364
Q9Z248	LSPLSPGSPGPAAR	S5_100;S8_100	LSPLSPGSPGPAAR_S5_100;S8_100	Zinc finger protein AEBP2 OS=Mus musculus OX=10090 GN=Aebp2 PE=1 SV=2	2	1	0.0875804	0.0847677	0.0830161	0.072557	0.0547714	0.049584	0.0544009	0.0555799	0.0726244	0.0726581	0.0673359	0.0650453	0.0429818	0.0463503	0.0438744	0.0468724	0.0568613	0.121152	0.0569513	0.0707547	0.0617866	0.0468041	0.0686195	0.0542494	0.0561837	0.0601524	0.0478512	0.0596883	0.0655616	0.0545549	0.060644	0.0581851	0.0932468	0.0423589	0.0882475	0.0620823	0.0536665	0.0641359	0.0479957	0.0620249	0.0782557	0.0731265	0.0851916
Q99LH1	SDSITEKEPEGDCSQDR	S3_88	SDSITEKEPEGDCSQDR_S3_88	Nucleolar GTP-binding protein 2 OS=Mus musculus OX=10090 GN=Gnl2 PE=1 SV=2	22	12	0.0853116	0.0867953	0.0652819	0.078635	0.0689911	0.0667656	0.0408012	0.074184	0.0630564	0.0734421	0.0667656	0.0645401	0.0459941	0.0341246	0.0586053	0.0267062	0.0632502	0.0614858	0.0648159	0.0649947	0.0614871	0.0619662	0.0659116	0.0611231	0.0608274	0.063088	0.0629021	0.0637319	0.0608917	0.0606696	0.062183	0.0606718	0.0843787	0.0883097	0.0630084	0.0756877	0.0701934	0.0674038	0.0387256	0.0759263	0.064851	0.0728259	0.066401
Q6A065	TPLTSADEHNIHSK	T4_50;S5_50	TPLTSADEHNIHSK_T4_50;S5_50	Centrosomal protein of 170 kDa OS=Mus musculus OX=10090 GN=Cep170 PE=1 SV=2	29	17	0.0873475	0.0835742	0.0779544	0.0688022	0.0572415	0.0516217	0.0513809	0.0433526	0.0685613	0.0728163	0.0818882	0.077553	0.0447977	0.0439949	0.0445568	0.0445568	0.0622271	0.060973	0.0617857	0.0629325	0.0581897	0.0598977	0.0635605	0.0613814	0.066648	0.063269	0.0626626	0.065073	0.0635705	0.0655715	0.0619201	0.0603377	0.0877228	0.0856596	0.0788487	0.0683233	0.0614762	0.0538598	0.0505191	0.0441388	0.0642886	0.0719249	0.0816686
Q9ES00	SQSSEGVSSLSSSPSNSLETQSQSLSR	S13_100;S26_100	SQSSEGVSSLSSSPSNSLETQSQSLSR_S13_100;S26_100	Ubiquitin conjugation factor E4 B OS=Mus musculus OX=10090 GN=Ube4b PE=1 SV=3	33	22	0.0977584	0.0909091	0.104296	0.103674	0.0507472	0.0647572	0.0619552	0.0466999	0.0454545	0.0610212	0.0691158	0.0647572	0.0370486	0.0442092	0.0295766	0.0280199	0.065937	0.0648138	0.0640007	0.0634694	0.0589062	0.0603894	0.060482	0.0590494	0.0649847	0.0639427	0.0642411	0.0651825	0.0594264	0.060309	0.0609514	0.0639144	0.0932421	0.0882118	0.102488	0.102729	0.0541799	0.0674395	0.0644226	0.0497379	0.0439899	0.0600174	0.067663
P16546	KLDPAQSASRENLLEEQGSIALR	S7_84	KLDPAQSASRENLLEEQGSIALR_S7_84	Spectrin alpha chain, non-erythrocytic 1 OS=Mus musculus OX=10090 GN=Sptan1 PE=1 SV=4	317	122	0.0882022	0.0758427	0.0698502	0.0771536	0.0456929	0.0571161	0.0234082	0.0492509	0.0930712	0.0803371	0.0677903	0.0810861	0.0479401	0.0428839	0.0503745	0.05	0.0629746	0.0634176	0.0627033	0.0630761	0.0615552	0.0624685	0.0617834	0.0621537	0.0635091	0.0631438	0.06289	0.0628397	0.0623435	0.0620559	0.0613435	0.061742	0.0877643	0.0749389	0.0698041	0.0766468	0.0465143	0.0572929	0.0237411	0.0496536	0.0918295	0.0797239	0.0675443
Q6PGG2	ASSTGTESSDDFEERDPDLGDGIENGVGSPFRK	T4_34;T6_57;S8_39;S9_39;S29_100	ASSTGTESSDDFEERDPDLGDGIENGVGSPFRK_T4_34;T6_57;S8_39;S9_39;S29_100	GEM-interacting protein OS=Mus musculus OX=10090 GN=Gmip PE=1 SV=1	28	16	0.0836871	0.0828785	0.0758035	0.0760057	0.0614514	0.0458864	0.0527592	0.0499293	0.0758035	0.0751971	0.0768142	0.0709521	0.0416414	0.0497271	0.0398221	0.0416414	0.0621504	0.0629664	0.0643411	0.0649544	0.0632872	0.0607029	0.0640756	0.0612806	0.0670542	0.0621741	0.0641577	0.0612871	0.0566353	0.062624	0.0616143	0.0606946	0.0845131	0.0826119	0.0739453	0.0734425	0.0609432	0.0474443	0.0516792	0.0511378	0.0709533	0.0759104	0.0751454
Q64701	EAVTTPVASATQSVSR	T5_99	EAVTTPVASATQSVSR_T5_99	Retinoblastoma-like protein 1 OS=Mus musculus OX=10090 GN=Rbl1 PE=1 SV=3	9	7	0.0834546	0.0841824	0.0676249	0.0635614	0.0664726	0.0604682	0.0463974	0.065017	0.0676856	0.0716279	0.0754488	0.0758734	0.0398472	0.0435468	0.0455483	0.0432436	0.0634775	0.0632557	0.0686568	0.0673825	0.057803	0.0608353	0.0605824	0.0597394	0.0650015	0.0627409	0.0603921	0.0642113	0.0589415	0.0652982	0.0598065	0.0618753	0.0822248	0.0832327	0.0616021	0.0589954	0.0719225	0.0621647	0.0478982	0.0680672	0.0651246	0.0714008	0.0781348
Q6PGL7	SSVPSGGSLFGDDEDDDLFSSAK	S5_87	SSVPSGGSLFGDDEDDDLFSSAK_S5_87	WASH complex subunit 2 OS=Mus musculus OX=10090 GN=Washc2 PE=1 SV=1	38	19	0.0491968	0.0943775	0.061245	0.0753012	0.0672691	0.0953815	0.0361446	0.0451807	0.063253	0.0783133	0.0803213	0.0753012	0.0512048	0.0582329	0.0341365	0.0351406	0.0618811	0.0616039	0.0631224	0.0647588	0.0625961	0.0598055	0.0621497	0.06138	0.0645401	0.0630983	0.0648245	0.0632939	0.0618613	0.0598639	0.0636371	0.0615834	0.0496741	0.0957221	0.0606232	0.0726532	0.0671459	0.0996493	0.0363376	0.0459915	0.0612355	0.0775477	0.0774182
Q80WJ7	KQGEDNSHTQDTEDLEKDTR	S7_98	KQGEDNSHTQDTEDLEKDTR_S7_98	Protein LYRIC OS=Mus musculus OX=10090 GN=Mtdh PE=1 SV=1	81	30	0.0920649	0.0832968	0.0781821	0.0812509	0.0615227	0.0587462	0.018413	0.0524624	0.0659068	0.0697063	0.0743826	0.08242	0.0457402	0.0512933	0.0447172	0.0398948	0.0616469	0.0616458	0.0609782	0.062752	0.0655748	0.0644856	0.066317	0.0659366	0.0601605	0.0625817	0.0596515	0.0605781	0.0617772	0.0628847	0.061838	0.0611914	0.0928046	0.0839675	0.0796745	0.0804615	0.0583022	0.0566114	0.0172539	0.0494434	0.0680777	0.0692168	0.0774884
P97801	RGTGQSDDSDIWDDTALIK	T3_51;S6_51;S9_99	RGTGQSDDSDIWDDTALIK_T3_51;S6_51;S9_99	Survival motor neuron protein OS=Mus musculus OX=10090 GN=Smn1 PE=1 SV=1	1	1	0.0684425	0.0769979	0.0799144	0.0723313	0.0583317	0.0454987	0.0661093	0.0565818	0.0674703	0.0682481	0.0587206	0.0577484	0.0538596	0.0414155	0.0587206	0.0696092	0.0550772	0.0534049	0.0459477	0.0702001	0.0729174	0.0695419	0.0526998	0.0756482	0.041826	0.056265	0.0465803	0.0640505	0.0712268	0.0724009	0.0799346	0.0722785	0.0734223	0.0851866	0.102763	0.0608783	0.0472658	0.0386568	0.0741186	0.0441928	0.0953104	0.0716681	0.0744839
Q9CYA6	AFQFQPPLPPGTPPPLPQGTPPPLFTPPLPK	T12_100	AFQFQPPLPPGTPPPLPQGTPPPLFTPPLPK_T12_100	Zinc finger CCHC domain-containing protein 8 OS=Mus musculus OX=10090 GN=Zcchc8 PE=1 SV=3	27	14	0.0922172	0.0950023	0.0925267	0.096859	0.0509052	0.0532261	0.0609624	0.0656042	0.0518335	0.068544	0.0646758	0.0567848	0.0397648	0.0340399	0.0383723	0.0386817	0.0639272	0.0612105	0.058248	0.0625861	0.0624684	0.0625284	0.0640755	0.0638685	0.0637761	0.0627305	0.0584125	0.0622518	0.0637196	0.0639102	0.0638471	0.0624395	0.0897242	0.0965365	0.0988029	0.0962599	0.0506856	0.0529456	0.0591771	0.0638894	0.0505517	0.0679633	0.0688684
Q9ESZ8	LKSTEPPPPPPVPEPANAGK	S3_91	LKSTEPPPPPPVPEPANAGK_S3_91	General transcription factor II-I OS=Mus musculus OX=10090 GN=Gtf2i PE=1 SV=3	56	26	0.100047	0.0981716	0.0966714	0.0751992	0.0598218	0.0644163	0.0571964	0.0575715	0.0565401	0.0596343	0.0633849	0.062166	0.0409752	0.0329114	0.0363807	0.0389123	0.0619288	0.0624408	0.0613767	0.0629916	0.0617711	0.0609912	0.065272	0.0630631	0.0624722	0.0636091	0.0617288	0.0611773	0.062808	0.0626033	0.0632097	0.0625563	0.10077	0.0980708	0.0982464	0.0744652	0.0604083	0.0658796	0.0546594	0.0569449	0.0564536	0.0584789	0.0640501
Q62504	QISEDSER	S3_99	QISEDSER_S3_99	Msx2-interacting protein OS=Mus musculus OX=10090 GN=Spen PE=1 SV=2	9	8	0.0915071	0.0951399	0.100638	0.0735395	0.0679431	0.0697104	0.0667649	0.0723613	0.0624448	0.0547865	0.0506627	0.0554737	0.027786	0.0360334	0.0385862	0.0366225	0.0630259	0.0588364	0.0588562	0.0641712	0.0633667	0.0644964	0.0693357	0.0626249	0.0602045	0.0632287	0.0619908	0.0604521	0.0617233	0.0606111	0.0635039	0.0635724	0.0903864	0.100666	0.106448	0.0713424	0.0667499	0.0672866	0.0599457	0.0719327	0.0645705	0.0539418	0.0508779
Q5SVR0	QFSTSSDHEPPGVLG	S3_93;T4_48;S6_52	QFSTSSDHEPPGVLG_S3_93;T4_48;S6_52	TBC1 domain family member 9B OS=Mus musculus OX=10090 GN=Tbc1d9b PE=1 SV=1	26	12	0.0847376	0.0890708	0.0995025	0.0614669	0.066763	0.0558498	0.05922	0.0630717	0.0678864	0.0540844	0.0823303	0.0579361	0.0372332	0.0393195	0.0420478	0.03948	0.0600658	0.0600365	0.0615171	0.0626734	0.0656216	0.0613356	0.0664201	0.0653799	0.0616815	0.0620059	0.0630503	0.0618191	0.0604648	0.0639661	0.0629576	0.0610048	0.0879619	0.092505	0.100852	0.061151	0.0634358	0.0567747	0.0555923	0.0601501	0.0686236	0.0543857	0.0814175
Q80U58	SESGGLGVSMVEYVLSSSPADK	S18_98	SESGGLGVSMVEYVLSSSPADK_S18_98	Pumilio homolog 2 OS=Mus musculus OX=10090 GN=Pum2 PE=1 SV=2	8	4	0.0781623	0.0799523	0.0781623	0.0548926	0.0608592	0.0817422	0.0614558	0.0334129	0.0560859	0.0912888	0.0739857	0.0674224	0.0357995	0.0531026	0.050716	0.0429594	0.0621794	0.0671456	0.0654041	0.0618125	0.0651452	0.0636166	0.0643927	0.0680585	0.0592188	0.0567651	0.0605194	0.0601292	0.060862	0.0631204	0.0623643	0.0592661	0.078262	0.0741333	0.0744033	0.0552888	0.0581626	0.0799974	0.0594191	0.0305655	0.058965	0.100123	0.076112
Q9WVH4	SSDELDAWTDFR	S1_97	SSDELDAWTDFR_S1_97	Forkhead box protein O3 OS=Mus musculus OX=10090 GN=Foxo3 PE=1 SV=1	3	1	0.0972763	0.0733741	0.0772651	0.0772651	0.0500278	0.0272374	0.0522513	0.0550306	0.0839355	0.0883824	0.077821	0.0672596	0.0361312	0.0389105	0.0433574	0.0544747	0.065774	0.0581925	0.0601746	0.0647802	0.0637181	0.0627103	0.0678689	0.0644965	0.066465	0.0637225	0.0675218	0.0635985	0.0578747	0.0574085	0.0578425	0.0578514	0.092943	0.0792391	0.0806927	0.0749559	0.0493416	0.0272955	0.0483827	0.0536207	0.0793628	0.0871641	0.0724298
Q8CJF7	EVSVSSVTEEPK	S5_90;S6_95	EVSVSSVTEEPK_S5_90;S6_95	Protein ELYS OS=Mus musculus OX=10090 GN=Ahctf1 PE=1 SV=1	48	27	0.0826358	0.0744598	0.0747518	0.0576212	0.0682305	0.0792291	0.0471092	0.0548959	0.0587892	0.0663812	0.0845824	0.0791318	0.0518785	0.0431186	0.0387386	0.0384466	0.0615026	0.0615967	0.0609265	0.0657479	0.0606793	0.063594	0.0687466	0.0637853	0.063532	0.0612033	0.0626959	0.0622123	0.0613169	0.0591991	0.0625064	0.0607551	0.083819	0.0754105	0.0765391	0.0546723	0.0701464	0.0777207	0.0427486	0.0536892	0.0577261	0.0676609	0.0841606
Q6NS46	ERQESESEQELVNKRPK	S5_50;S7_50	ERQESESEQELVNKRPK_S5_50;S7_50	Protein RRP5 homolog OS=Mus musculus OX=10090 GN=Pdcd11 PE=1 SV=2	85	35	0.0871514	0.0633133	0.0837069	0.0760525	0.0580098	0.0417168	0.0577911	0.056807	0.0899945	0.0678513	0.0635867	0.0721706	0.0462001	0.038655	0.0491525	0.0478403	0.063668	0.062825	0.0602454	0.0627176	0.0624783	0.0624376	0.0638727	0.064938	0.0607332	0.0619537	0.0613124	0.0625859	0.0614247	0.0627	0.0626235	0.0634842	0.0853968	0.062871	0.0866813	0.0756506	0.0579243	0.0416824	0.0564461	0.0545746	0.0924438	0.0683249	0.0647002
Q58FA4	MLISAVSPEIR	S7_99	MLISAVSPEIR_S7_99	Transcription factor E2F8 OS=Mus musculus OX=10090 GN=E2f8 PE=1 SV=1	2	2	0.0771047	0.0809498	0.0738667	0.062129	0.0690097	0.062129	0.0604425	0.0677955	0.067728	0.0696168	0.071843	0.0659741	0.0413519	0.0374393	0.0426336	0.0499865	0.0614559	0.0670638	0.0477245	0.0568679	0.0884154	0.055224	0.0725822	0.0482353	0.0649808	0.0658176	0.0691501	0.0498988	0.0590535	0.0777753	0.0587633	0.0569914	0.0760794	0.0731944	0.0938549	0.0662487	0.0473295	0.0682207	0.0504967	0.0852286	0.0632023	0.064139	0.0630001
Q6P9Q6	LSLTPDPEKGEPPALDPESQGGEAQPPECK	S2_50;T4_50	LSLTPDPEKGEPPALDPESQGGEAQPPECK_S2_50;T4_50	FK506-binding protein 15 OS=Mus musculus OX=10090 GN=Fkbp15 PE=1 SV=2	46	20	0.0652174	0.0802676	0.0890468	0.0673077	0.0493311	0.0397157	0.0296823	0.0501672	0.0731605	0.0660535	0.102425	0.0915552	0.0447324	0.0501672	0.0430602	0.0581104	0.0614974	0.0614261	0.0632138	0.0649001	0.0617623	0.0597628	0.0623126	0.0633018	0.064784	0.0644447	0.0626118	0.0632963	0.0615158	0.0599344	0.0634932	0.0617429	0.0664249	0.0818485	0.0882329	0.0649596	0.0500289	0.0416251	0.0298363	0.0496396	0.0707348	0.0641997	0.102464
Q64701	YSSPAAGSAK	S3_97	YSSPAAGSAK_S3_97	Retinoblastoma-like protein 1 OS=Mus musculus OX=10090 GN=Rbl1 PE=1 SV=3	9	7	0.0800344	0.0843373	0.0744797	0.0654827	0.0631357	0.0567204	0.0600845	0.0499922	0.0661868	0.0724456	0.0780003	0.074558	0.0387263	0.0438116	0.0430293	0.0489751	0.0634775	0.0632557	0.0686568	0.0673825	0.057803	0.0608353	0.0605824	0.0597394	0.0650015	0.0627409	0.0603921	0.0642113	0.0589415	0.0652982	0.0598065	0.0618753	0.0789572	0.0834939	0.0679343	0.0608575	0.0684005	0.0583873	0.0621085	0.0524054	0.0637651	0.0723096	0.0808818
Q8BLR5	EDPSRSQETLISQNR	S6_99	EDPSRSQETLISQNR_S6_99	PH and SEC7 domain-containing protein 4 OS=Mus musculus OX=10090 GN=Psd4 PE=1 SV=1	10	6	0.0818893	0.0833217	0.0731554	0.0703256	0.0551635	0.0520892	0.0429011	0.0552334	0.0802124	0.0750419	0.0740288	0.075007	0.0433552	0.0472331	0.0459055	0.0451369	0.0631609	0.0587402	0.0654021	0.059768	0.0628741	0.0604829	0.0562059	0.056198	0.068236	0.0630398	0.0657056	0.0653723	0.0654136	0.0649142	0.0643714	0.0601151	0.0810869	0.0887146	0.0699563	0.0735897	0.0548722	0.0538626	0.0477374	0.0614685	0.0735191	0.0744494	0.0704644
Q80TR8	KLSSEPLLPLDEEAVDMDYGDMAVDVVDGEQESSR	S3_50;S4_50	KLSSEPLLPLDEEAVDMDYGDMAVDVVDGEQESSR_S3_50;S4_50	DDB1- and CUL4-associated factor 1 OS=Mus musculus OX=10090 GN=Dcaf1 PE=1 SV=4	24	12	0.0753346	0.0729677	0.069458	0.0605615	0.0722331	0.0637447	0.069458	0.0791707	0.0655403	0.0648874	0.0730493	0.0699478	0.0403199	0.0429318	0.0399119	0.0404832	0.0643141	0.0602075	0.0643923	0.0642054	0.0616049	0.0604581	0.0629437	0.0616451	0.0645359	0.0641263	0.0622554	0.062533	0.060252	0.0627186	0.0622188	0.0615891	0.0732474	0.0757851	0.0674515	0.0589833	0.0733204	0.0659315	0.069004	0.08031	0.0635054	0.0632744	0.0733741
Q60591	TSPDPTPVSTAPSK	T6_94	TSPDPTPVSTAPSK_T6_94	Nuclear factor of activated T-cells, cytoplasmic 2 OS=Mus musculus OX=10090 GN=Nfatc2 PE=1 SV=3	2	2	0.0902449	0.0895263	0.0761123	0.0751542	0.0506018	0.0495838	0.048985	0.0503024	0.0631774	0.0785676	0.0792263	0.0688664	0.0426972	0.04126	0.048446	0.0472483	0.0618393	0.0630533	0.0608341	0.0603511	0.0630625	0.0618547	0.0699739	0.0600751	0.0639086	0.0554384	0.0635736	0.0655908	0.064569	0.0578431	0.06302	0.0650125	0.0907045	0.0882498	0.077764	0.0773996	0.049873	0.0498239	0.0435108	0.0520433	0.0614431	0.0880853	0.0774574
Q8K019	FHDSEGDDTEETEDYR	S4_100;T9_98	FHDSEGDDTEETEDYR_S4_100;T9_98	Bcl-2-associated transcription factor 1 OS=Mus musculus OX=10090 GN=Bclaf1 PE=1 SV=2	38	17	0.0953488	0.0703488	0.055814	0.0715116	0.0726744	0.0552326	0.044186	0.047093	0.0726744	0.0790698	0.0668605	0.0831395	0.05	0.0360465	0.0546512	0.0453488	0.0628699	0.0635421	0.0601158	0.0599941	0.0630355	0.0658955	0.0702893	0.0659757	0.0603655	0.0612645	0.062413	0.0611851	0.0596059	0.0613123	0.06105	0.0610859	0.0943949	0.0689082	0.057787	0.0741897	0.0717583	0.0521693	0.0391266	0.0444271	0.0749322	0.08033	0.0666761
O55003	SQTPQDTNR	T3_99	SQTPQDTNR_T3_99	BCL2/adenovirus E1B 19 kDa protein-interacting protein 3 OS=Mus musculus OX=10090 GN=Bnip3 PE=1 SV=1	3	2	0.0720188	0.0817401	0.0778516	0.0687784	0.0342677	0.0397764	0.0390473	0.0362929	0.0775275	0.0874919	0.0854666	0.0866008	0.0524141	0.0505509	0.0530622	0.0571128	0.0701988	0.0612065	0.0656217	0.0619998	0.0354796	0.0297573	0.0518411	0.0430562	0.0757597	0.0744406	0.0735765	0.0632848	0.0698592	0.0700508	0.0753503	0.0785172	0.0633758	0.0824984	0.0732871	0.0685281	0.059664	0.0825733	0.0465291	0.0520708	0.0632157	0.0726048	0.0717571
Q6PD03	SQGSSQFR	S4_50;S5_50	SQGSSQFR_S4_50;S5_50	Serine/threonine-protein phosphatase 2A 56 kDa regulatory subunit alpha isoform OS=Mus musculus OX=10090 GN=Ppp2r5a PE=1 SV=1	26	9	0.0908424	0.0814124	0.0803646	0.0601425	0.0647527	0.0555323	0.050922	0.0554275	0.0550084	0.0687343	0.0913663	0.0710394	0.0495599	0.042435	0.0385583	0.0439019	0.0606891	0.0611593	0.059561	0.0624786	0.061749	0.0643588	0.0650822	0.0634361	0.0622758	0.0631244	0.0621812	0.0633478	0.0601353	0.0643471	0.0626927	0.0633816	0.0931929	0.0828768	0.0840055	0.0599315	0.065288	0.0537208	0.0487134	0.0543994	0.0549939	0.0677925	0.0914813
P56183	EAGSEAESSSADPGPGR	S4_100	EAGSEAESSSADPGPGR_S4_100	Ribosomal RNA processing protein 1 homolog A OS=Mus musculus OX=10090 GN=Rrp1 PE=1 SV=2	19	12	0.0906655	0.0809513	0.0716838	0.0578383	0.0515855	0.0573917	0.0438812	0.0596248	0.0738053	0.0822912	0.07749	0.0687807	0.0486824	0.0455561	0.0446628	0.0451094	0.0626994	0.063563	0.0638497	0.0637849	0.065491	0.0617418	0.0651842	0.0599695	0.064566	0.0613201	0.0641944	0.0586093	0.0615188	0.0617083	0.059317	0.0624826	0.0903547	0.0795778	0.0701511	0.0566592	0.0492174	0.0580821	0.0420638	0.0621254	0.0714259	0.0838538	0.0754259
Q58FA4	MLISAVSPEIR	S7_100	MLISAVSPEIR_S7_100	Transcription factor E2F8 OS=Mus musculus OX=10090 GN=E2f8 PE=1 SV=1	2	2	0.0770097	0.0792618	0.0680013	0.0604942	0.0670003	0.0622459	0.0613075	0.0558649	0.0688145	0.0726931	0.0748201	0.0717548	0.0464811	0.0431655	0.0437285	0.0473569	0.0614559	0.0670638	0.0477245	0.0568679	0.0884154	0.055224	0.0725822	0.0482353	0.0649808	0.0658176	0.0691501	0.0498988	0.0590535	0.0777753	0.0587633	0.0569914	0.0763518	0.0720133	0.0868185	0.0648163	0.0461728	0.0686783	0.051466	0.0705685	0.0645256	0.0672959	0.0659269
Q99K74	LLSSSDDDANILSSPTDR	S3_33;S4_33;S5_33	LLSSSDDDANILSSPTDR_S3_33;S4_33;S5_33	Mediator of RNA polymerase II transcription subunit 24 OS=Mus musculus OX=10090 GN=Med24 PE=1 SV=1	18	10	0.0823132	0.0888423	0.0911741	0.0668066	0.069255	0.0612102	0.0645913	0.0644748	0.0682057	0.0617932	0.0715868	0.0551475	0.0331118	0.0417395	0.0412732	0.038475	0.0619071	0.061524	0.0637926	0.0613404	0.061278	0.0611787	0.0632643	0.0611781	0.0658199	0.0635666	0.0614773	0.0652082	0.0615605	0.0634249	0.0618673	0.0616122	0.0830827	0.0902313	0.0893064	0.0680542	0.0706201	0.0625181	0.0637967	0.0658531	0.0647508	0.0607426	0.0727613
Q80WJ7	LSSQLSEEKWNSVPPASAGK	S6_99	LSSQLSEEKWNSVPPASAGK_S6_99	Protein LYRIC OS=Mus musculus OX=10090 GN=Mtdh PE=1 SV=1	81	30	0.104609	0.116342	0.113142	0.0824659	0.0690036	0.0681576	0.054401	0.062346	0.0477434	0.044102	0.054916	0.0553573	0.0324052	0.0314121	0.0320006	0.031596	0.0616469	0.0616458	0.0609782	0.062752	0.0655748	0.0644856	0.066317	0.0659366	0.0601605	0.0625817	0.0596515	0.0605781	0.0617772	0.0628847	0.061838	0.0611914	0.105927	0.117811	0.115825	0.0820347	0.0656878	0.0659784	0.0512074	0.0590245	0.0495396	0.0439907	0.0574682
Q5SSZ5	LDSVDGPGRSPGR	S10_100	LDSVDGPGRSPGR_S10_100	Tensin-3 OS=Mus musculus OX=10090 GN=Tns3 PE=1 SV=1	11	6	0.0840637	0.0788745	0.0771448	0.0734164	0.0548509	0.0517758	0.0517374	0.0528137	0.0764145	0.072071	0.0743004	0.0751076	0.045472	0.0398985	0.044242	0.0478167	0.0628968	0.0582597	0.0618645	0.0623683	0.0597097	0.0625702	0.0638235	0.0645651	0.0683911	0.0655153	0.0594237	0.0645185	0.0613666	0.0586943	0.0651615	0.0608713	0.0835002	0.0845816	0.0779063	0.0735422	0.0573913	0.0516972	0.0506444	0.0511041	0.0698046	0.0687267	0.0781158
P97801	MAMGSGGAGSEQEDTVLFR	S5_50;S10_50	MAMGSGGAGSEQEDTVLFR_S5_50;S10_50	Survival motor neuron protein OS=Mus musculus OX=10090 GN=Smn1 PE=1 SV=1	1	1	0.0621971	0.0672456	0.0726979	0.0669426	0.0627019	0.0575525	0.0447294	0.062399	0.0611874	0.0599758	0.0785541	0.0665388	0.0536147	0.065731	0.0584612	0.0594709	0.0550772	0.0534049	0.0459477	0.0702001	0.0729174	0.0695419	0.0526998	0.0756482	0.041826	0.056265	0.0465803	0.0640505	0.0712268	0.0724009	0.0799346	0.0722785	0.0674021	0.075155	0.0944351	0.0569168	0.0513245	0.0493961	0.0506594	0.0492328	0.0873154	0.0636228	0.100657
Q8CH25	ISSKSPGHMVILNQTK	S2_52;S3_52;S5_97	ISSKSPGHMVILNQTK_S2_52;S3_52;S5_97	SAFB-like transcription modulator OS=Mus musculus OX=10090 GN=Sltm PE=1 SV=1	54	22	0.08025	0.07825	0.05475	0.07075	0.065	0.0575	0.05325	0.0535	0.07025	0.07975	0.07975	0.0685	0.0415	0.04775	0.0485	0.05075	0.0614186	0.0613588	0.0608195	0.0636779	0.0649207	0.0635299	0.0680574	0.0655722	0.061356	0.0612473	0.0611824	0.0599964	0.0625701	0.0614502	0.0617951	0.0610477	0.0814262	0.0794742	0.0560996	0.0692399	0.0623949	0.0564038	0.0487599	0.0508455	0.0713523	0.0811452	0.0812312
O55028	SQDGSHLLK	S1_100	SQDGSHLLK_S1_100	[3-methyl-2-oxobutanoate dehydrogenase [lipoamide]] kinase, mitochondrial OS=Mus musculus OX=10090 GN=Bckdk PE=1 SV=1	4	2	0.0523118	0.0607587	0.0588322	0.0567576	0.067872	0.0665382	0.0776526	0.0631298	0.0626852	0.0687611	0.0721695	0.0652045	0.0534973	0.0585359	0.0585359	0.0567576	0.0590984	0.0630005	0.0616938	0.0561985	0.0553632	0.0542351	0.0551246	0.0595907	0.0507532	0.0558857	0.0587908	0.0610721	0.0925274	0.0753526	0.0777204	0.063593	0.0536613	0.0584658	0.0578111	0.061226	0.0743201	0.0743752	0.0853981	0.0642234	0.0748754	0.0745898	0.0744187
Q8BGZ4	VSPLNLSSVTP	S7_50;S8_50;T10_100	VSPLNLSSVTP_S7_50;S8_50;T10_100	Cell division cycle protein 23 homolog OS=Mus musculus OX=10090 GN=Cdc23 PE=1 SV=2	12	7	0.0847162	0.0674672	0.0724891	0.0611354	0.0600437	0.0617904	0.0661572	0.060917	0.0534934	0.0565502	0.0997817	0.0786026	0.04869	0.0443231	0.0364629	0.0473799	0.0613011	0.0611546	0.0638474	0.0590003	0.064545	0.0649346	0.0657234	0.0591764	0.0600814	0.0595428	0.0651388	0.0645233	0.0625003	0.0616076	0.0629043	0.0640187	0.0864652	0.0690251	0.0710351	0.0648309	0.0582034	0.0595372	0.0629797	0.064407	0.0557062	0.0594222	0.0958416
P35601	KDSEEGEESFSSVQDDLSK	S3_99;S9_84	KDSEEGEESFSSVQDDLSK_S3_99;S9_84	Replication factor C subunit 1 OS=Mus musculus OX=10090 GN=Rfc1 PE=1 SV=2	47	24	0.0775692	0.0806803	0.0716582	0.0844136	0.0707249	0.0609769	0.058488	0.0600436	0.0608732	0.0617028	0.0754952	0.0678212	0.0539251	0.0333921	0.0403401	0.0418957	0.0625481	0.0613264	0.0641767	0.0619928	0.062427	0.0640922	0.064226	0.0631053	0.0610169	0.0617744	0.0619098	0.0622423	0.0632054	0.0613042	0.0620981	0.0625544	0.0774939	0.0822077	0.0697719	0.0850871	0.0707933	0.05945	0.0569048	0.0594556	0.0623401	0.0624149	0.0761995
P15379	SQEMVHLVNK	S1_100	SQEMVHLVNK_S1_100	CD44 antigen OS=Mus musculus OX=10090 GN=Cd44 PE=1 SV=3	36	8	0.0711692	0.0786462	0.0651407	0.0582859	0.0544607	0.0574903	0.146429	0.0553379	0.0543281	0.0615093	0.0727095	0.0621417	0.0400677	0.0418018	0.0392925	0.0411898	0.060195	0.0616898	0.0592723	0.0617388	0.0619487	0.0622768	0.06693	0.065338	0.0603133	0.064607	0.060004	0.060805	0.0636348	0.0650002	0.061649	0.0645972	0.074026	0.0798209	0.0688102	0.0591096	0.0550432	0.057799	0.13698	0.0530286	0.056398	0.0596093	0.0758688
Q99L43	EDAPPEDKESESEAKLDGETASDSESR	S10_49;S12_49;T20_47;S22_47	EDAPPEDKESESEAKLDGETASDSESR_S10_49;S12_49;T20_47;S22_47	Phosphatidate cytidylyltransferase 2 OS=Mus musculus OX=10090 GN=Cds2 PE=1 SV=1	6	3	0.0874146	0.0797783	0.0765842	0.0817241	0.0688377	0.0553271	0.0322344	0.0590719	0.0623761	0.0658272	0.0730597	0.0731331	0.0505177	0.0388795	0.0468096	0.048425	0.0638711	0.0560611	0.060099	0.0585784	0.0608833	0.0622214	0.0712094	0.065582	0.0598731	0.0613053	0.0581792	0.0627493	0.0608819	0.0611638	0.0709349	0.0664066	0.0843483	0.087704	0.0785359	0.0859823	0.0696826	0.0548018	0.0278983	0.0555127	0.0642071	0.0661765	0.0773939
G5E870	TDEAPQGAAASSSVAGAVGMTTSGESESDDSEMGR	S23_68	TDEAPQGAAASSSVAGAVGMTTSGESESDDSEMGR_S23_68	E3 ubiquitin-protein ligase TRIP12 OS=Mus musculus OX=10090 GN=Trip12 PE=1 SV=1	72	32	0.0975177	0.081117	0.0873227	0.0890957	0.043883	0.0562943	0.0545213	0.0323582	0.0753546	0.0647163	0.0744681	0.0673759	0.0465426	0.0598404	0.0323582	0.037234	0.0646358	0.0635258	0.0645228	0.0629234	0.0586804	0.0589475	0.0623742	0.0597798	0.0645028	0.0641137	0.0640974	0.0636886	0.062709	0.0617776	0.0624476	0.0612736	0.0948457	0.080273	0.0850788	0.0890127	0.0470122	0.0600353	0.0549501	0.034028	0.0734411	0.0634557	0.0730361
Q9QYC0	KQKGSEENLDETR	S5_100	KQKGSEENLDETR_S5_100	Alpha-adducin OS=Mus musculus OX=10090 GN=Add1 PE=1 SV=2	31	12	0.0966232	0.0743256	0.0844192	0.0830428	0.0364287	0.0378051	0.037071	0.0383557	0.0882731	0.074142	0.08029	0.0770784	0.0477152	0.0429437	0.0529455	0.048541	0.0623898	0.0623045	0.0637623	0.0654709	0.0591152	0.0586195	0.0617134	0.058769	0.0665193	0.0656011	0.0637221	0.0639738	0.0619728	0.0610889	0.0639308	0.0610465	0.0976064	0.0751847	0.0834426	0.0799401	0.0388379	0.0406461	0.0378587	0.0411331	0.0836356	0.0712302	0.0794112
Q9Z0F8	MDTIQEDPSTDSHADDDGFEKDPFPNSSTAAK	S12_68	MDTIQEDPSTDSHADDDGFEKDPFPNSSTAAK_S12_68	Disintegrin and metalloproteinase domain-containing protein 17 OS=Mus musculus OX=10090 GN=Adam17 PE=1 SV=3	18	13	0.0961538	0.088897	0.0729318	0.058418	0.0478955	0.063135	0.0446299	0.0449927	0.0791001	0.0729318	0.0798258	0.0693033	0.0395501	0.0482583	0.0359216	0.0580552	0.0603077	0.0606929	0.0649314	0.0641331	0.0622676	0.0597376	0.0646574	0.0598373	0.0649326	0.0632978	0.0656855	0.0650444	0.0609445	0.0611838	0.0608123	0.0615341	0.0997464	0.0916331	0.0702693	0.0569859	0.0481212	0.0661189	0.0431828	0.0470407	0.076211	0.0720828	0.0760287
Q9JMH9	FSHSYLSDSDTEAKLTETSA	S7_71;S9_50;T11_50	FSHSYLSDSDTEAKLTETSA_S7_71;S9_50;T11_50	Unconventional myosin-XVIIIa OS=Mus musculus OX=10090 GN=Myo18a PE=1 SV=2	45	27	0.0889051	0.0729927	0.0829197	0.0791241	0.060146	0.0490511	0.0481752	0.0567883	0.0864234	0.0773723	0.0656934	0.0591241	0.039562	0.0423358	0.0452555	0.0461314	0.0631545	0.0612618	0.0631477	0.0622222	0.0625162	0.0630839	0.0639164	0.0642986	0.0637687	0.0629862	0.0640354	0.0622061	0.061279	0.0605165	0.061469	0.0601379	0.0881543	0.0746124	0.0822283	0.0796314	0.060247	0.0486913	0.0471989	0.0553068	0.0848681	0.0769238	0.0642425
Q80U58	SESGGLGVSMVEYVLSSSPADK	S18_88	SESGGLGVSMVEYVLSSSPADK_S18_88	Pumilio homolog 2 OS=Mus musculus OX=10090 GN=Pum2 PE=1 SV=2	8	4	0.0645575	0.0974776	0.0731082	0.0495938	0.0495938	0.0534416	0.0487388	0.0619923	0.064985	0.0735357	0.0756734	0.0889269	0.0517315	0.0530141	0.0538692	0.0397606	0.0621794	0.0671456	0.0654041	0.0618125	0.0651452	0.0636166	0.0643927	0.0680585	0.0592188	0.0567651	0.0605194	0.0601292	0.060862	0.0631204	0.0623643	0.0592661	0.0647856	0.0905869	0.0697492	0.0500644	0.0475033	0.0524188	0.0472298	0.0568373	0.068475	0.0808342	0.0780237
Q6NS82	ATTPQLTDVSEDLDQQSLPSEPEEALNR	T3_87;S10_87	ATTPQLTDVSEDLDQQSLPSEPEEALNR_T3_87;S10_87	Reticulophagy regulator 2 OS=Mus musculus OX=10090 GN=Retreg2 PE=1 SV=2	9	4	0.0685535	0.0660377	0.091195	0.0880503	0.0716981	0.0666667	0.0566038	0.0578616	0.0685535	0.0610063	0.0603774	0.0748428	0.0440252	0.0289308	0.0484277	0.0471698	0.0611554	0.0574273	0.0655825	0.0616192	0.0625098	0.0623234	0.0621057	0.0627184	0.0594624	0.0648263	0.0654381	0.0632985	0.0649243	0.0634807	0.0590188	0.0641091	0.0699287	0.0717356	0.0867448	0.0891406	0.0715518	0.0667296	0.0568558	0.0575515	0.0719197	0.0587063	0.0575578
P19426	SMSADEDLQEPSR	S3_99	SMSADEDLQEPSR_S3_99	Negative elongation factor E OS=Mus musculus OX=10090 GN=Nelfe PE=1 SV=2	18	11	0.0821813	0.0817424	0.0681369	0.0628154	0.0759271	0.0656133	0.0672043	0.0596335	0.0678626	0.0710994	0.0654488	0.065339	0.0388962	0.0398288	0.0445469	0.0437239	0.0623844	0.0611688	0.0585424	0.063046	0.0618953	0.0636207	0.0649528	0.0645572	0.0642841	0.0640787	0.0615994	0.06232	0.0602501	0.0618697	0.061224	0.0642065	0.0823108	0.0834982	0.0727231	0.0622543	0.0766478	0.0644397	0.0646486	0.0577173	0.065961	0.0693286	0.0663872
Q91WG2	QPASLHGSTELLPLSR	S4_100;S8_87	QPASLHGSTELLPLSR_S4_100;S8_87	Rab GTPase-binding effector protein 2 OS=Mus musculus OX=10090 GN=Rabep2 PE=1 SV=3	27	16	0.0826553	0.083395	0.0747041	0.0663831	0.0615754	0.0656435	0.0525148	0.0647189	0.0610207	0.0673077	0.0769231	0.0711908	0.0393861	0.0484467	0.0471524	0.0369822	0.063855	0.0626399	0.0643345	0.0631098	0.0629795	0.0623277	0.0635752	0.0644356	0.0636192	0.0614154	0.0616359	0.0617642	0.0598231	0.0595186	0.0631242	0.0618421	0.081037	0.0833481	0.0726956	0.0658519	0.0612091	0.0659353	0.0517132	0.06288	0.0600477	0.0686112	0.0781322
Q8K012	TISDGTISAAK	T6_99	TISDGTISAAK_T6_99	Formin-binding protein 1-like OS=Mus musculus OX=10090 GN=Fnbp1l PE=1 SV=2	3	1	0.0701203	0.0656883	0.063076	0.0612562	0.0699149	0.0729381	0.0690637	0.0700323	0.0665101	0.0639272	0.0778104	0.0715586	0.0441738	0.0415028	0.0496038	0.0428236	0.0583618	0.0584327	0.0696228	0.0613174	0.0625735	0.0650137	0.0772573	0.0626594	0.058932	0.0559557	0.0642195	0.062185	0.0573332	0.0652033	0.0619988	0.0589341	0.0748651	0.070048	0.0564516	0.0622488	0.0696215	0.0699058	0.0557025	0.0696428	0.0703235	0.0711878	0.0754978
Q6EJB6	LMDGQETEDSDSQEVLQK	T7_90;S10_90	LMDGQETEDSDSQEVLQK_T7_90;S10_90	U3 small nucleolar RNA-associated protein 14 homolog B OS=Mus musculus OX=10090 GN=Utp14b PE=1 SV=2	1	1	0.0911925	0.0956092	0.0913224	0.0789816	0.0453365	0.0389712	0.0393609	0.041829	0.0671603	0.0753442	0.0752143	0.077033	0.0462458	0.048714	0.0381917	0.0494934	0.0678332	0.0631084	0.0718315	0.0679391	0.0551123	0.0548917	0.0561685	0.0496374	0.0712193	0.062747	0.0583661	0.0674566	0.0581251	0.0634607	0.0661676	0.0659354	0.0848995	0.0956757	0.0802881	0.0734166	0.0519502	0.0448358	0.0442548	0.0532179	0.059553	0.0758308	0.081382
Q9JLQ2	TVSTQHSTESQDNDQPDYDSVASDEDTDVETR	S20_98;S23_100;T27_100	TVSTQHSTESQDNDQPDYDSVASDEDTDVETR_S20_98;S23_100;T27_100	ARF GTPase-activating protein GIT2 OS=Mus musculus OX=10090 GN=Git2 PE=1 SV=2	33	11	0.0754761	0.0773572	0.0757113	0.067952	0.0583118	0.0592523	0.0446743	0.0444392	0.0599577	0.0846461	0.0853515	0.0731249	0.0608982	0.0484364	0.0420879	0.0423231	0.0612925	0.0618426	0.0635574	0.0623389	0.0642115	0.0615056	0.0662527	0.0611091	0.0629196	0.0643076	0.0610349	0.0595021	0.0611648	0.0639596	0.0628975	0.0621036	0.0767871	0.0780007	0.0742814	0.0679719	0.0566277	0.0600726	0.0420475	0.0453467	0.0594216	0.0820787	0.0872005
P33611	VSSTPETPLTK	S2_95	VSSTPETPLTK_S2_95	DNA polymerase alpha subunit B OS=Mus musculus OX=10090 GN=Pola2 PE=1 SV=2	10	8	0.0782188	0.0780594	0.0740209	0.0656252	0.0670599	0.0538817	0.0603114	0.0681758	0.072108	0.0709921	0.0667411	0.0689197	0.0430416	0.0451671	0.0417132	0.0459642	0.0654923	0.0625417	0.0655663	0.0626512	0.0626035	0.0597274	0.0635992	0.0612943	0.0626434	0.0629541	0.0594702	0.0635155	0.061435	0.0634173	0.061697	0.0613917	0.074755	0.0781223	0.0706631	0.0655631	0.0670476	0.056466	0.0593563	0.0696192	0.0720488	0.0705838	0.0702445
Q6ZQ58	SLPTTVPESPNYR	S9_98	SLPTTVPESPNYR_S9_98	La-related protein 1 OS=Mus musculus OX=10090 GN=Larp1 PE=1 SV=3	114	41	0.0758027	0.0778992	0.0698444	0.0788922	0.0590312	0.0601346	0.067748	0.0571555	0.0663136	0.0701754	0.0783405	0.0630034	0.0465629	0.0363014	0.0460113	0.0467836	0.0628752	0.0610367	0.0637665	0.0644143	0.0637374	0.0620754	0.0647265	0.0637183	0.0628288	0.061577	0.061398	0.0614312	0.0619717	0.0621835	0.0612734	0.0609862	0.0753959	0.0798148	0.0684985	0.0765938	0.0579201	0.0605825	0.0654571	0.0560965	0.0660064	0.0712703	0.0797948
P19426	SLSEQPVVDTATATEQAK	S1_82	SLSEQPVVDTATATEQAK_S1_82	Negative elongation factor E OS=Mus musculus OX=10090 GN=Nelfe PE=1 SV=2	18	11	0.0693642	0.0895954	0.0928468	0.0646676	0.070448	0.0751445	0.0513006	0.0509393	0.0534682	0.0736994	0.0755058	0.0668353	0.0458815	0.0404624	0.0393786	0.0404624	0.0623844	0.0611688	0.0585424	0.063046	0.0618953	0.0636207	0.0649528	0.0645572	0.0642841	0.0640787	0.0615994	0.06232	0.0602501	0.0618697	0.061224	0.0642065	0.0692526	0.0912288	0.098781	0.0638861	0.0708905	0.0735657	0.0491927	0.0491457	0.0518047	0.0716353	0.0763449
Q80SY5	EGHGSSSFDRELER	S7_90	EGHGSSSFDRELER_S7_90	Pre-mRNA-splicing factor 38B OS=Mus musculus OX=10090 GN=Prpf38b PE=1 SV=1	2	2	0.0607477	0.0699533	0.0716822	0.0652336	0.0568224	0.0508411	0.0482243	0.0628972	0.0733178	0.0808411	0.0807009	0.08	0.0455607	0.0457944	0.0565888	0.0507944	0.0685681	0.0531253	0.0609485	0.0685311	0.0694718	0.0570218	0.059412	0.0651381	0.0614503	0.0642976	0.0546936	0.0692029	0.0648589	0.0561751	0.0697342	0.0573705	0.0549799	0.0817153	0.0729869	0.0590718	0.0507584	0.0553312	0.0503719	0.0599229	0.0740426	0.078025	0.0915669
P98083	ELFDDPSYVNIQNLDK	Y8_94	ELFDDPSYVNIQNLDK_Y8_94	SHC-transforming protein 1 OS=Mus musculus OX=10090 GN=Shc1 PE=1 SV=3	9	5	0.0854085	0.0862647	0.0792009	0.0679986	0.0445951	0.0455227	0.0377453	0.039315	0.0763468	0.0716375	0.0928291	0.0787014	0.0533714	0.0501605	0.0491616	0.041741	0.0638477	0.0625417	0.0651022	0.0637199	0.0614625	0.054499	0.0601007	0.0563662	0.0642414	0.0670027	0.0662794	0.0636135	0.0665395	0.0592478	0.0631949	0.0622407	0.0842387	0.0868599	0.0766108	0.0672017	0.0456912	0.0526011	0.0395493	0.0439234	0.0748396	0.0673293	0.0881987
P29351	GQESEYGNITYPPAVR	Y6_93	GQESEYGNITYPPAVR_Y6_93	Tyrosine-protein phosphatase non-receptor type 6 OS=Mus musculus OX=10090 GN=Ptpn6 PE=1 SV=2	106	29	0.0637544	0.079693	0.0785124	0.0590319	0.0637544	0.0731995	0.0649351	0.0720189	0.0832349	0.0726092	0.0495868	0.0596222	0.0324675	0.0661157	0.0395514	0.0419126	0.0597403	0.0611511	0.0592613	0.0598279	0.0665852	0.0674512	0.0646443	0.0684845	0.0587551	0.0612392	0.060143	0.0597267	0.0640118	0.0647377	0.0620198	0.0622209	0.0665098	0.0812193	0.0825677	0.061493	0.0596727	0.0676335	0.0626025	0.0655386	0.0882883	0.0738934	0.0513835
Q922J3	SPSASSLSSMSSVASSVSSKPSR	S1_99;S3_57	SPSASSLSSMSSVASSVSSKPSR_S1_99;S3_57	CAP-Gly domain-containing linker protein 1 OS=Mus musculus OX=10090 GN=Clip1 PE=1 SV=1	59	37	0.0745393	0.102153	0.0738753	0.0726578	0.0571081	0.0443805	0.0459853	0.0534005	0.0711637	0.0791876	0.0690056	0.0732666	0.0450445	0.0458193	0.051519	0.0408943	0.0624349	0.0626499	0.0626248	0.0650356	0.0611556	0.0610989	0.0635302	0.0609345	0.0624301	0.0640161	0.0616791	0.0637848	0.0611795	0.0612296	0.0648609	0.0613556	0.0747509	0.102091	0.0738603	0.0699503	0.0584681	0.0454796	0.0453207	0.0548706	0.0713711	0.0774508	0.0700494
Q6NS46	QESESEQELVNK	S3_94	QESESEQELVNK_S3_94	Protein RRP5 homolog OS=Mus musculus OX=10090 GN=Pdcd11 PE=1 SV=2	85	35	0.0793282	0.0797062	0.0733881	0.0660979	0.0549735	0.0555136	0.0557296	0.0628578	0.0672859	0.0680959	0.0797062	0.072578	0.0461173	0.0476833	0.0428772	0.0480613	0.063668	0.062825	0.0602454	0.0627176	0.0624783	0.0624376	0.0638727	0.064938	0.0607332	0.0619537	0.0613124	0.0625859	0.0614247	0.0627	0.0626235	0.0634842	0.0777956	0.0792152	0.0760588	0.0658031	0.054938	0.0555139	0.0544777	0.0604378	0.0691745	0.0686281	0.0811694
Q8C0E2	SMSHQAAIASQR	S3_92	SMSHQAAIASQR_S3_92	Vacuolar protein sorting-associated protein 26B OS=Mus musculus OX=10090 GN=Vps26b PE=1 SV=1	29	11	0.0859183	0.0859183	0.0853854	0.071421	0.0745123	0.0820808	0.0673702	0.0745123	0.0545784	0.0460505	0.0653448	0.0610809	0.0424262	0.0320861	0.0340049	0.0373095	0.0619454	0.0625232	0.0651433	0.0621255	0.0591076	0.0595103	0.0605458	0.0622446	0.0602564	0.0637229	0.0652146	0.0621989	0.0610257	0.0645648	0.0636321	0.0662388	0.086291	0.0854935	0.081546	0.0715228	0.0784284	0.0858101	0.0692265	0.0744758	0.0563516	0.0449602	0.0623384
A2BH40	TEPGIGPEGNMGTGAPQPNLMPSTPDSGMYSPSR	Y30_43;S31_43	TEPGIGPEGNMGTGAPQPNLMPSTPDSGMYSPSR_Y30_43;S31_43	AT-rich interactive domain-containing protein 1A OS=Mus musculus OX=10090 GN=Arid1a PE=1 SV=1	78	32	0.0385364	0.137213	0.0506033	0.0247178	0.115415	0.0295835	0.0266641	0.0348385	0.0899183	0.0790191	0.0459323	0.123589	0.0583885	0.0679253	0.0408719	0.0367847	0.0630221	0.0621341	0.0634467	0.0626118	0.062647	0.0634244	0.0632618	0.0634755	0.0631176	0.0620896	0.0627414	0.0628096	0.0613101	0.0609045	0.0612476	0.0617563	0.0381721	0.137859	0.0497896	0.0246446	0.115008	0.029118	0.026312	0.0342627	0.0889336	0.0794477	0.0457016
Q5HZI1	QLSTEQAALQESLEK	S3_50;T4_50	QLSTEQAALQESLEK_S3_50;T4_50	Microtubule-associated tumor suppressor 1 homolog OS=Mus musculus OX=10090 GN=Mtus1 PE=1 SV=2	4	4	0.0957112	0.0918438	0.0877217	0.0803576	0.0590987	0.0532629	0.0503451	0.0553935	0.0633134	0.063105	0.064865	0.0640082	0.0435598	0.0395998	0.0459914	0.041823	0.0635364	0.0655423	0.0631401	0.0621549	0.0631323	0.0622033	0.0697352	0.0587014	0.0617417	0.0579271	0.0582335	0.06155	0.065349	0.0616217	0.0654745	0.0599567	0.0939991	0.0874403	0.0866932	0.0806742	0.058413	0.0534312	0.0450493	0.0588834	0.0639883	0.0679775	0.0695058
B9EJ86	DLPQPSLSPASLHSQGFER	S8_100;S11_100;S14_100	DLPQPSLSPASLHSQGFER_S8_100;S11_100;S14_100	Oxysterol-binding protein-related protein 8 OS=Mus musculus OX=10090 GN=Osbpl8 PE=1 SV=1	57	21	0.0967581	0.088353	0.0864519	0.0669402	0.0635381	0.0730438	0.0648389	0.0502301	0.0498299	0.0606364	0.0684411	0.0670402	0.0479288	0.0418251	0.0386232	0.0355213	0.0580376	0.0592406	0.0582266	0.0600101	0.0685082	0.0693739	0.0655702	0.0662518	0.0601865	0.0595848	0.0610921	0.0602901	0.0629552	0.0652697	0.0626964	0.0627063	0.103238	0.0923561	0.0919426	0.0690759	0.0574322	0.0652006	0.0612341	0.0469495	0.051269	0.0630176	0.0693739
P97801	GTGQSDDSDIWDDTALIK	T2_100;S5_100;S8_100	GTGQSDDSDIWDDTALIK_T2_100;S5_100;S8_100	Survival motor neuron protein OS=Mus musculus OX=10090 GN=Smn1 PE=1 SV=1	1	1	0.0714033	0.096147	0.0615058	0.0530223	0.0661011	0.0434783	0.0487805	0.0604454	0.0699894	0.0540827	0.0738777	0.0629198	0.0554966	0.0516083	0.0590315	0.0721103	0.0550772	0.0534049	0.0459477	0.0702001	0.0729174	0.0695419	0.0526998	0.0756482	0.041826	0.056265	0.0465803	0.0640505	0.0712268	0.0724009	0.0799346	0.0722785	0.0768108	0.106667	0.07931	0.0447503	0.0537097	0.0370426	0.054842	0.0473413	0.0991428	0.0569502	0.0939695
Q6NS46	QESESEQELVNK	S3_96	QESESEQELVNK_S3_96	Protein RRP5 homolog OS=Mus musculus OX=10090 GN=Pdcd11 PE=1 SV=2	85	35	0.0727778	0.0668519	0.0683333	0.0712963	0.0585185	0.0559259	0.077963	0.0551852	0.0744444	0.072963	0.0762963	0.0635185	0.0498148	0.0392593	0.047037	0.0498148	0.063668	0.062825	0.0602454	0.0627176	0.0624783	0.0624376	0.0638727	0.064938	0.0607332	0.0619537	0.0613124	0.0625859	0.0614247	0.0627	0.0626235	0.0634842	0.0713685	0.066437	0.070817	0.0709752	0.0584781	0.0559237	0.0762083	0.0530582	0.0765305	0.0735299	0.0776934
Q3TLH4	QREESETRSESSDFEVVPK	S5_98;T7_98;S9_87	QREESETRSESSDFEVVPK_S5_98;T7_98;S9_87	Protein PRRC2C OS=Mus musculus OX=10090 GN=Prrc2c PE=1 SV=3	99	47	0.0818905	0.0877612	0.0907463	0.0773134	0.0472637	0.0481592	0.00935323	0.0369154	0.0729353	0.0832836	0.0828856	0.0821891	0.0500498	0.0490547	0.0493532	0.0508458	0.063819	0.0630136	0.0634818	0.0638835	0.0612301	0.0600228	0.0635209	0.0603536	0.063275	0.0641539	0.0626848	0.0632965	0.0621187	0.0606669	0.0628654	0.0616136	0.0804749	0.0873464	0.0896513	0.0759002	0.0484105	0.0503199	0.00923468	0.0383602	0.0722907	0.0814166	0.0829264
B2RY04	NSAEIAPPLPVR	S2_100	NSAEIAPPLPVR_S2_100	Dedicator of cytokinesis protein 5 OS=Mus musculus OX=10090 GN=Dock5 PE=1 SV=2	16	11	0.0681802	0.0697115	0.067135	0.05644	0.0643397	0.0629542	0.0629056	0.0610826	0.0761284	0.0727741	0.0787049	0.0705622	0.0459882	0.0485647	0.0444569	0.0500717	0.0618914	0.0575697	0.0595401	0.0607304	0.0670623	0.0662194	0.0647465	0.0649305	0.0632364	0.0615842	0.0624331	0.0618677	0.0614198	0.0609637	0.060118	0.0656868	0.0687402	0.0755603	0.0703593	0.0579915	0.0598664	0.0593229	0.0606256	0.0587019	0.0751213	0.0737379	0.0786629
Q99M54	SPTLGIAR	S1_95	SPTLGIAR_S1_95	Cell division cycle-associated protein 3 OS=Mus musculus OX=10090 GN=Cdca3 PE=1 SV=2	13	7	0.0895557	0.091159	0.070087	0.0735227	0.0602382	0.0579478	0.0487861	0.0414567	0.0758131	0.0602382	0.080852	0.0680257	0.0515346	0.0416858	0.0419148	0.0471828	0.0574636	0.0639021	0.0625768	0.0629533	0.055338	0.0578769	0.0610136	0.0647895	0.0647315	0.0583456	0.0638673	0.0694613	0.0649255	0.0654623	0.0625505	0.0647422	0.0969173	0.0887126	0.0696506	0.072628	0.0676939	0.0622634	0.0497245	0.0397916	0.0728332	0.0642044	0.0787251
O35516	AEDEALLSEDDPIDR	S8_100	AEDEALLSEDDPIDR_S8_100	Neurogenic locus notch homolog protein 2 OS=Mus musculus OX=10090 GN=Notch2 PE=1 SV=2	3	3	0.0972053	0.0864216	0.0809538	0.0864216	0.050729	0.052096	0.0352369	0.0391859	0.0660693	0.0726002	0.0783718	0.0674362	0.0514885	0.0402491	0.0422236	0.0533111	0.0624565	0.0560633	0.0628046	0.0660013	0.0584393	0.0539896	0.0593377	0.0564128	0.0627327	0.0643039	0.0659528	0.0656351	0.067109	0.0641939	0.0713499	0.0632178	0.0970005	0.0960739	0.0803355	0.0816077	0.054102	0.0601389	0.0370109	0.0432926	0.0656398	0.0703659	0.0740607
Q6GQX2	VPSPGGPQLSPQLPR	S10_100	VPSPGGPQLSPQLPR_S10_100	Nck-associated protein 5-like OS=Mus musculus OX=10090 GN=Nckap5l PE=1 SV=1	2	1	0.0701048	0.0814104	0.0684012	0.0610707	0.0657684	0.0628259	0.0597285	0.0649941	0.0667493	0.0641681	0.067472	0.0653038	0.0483197	0.050746	0.0492489	0.0536885	0.0568578	0.0707535	0.0474331	0.0707045	0.0655263	0.0662316	0.0649634	0.0690933	0.0658387	0.0340691	0.0612618	0.0640196	0.0567726	0.0780748	0.0642359	0.0641638	0.0741645	0.0692102	0.0867402	0.0519546	0.0603726	0.0570573	0.0553033	0.0565817	0.0609823	0.113291	0.0662479
Q9ES00	SQSSEGVSSLSSSPSNSLETQSQSLSR	S13_97;S26_95	SQSSEGVSSLSSSPSNSLETQSQSLSR_S13_97;S26_95	Ubiquitin conjugation factor E4 B OS=Mus musculus OX=10090 GN=Ube4b PE=1 SV=3	33	22	0.104	0.0962857	0.0991429	0.0754286	0.0628571	0.0731429	0.064	0.0454286	0.0465714	0.0625714	0.0734286	0.054	0.0265714	0.034	0.0391429	0.0434286	0.065937	0.0648138	0.0640007	0.0634694	0.0589062	0.0603894	0.060482	0.0590494	0.0649847	0.0639427	0.0642411	0.0651825	0.0594264	0.060309	0.0609514	0.0639144	0.0991656	0.0934009	0.0973944	0.0747185	0.0670889	0.0761497	0.066529	0.0483694	0.0450573	0.0615237	0.0718636
P59328	VEKDYNDLFDGDDTSSAGDFLNDNAVEIPSFSK	S15_47;S16_47	VEKDYNDLFDGDDTSSAGDFLNDNAVEIPSFSK_S15_47;S16_47	WD repeat and HMG-box DNA-binding protein 1 OS=Mus musculus OX=10090 GN=Wdhd1 PE=1 SV=2	38	20	0.0921461	0.0787778	0.0935784	0.081165	0.0587252	0.058964	0.0131296	0.0529959	0.0685128	0.0802101	0.0701838	0.0697064	0.0348532	0.0432084	0.0560993	0.0477441	0.066093	0.0644677	0.0652651	0.0642888	0.0614068	0.0584323	0.0583881	0.0604112	0.0625581	0.0629705	0.0649938	0.0632664	0.0618817	0.0618087	0.0612661	0.0625018	0.0878369	0.0769868	0.0903337	0.0795405	0.0602509	0.0635753	0.0141672	0.0552688	0.0689991	0.0802504	0.0680331
P19426	SMSADEDLQEPSR	S3_98	SMSADEDLQEPSR_S3_98	Negative elongation factor E OS=Mus musculus OX=10090 GN=Nelfe PE=1 SV=2	18	11	0.0854291	0.101796	0.0646707	0.0706587	0.0618762	0.0487026	0.0726547	0.0566866	0.0714571	0.0842315	0.0538922	0.0606786	0.0443114	0.0383234	0.0407186	0.0439122	0.0623844	0.0611688	0.0585424	0.063046	0.0618953	0.0636207	0.0649528	0.0645572	0.0642841	0.0640787	0.0615994	0.06232	0.0602501	0.0618697	0.061224	0.0642065	0.0855907	0.104016	0.0690452	0.0700495	0.0624832	0.0478465	0.0699137	0.0548823	0.0694766	0.0821595	0.0546822
P70441	ESSREALVEPASESPRPALAR	S2_50;S3_50;S12_98	ESSREALVEPASESPRPALAR_S2_50;S3_50;S12_98	Na(+)/H(+) exchange regulatory cofactor NHE-RF1 OS=Mus musculus OX=10090 GN=Slc9a3r1 PE=1 SV=3	32	15	0.0736787	0.0699078	0.0692696	0.0679933	0.0598132	0.0579567	0.0575506	0.0556941	0.0763474	0.0719963	0.0823229	0.0692116	0.047224	0.0493705	0.0441492	0.0475141	0.0617082	0.062166	0.0572513	0.0601707	0.0634413	0.063621	0.0666488	0.0675893	0.0628806	0.0627584	0.0609271	0.0641544	0.0622389	0.0615304	0.0628982	0.0600154	0.074411	0.0700826	0.0754041	0.0704237	0.0587574	0.0567729	0.053814	0.0513534	0.0756685	0.071495	0.084207
Q7TPS5	QSSSSDTDLSLTPK	S2_24;S3_24;S4_24;S5_24;T12_91	QSSSSDTDLSLTPK_S2_24;S3_24;S4_24;S5_24;T12_91	C2 domain-containing protein 5 OS=Mus musculus OX=10090 GN=C2cd5 PE=1 SV=2	9	7	0.0790558	0.0790558	0.0681903	0.0653803	0.0646309	0.0586362	0.0464593	0.0522668	0.0655676	0.0689397	0.0788685	0.0803672	0.0449607	0.047396	0.0500187	0.0502061	0.0624209	0.0670321	0.0607718	0.0573804	0.0634482	0.0652594	0.0614854	0.0662836	0.0596695	0.0612265	0.060418	0.0630492	0.0625688	0.0656288	0.0590953	0.064262	0.0789489	0.0735179	0.0699459	0.0710273	0.0634984	0.0560099	0.0471024	0.0491543	0.0684981	0.0701894	0.0813728
P97801	GTGQSDDSDIWDDTALIK	T2_50;S5_50	GTGQSDDSDIWDDTALIK_T2_50;S5_50	Survival motor neuron protein OS=Mus musculus OX=10090 GN=Smn1 PE=1 SV=1	1	1	0.0692419	0.0714858	0.0618689	0.0681199	0.0601058	0.0617086	0.0657157	0.0570604	0.0758134	0.0677993	0.0503286	0.0597852	0.0503286	0.0586632	0.0605866	0.061388	0.0550772	0.0534049	0.0459477	0.0702001	0.0729174	0.0695419	0.0526998	0.0756482	0.041826	0.056265	0.0465803	0.0640505	0.0712268	0.0724009	0.0799346	0.0722785	0.0749161	0.0797659	0.0802393	0.0578249	0.0491206	0.0528783	0.0743085	0.0449485	0.108014	0.0718068	0.064386
A2AIV8	QQQLDMLILSSDLEDSSPR	S11_100	QQQLDMLILSSDLEDSSPR_S11_100	Caspase recruitment domain-containing protein 9 OS=Mus musculus OX=10090 GN=Card9 PE=1 SV=1	24	13	0.0916186	0.114354	0.0895826	0.0824567	0.0461486	0.0451306	0.0427553	0.0400407	0.066169	0.0658297	0.0719376	0.0705803	0.0485239	0.0400407	0.0329148	0.0519172	0.0636006	0.0618109	0.0600614	0.0623796	0.0647191	0.0637976	0.0656825	0.0663303	0.0612123	0.0618462	0.0639856	0.0621591	0.0623655	0.0604915	0.0589211	0.0606366	0.0898145	0.115348	0.0929933	0.0824152	0.044458	0.0441053	0.0405849	0.0376369	0.0673968	0.0663639	0.0700966
Q8C052	SQERPPETPPTSVSESLPTLSDSDPVPVADSDDDAGSESAAR	S21_44;S23_44;S31_99	SQERPPETPPTSVSESLPTLSDSDPVPVADSDDDAGSESAAR_S21_44;S23_44;S31_99	Microtubule-associated protein 1S OS=Mus musculus OX=10090 GN=Map1s PE=1 SV=2	30	14	0.0781306	0.0709954	0.074563	0.0699251	0.0563682	0.0545844	0.0556547	0.0528006	0.0695683	0.0784873	0.0763468	0.0706386	0.0396004	0.0442383	0.0445951	0.0635034	0.0611331	0.0607843	0.064628	0.0632946	0.0621934	0.0630249	0.0651397	0.0633018	0.0644239	0.0621482	0.0610945	0.060513	0.0620583	0.06215	0.0632527	0.0608597	0.0797601	0.072892	0.0720019	0.0689458	0.0565629	0.0540503	0.0533209	0.0520551	0.0673916	0.0788156	0.0779884
Q68ED3	ASAGPSASPVPSAPSSPRPAAALPASESTDPASGSSNK	S15_47;S16_47	ASAGPSASPVPSAPSSPRPAAALPASESTDPASGSSNK_S15_47;S16_47	Terminal nucleotidyltransferase 4B OS=Mus musculus OX=10090 GN=Tent4b PE=1 SV=2	15	5	0.106075	0.0819672	0.072324	0.0626808	0.0337512	0.0703954	0.0578592	0.0588235	0.0578592	0.0675024	0.0819672	0.072324	0.051109	0.0385728	0.0443587	0.0424301	0.0623281	0.0620735	0.0623823	0.0650523	0.0669598	0.0652321	0.0683268	0.0621589	0.0584582	0.0591042	0.0646705	0.0620794	0.061341	0.0604891	0.0625226	0.0568213	0.106281	0.0824632	0.0724015	0.0601725	0.0314776	0.067392	0.052882	0.0590982	0.0618092	0.0713226	0.0791516
Q9JMH9	FSHSYLSDSDTEAK	S7_100;S9_100	FSHSYLSDSDTEAK_S7_100;S9_100	Unconventional myosin-XVIIIa OS=Mus musculus OX=10090 GN=Myo18a PE=1 SV=2	45	27	0.0816794	0.0691603	0.0719084	0.0700763	0.0708397	0.0610687	0.0508397	0.061374	0.0632061	0.0654962	0.0821374	0.0758779	0.0450382	0.0461069	0.0383206	0.0468702	0.0631545	0.0612618	0.0631477	0.0622222	0.0625162	0.0630839	0.0639164	0.0642986	0.0637687	0.0629862	0.0640354	0.0622061	0.061279	0.0605165	0.061469	0.0601379	0.0809772	0.0706841	0.0712979	0.0705149	0.0709478	0.0606115	0.0498018	0.0597638	0.0620592	0.0651066	0.080311
Q3UPF5	SSPTGFGIK	S2_93	SSPTGFGIK_S2_93	Zinc finger CCCH-type antiviral protein 1 OS=Mus musculus OX=10090 GN=Zc3hav1 PE=1 SV=1	18	9	0.0854314	0.082606	0.0728153	0.0711368	0.0532617	0.0488699	0.0505483	0.0522547	0.0713327	0.0802842	0.0747175	0.0700738	0.0441703	0.0480866	0.0474992	0.0469117	0.0650008	0.0641472	0.0655696	0.0637735	0.0658789	0.0611565	0.0625286	0.0621646	0.0650096	0.0614549	0.0593223	0.0614393	0.0608268	0.0598898	0.06181	0.0600276	0.0823125	0.0806494	0.0695483	0.0698588	0.0506332	0.0500456	0.0506284	0.052644	0.0687191	0.0818163	0.0788808
Q64701	SFAPSTPLTGR	T6_93	SFAPSTPLTGR_T6_93	Retinoblastoma-like protein 1 OS=Mus musculus OX=10090 GN=Rbl1 PE=1 SV=3	9	7	0.076197	0.0844231	0.0779899	0.0511495	0.0650179	0.06834	0.0590065	0.0586902	0.0535752	0.0587956	0.0974478	0.0744569	0.0499367	0.0457182	0.0336954	0.04556	0.0634775	0.0632557	0.0686568	0.0673825	0.057803	0.0608353	0.0605824	0.0597394	0.0650015	0.0627409	0.0603921	0.0642113	0.0589415	0.0652982	0.0598065	0.0618753	0.0749476	0.08333	0.0709242	0.0473952	0.0702301	0.070139	0.0608126	0.0613401	0.0514613	0.0585105	0.100747
Q3UPF5	SSPTGFGIK	T4_94	SSPTGFGIK_T4_94	Zinc finger CCCH-type antiviral protein 1 OS=Mus musculus OX=10090 GN=Zc3hav1 PE=1 SV=1	18	9	0.081767	0.0846687	0.0767865	0.0735816	0.0492854	0.0494153	0.0492854	0.0509744	0.0768731	0.0737116	0.0717194	0.074621	0.0449112	0.0456908	0.0470333	0.0496752	0.0650008	0.0641472	0.0655696	0.0637735	0.0658789	0.0611565	0.0625286	0.0621646	0.0650096	0.0614549	0.0593223	0.0614393	0.0608268	0.0598898	0.06181	0.0600276	0.0788072	0.0826897	0.0733649	0.0722829	0.0468682	0.0506204	0.0493794	0.0513707	0.0740803	0.0751424	0.0757399
Q8BU11	LSTTPSPTNSLHEDGVDDFR	S6_64	LSTTPSPTNSLHEDGVDDFR_S6_64	TOX high mobility group box family member 4 OS=Mus musculus OX=10090 GN=Tox4 PE=1 SV=3	13	5	0.089172	0.0677889	0.0605096	0.0882621	0.0541401	0.0518653	0.0814377	0.0568699	0.0805278	0.0832575	0.0514104	0.0655141	0.0432211	0.0350318	0.0536852	0.0373066	0.0607266	0.0643728	0.066385	0.0612045	0.0635083	0.0650318	0.0707166	0.0668575	0.0639916	0.0608644	0.0620903	0.0607988	0.0594148	0.0599396	0.0549696	0.0591278	0.0918985	0.0659046	0.0570445	0.0902506	0.0533517	0.0499126	0.0720715	0.0532343	0.0787557	0.085609	0.0518187
Q80WQ8	TEVPTDPLNSLEQPTSGK	T5_99;S10_100	TEVPTDPLNSLEQPTSGK_T5_99;S10_100	Mis18-binding protein 1 OS=Mus musculus OX=10090 GN=Mis18bp1 PE=1 SV=1	3	2	0.0638419	0.0824625	0.0712521	0.0649819	0.0708721	0.065362	0.066502	0.0638419	0.068212	0.0594718	0.0820825	0.0638419	0.0467414	0.0385712	0.0378111	0.0541516	0.0618351	0.0546847	0.0627359	0.0670032	0.0609723	0.0598983	0.0545644	0.0617675	0.0675961	0.0646195	0.0651984	0.0603705	0.0647125	0.0639551	0.0664618	0.0636248	0.0639556	0.0934112	0.0703543	0.0600766	0.0720031	0.0675957	0.0754976	0.0640257	0.0625098	0.0570106	0.0779869
Q91W96	IKEEVLSESETEAHQDAAALDPDVVIK	S7_84;S9_84	IKEEVLSESETEAHQDAAALDPDVVIK_S7_84;S9_84	Anaphase-promoting complex subunit 4 OS=Mus musculus OX=10090 GN=Anapc4 PE=1 SV=1	17	11	0.0661346	0.103763	0.0826682	0.0746864	0.0667047	0.0587229	0.0496009	0.0478905	0.0655644	0.0769669	0.0718358	0.0604333	0.0381984	0.0450399	0.036488	0.0553022	0.0610862	0.0634008	0.0659654	0.0634991	0.0659357	0.0636934	0.067423	0.0628879	0.0606334	0.0606398	0.0636212	0.0604421	0.0648715	0.0593103	0.0577544	0.0588358	0.0677544	0.102423	0.0784285	0.0736082	0.0633121	0.0576985	0.0460398	0.0476579	0.0676719	0.0794325	0.0706628
Q4V9W2	SYSSATEEDSAK	Y2_48;S3_48;S4_48;T6_48	SYSSATEEDSAK_Y2_48;S3_48;S4_48;T6_48	Protein SREK1IP1 OS=Mus musculus OX=10090 GN=Srek1ip1 PE=1 SV=1	1	1	0.0670296	0.0750731	0.0610985	0.0623984	0.0545174	0.0473676	0.0651609	0.0643484	0.0744231	0.0627234	0.0635359	0.0662171	0.0512675	0.0600422	0.0650796	0.0597173	0.0821081	0.0654564	0.0498167	0.0525739	0.101148	0.0493715	0.0568032	0.0676399	0.0540181	0.0604945	0.0366177	0.0503775	0.0795982	0.0660621	0.0686379	0.0592766	0.0481736	0.0676801	0.0723742	0.0700378	0.0318059	0.0566153	0.0676929	0.0561389	0.0813013	0.0611848	0.10239
Q60591	DAGLSPEQPALALAGVAASPR	S5_100	DAGLSPEQPALALAGVAASPR_S5_100	Nuclear factor of activated T-cells, cytoplasmic 2 OS=Mus musculus OX=10090 GN=Nfatc2 PE=1 SV=3	2	2	0.0969123	0.0785692	0.0785692	0.0790278	0.0450932	0.0492204	0.0426475	0.0623662	0.0661877	0.0738306	0.0713849	0.0715378	0.0415775	0.0530419	0.0415775	0.0484561	0.0618393	0.0630533	0.0608341	0.0603511	0.0630625	0.0618547	0.0699739	0.0600751	0.0639086	0.0554384	0.0635736	0.0655908	0.064569	0.0578431	0.06302	0.0650125	0.0972208	0.0773019	0.0801218	0.0812344	0.0443594	0.0493648	0.0378097	0.0644022	0.0642485	0.0826173	0.0696586
Q9Z0P4	SETLVNAQQTPLGTPK	T10_100;T14_100	SETLVNAQQTPLGTPK_T10_100;T14_100	Paralemmin-1 OS=Mus musculus OX=10090 GN=Palm PE=1 SV=1	28	12	0.0746868	0.0834448	0.0756599	0.0464664	0.0651989	0.0559543	0.0508454	0.0634959	0.0616713	0.0665369	0.0793091	0.0845396	0.0485342	0.0467096	0.0461014	0.0508454	0.0636868	0.0625491	0.0625426	0.0617954	0.062917	0.0603796	0.0636613	0.0609503	0.0611722	0.0630576	0.0628634	0.0601521	0.0612909	0.0622013	0.0653818	0.0653985	0.0731685	0.0832355	0.0754779	0.0469151	0.064655	0.0578193	0.0498317	0.064998	0.0629012	0.0658348	0.0787146
Q61136	YLAEDSNISVPSEPSSPQSSTR	S19_84;S20_97;T21_97	YLAEDSNISVPSEPSSPQSSTR_S19_84;S20_97;T21_97	Serine/threonine-protein kinase PRP4 homolog OS=Mus musculus OX=10090 GN=Prpf4b PE=1 SV=3	26	11	0.0883095	0.0656013	0.0630782	0.0756939	0.0462574	0.0487805	0.0756939	0.0647603	0.0731707	0.059714	0.0706476	0.0849453	0.0378469	0.0294365	0.0546678	0.0613961	0.0640847	0.0624579	0.0614215	0.0647204	0.063726	0.0642517	0.0650037	0.0639747	0.0651571	0.0629379	0.0608868	0.0621793	0.0611623	0.058553	0.0591029	0.06038	0.0864054	0.0658587	0.0643942	0.0733343	0.0455148	0.0476046	0.0730147	0.0634729	0.0704147	0.0594911	0.0727549
A6X919	SSPPPLSGASEVDAGELGSER	S2_91	SSPPPLSGASEVDAGELGSER_S2_91	Probable C-mannosyltransferase DPY19L1 OS=Mus musculus OX=10090 GN=Dpy19l1 PE=1 SV=1	3	3	0.0812834	0.0994652	0.0663102	0.0502674	0.0566845	0.0641711	0.0534759	0.0513369	0.0802139	0.0759358	0.0459893	0.0705882	0.0459893	0.0470588	0.0406417	0.0705882	0.0581676	0.063697	0.064607	0.05764	0.0624746	0.0723654	0.0631737	0.0581109	0.0491389	0.0618848	0.070437	0.0510883	0.0685671	0.0688327	0.0615091	0.0683059	0.0856041	0.095659	0.0628745	0.053424	0.0555821	0.0543228	0.0518556	0.0541185	0.0999995	0.0751686	0.0399972
Q6P9P0	MSSEESPILEAFMK	S2_33;S3_33;S6_33	MSSEESPILEAFMK_S2_33;S3_33;S6_33	SMC5-SMC6 complex localization factor protein 2 OS=Mus musculus OX=10090 GN=Slf2 PE=2 SV=2	1	1	0.0942397	0.0991771	0.0875134	0.081932	0.0639714	0.0578175	0.0603936	0.0686941	0.0525224	0.059034	0.0572451	0.0568157	0.0381395	0.0410733	0.0407156	0.0407156	0.0690443	0.0596155	0.0650602	0.0687768	0.063317	0.0640229	0.0611606	0.0703039	0.0590796	0.0560706	0.0577292	0.0544862	0.0586693	0.0596879	0.0650989	0.0678772	0.0854001	0.104089	0.0841612	0.0745356	0.0632146	0.0565037	0.0617833	0.0611353	0.0556236	0.0658747	0.0620433
P13405	IPGGNIYISPLKSPYK	S9_100;S13_100	IPGGNIYISPLKSPYK_S9_100;S13_100	Retinoblastoma-associated protein OS=Mus musculus OX=10090 GN=Rb1 PE=1 SV=2	15	8	0.0857659	0.0873464	0.0759604	0.0682837	0.0560913	0.0576073	0.0466084	0.0569622	0.0643486	0.073251	0.081734	0.0706706	0.0464149	0.04048	0.0460278	0.0424475	0.0624736	0.064832	0.0644655	0.0673841	0.0581477	0.0568477	0.0600099	0.0623518	0.0645002	0.0670298	0.0660581	0.0622167	0.0602329	0.0624747	0.0604985	0.0604767	0.0862069	0.0846018	0.0739918	0.0636332	0.0605741	0.063634	0.0487714	0.057367	0.0626472	0.0686229	0.0776964
O70551	GSAPHSESDIPEQEEEILGSDDDEQEDPNDYCK	S6_87;S8_87;S20_100	GSAPHSESDIPEQEEEILGSDDDEQEDPNDYCK_S6_87;S8_87;S20_100	SRSF protein kinase 1 OS=Mus musculus OX=10090 GN=Srpk1 PE=1 SV=2	30	15	0.0720358	0.0689038	0.0693512	0.0756152	0.0577181	0.0684564	0.0787472	0.0644295	0.0653244	0.0689038	0.0671141	0.0653244	0.0340045	0.0348993	0.0407159	0.0684564	0.0624662	0.0623102	0.0628369	0.0585847	0.0625757	0.062047	0.058899	0.065401	0.0596384	0.0617457	0.0692021	0.063219	0.0628235	0.0648256	0.0618546	0.0615705	0.0717817	0.0688328	0.068699	0.0803408	0.057414	0.0686758	0.083222	0.0613214	0.0681805	0.069462	0.0603678
Q6ZQ58	EQFDTLTPEPPVDPNQEVPPGPPR	T7_99	EQFDTLTPEPPVDPNQEVPPGPPR_T7_99	La-related protein 1 OS=Mus musculus OX=10090 GN=Larp1 PE=1 SV=3	114	41	0.0864297	0.0912763	0.0686591	0.0759289	0.0557351	0.0573506	0.0436187	0.0751212	0.0646204	0.0565428	0.0815832	0.0630048	0.0242326	0.0500808	0.0411955	0.0646204	0.0628752	0.0610367	0.0637665	0.0644143	0.0637374	0.0620754	0.0647265	0.0637183	0.0628288	0.061577	0.061398	0.0614312	0.0619717	0.0621835	0.0612734	0.0609862	0.0858809	0.0934284	0.0672695	0.073644	0.0546319	0.0577206	0.0421021	0.0736564	0.0642574	0.0573682	0.0830155
A2AIV8	QQQLDMLILSSDLEDSSPR	S10_100;S11_100;S17_99	QQQLDMLILSSDLEDSSPR_S10_100;S11_100;S17_99	Caspase recruitment domain-containing protein 9 OS=Mus musculus OX=10090 GN=Card9 PE=1 SV=1	24	13	0.0858283	0.080173	0.0868263	0.0618762	0.0485695	0.0738523	0.0618762	0.0452428	0.0658683	0.0552229	0.0798403	0.078177	0.0342648	0.0499002	0.0382568	0.0542249	0.0636006	0.0618109	0.0600614	0.0623796	0.0647191	0.0637976	0.0656825	0.0663303	0.0612123	0.0618462	0.0639856	0.0621591	0.0623655	0.0604915	0.0589211	0.0606366	0.0842976	0.0810231	0.0903028	0.0619622	0.0468789	0.0723111	0.0588464	0.0426072	0.0672176	0.0557765	0.0779445
Q8K212	VGLVEDSPSTAGDGDDSPVVSLTVPSTSPPSSSGLSR	S28_56	VGLVEDSPSTAGDGDDSPVVSLTVPSTSPPSSSGLSR_S28_56	Phosphofurin acidic cluster sorting protein 1 OS=Mus musculus OX=10090 GN=Pacs1 PE=1 SV=2	14	9	0.058294	0.0741534	0.0570081	0.0681526	0.075868	0.071153	0.0638663	0.0574368	0.0591513	0.0818688	0.0741534	0.075868	0.0642949	0.0351479	0.0364338	0.0471496	0.061856	0.0622	0.0640915	0.0613621	0.0651868	0.0641651	0.0630747	0.0630844	0.0642085	0.0620979	0.0622553	0.0652131	0.0618417	0.0591046	0.0607635	0.0594948	0.0590816	0.0747396	0.055763	0.0696293	0.072964	0.0695191	0.0634784	0.0570792	0.057754	0.0826516	0.0746732
O70305	QSSIGNSPSGPVLASPQAGIIPAEAVSMPVPAASPTPASPASNR	T36_95	QSSIGNSPSGPVLASPQAGIIPAEAVSMPVPAASPTPASPASNR_T36_95	Ataxin-2 OS=Mus musculus OX=10090 GN=Atxn2 PE=1 SV=1	36	15	0.081646	0.081646	0.0731548	0.0365774	0.0529066	0.0529066	0.0346179	0.0385369	0.0685826	0.0790333	0.0744611	0.103201	0.0535598	0.0496408	0.0600914	0.0594383	0.060449	0.0597825	0.0601074	0.0626528	0.0643714	0.0619123	0.0689616	0.0634716	0.0602806	0.0595454	0.0611373	0.0599596	0.0656604	0.0621908	0.0639562	0.0655611	0.083544	0.0844755	0.0752809	0.0361112	0.0508378	0.052857	0.0310501	0.037555	0.070373	0.0820979	0.0753345
Q3UPF5	ASQEFLEDGDPDGLFSR	S2_100	ASQEFLEDGDPDGLFSR_S2_100	Zinc finger CCCH-type antiviral protein 1 OS=Mus musculus OX=10090 GN=Zc3hav1 PE=1 SV=1	18	9	0.0786675	0.0761298	0.0754819	0.0634955	0.0506452	0.0557205	0.0482695	0.0536148	0.0711625	0.0777496	0.0790454	0.0766157	0.0463798	0.0501053	0.0501053	0.0468117	0.0650008	0.0641472	0.0655696	0.0637735	0.0658789	0.0611565	0.0625286	0.0621646	0.0650096	0.0614549	0.0593223	0.0614393	0.0608268	0.0598898	0.06181	0.0600276	0.0757023	0.0742351	0.0720066	0.062278	0.0480866	0.0569908	0.0482866	0.0539478	0.0684708	0.0791359	0.0833472
P35279	VAAALPGMESTQDRSREDMIDIK	S15_75	VAAALPGMESTQDRSREDMIDIK_S15_75	Ras-related protein Rab-6A OS=Mus musculus OX=10090 GN=Rab6a PE=1 SV=4	12	4	0.0827733	0.0784252	0.0737608	0.0728121	0.0567634	0.0609534	0.053522	0.0553403	0.0667246	0.0734445	0.0695707	0.0678314	0.0453791	0.0487786	0.0442723	0.0496482	0.0616791	0.0641752	0.058653	0.0613036	0.0639479	0.0586729	0.0669914	0.0636801	0.0629968	0.0593679	0.0626038	0.0597825	0.0648237	0.0614875	0.0655624	0.0642723	0.0834206	0.0759643	0.0781729	0.073831	0.0551776	0.0645776	0.0496632	0.0540206	0.0658399	0.0769005	0.0690791
A2A5R2	QSLSSADNLEPDVQGHQVAAR	S5_95	QSLSSADNLEPDVQGHQVAAR_S5_95	Brefeldin A-inhibited guanine nucleotide-exchange protein 2 OS=Mus musculus OX=10090 GN=Arfgef2 PE=1 SV=1	25	19	0.0841066	0.0688417	0.0628554	0.0601616	0.0571685	0.0493864	0.0422029	0.055672	0.08261	0.0670458	0.0796169	0.0844059	0.0517809	0.0454954	0.0511823	0.0574678	0.0615692	0.0598032	0.063104	0.0633163	0.0632353	0.0604022	0.0712708	0.0652267	0.0593269	0.0622599	0.0598607	0.0628414	0.0607285	0.0609664	0.0640522	0.0620364	0.0848604	0.0715098	0.0618762	0.0590259	0.0561611	0.0507918	0.0367849	0.0530212	0.0865007	0.0668962	0.0826232
Q6ZQ88	ASPPGGLAEPPGSAGPQAGPTAGPGSATPMETGIAETPEGR	T37_100	ASPPGGLAEPPGSAGPQAGPTAGPGSATPMETGIAETPEGR_T37_100	Lysine-specific histone demethylase 1A OS=Mus musculus OX=10090 GN=Kdm1a PE=1 SV=2	26	18	0.0708183	0.0796911	0.07279	0.0622741	0.0584949	0.0555373	0.0509366	0.0540585	0.0757476	0.0791982	0.0800197	0.065396	0.0471574	0.0414065	0.0560302	0.0504436	0.0605488	0.0601276	0.0591425	0.0593659	0.0649808	0.0611778	0.0641971	0.0619232	0.0631008	0.0627387	0.065479	0.0631198	0.0644952	0.0639356	0.0635302	0.062137	0.0729063	0.0826154	0.076718	0.0653876	0.0561123	0.0565869	0.0494583	0.0544171	0.0748272	0.0786874	0.0761764
Q80TH2	HPSREQLIDYLMLK	S3_96	HPSREQLIDYLMLK_S3_96	Erbin OS=Mus musculus OX=10090 GN=Erbin PE=1 SV=3	118	37	0.0815265	0.0835863	0.0702515	0.0781657	0.0497615	0.0400043	0.032307	0.0436904	0.0860798	0.0781657	0.0865134	0.0744796	0.0417389	0.0531223	0.050412	0.0501951	0.0657151	0.0656623	0.0657649	0.066155	0.0587164	0.0583007	0.0600634	0.0598967	0.0643679	0.0655382	0.0654075	0.0642863	0.0602107	0.0600579	0.05895	0.0609068	0.0783577	0.0804021	0.0674699	0.074628	0.0535281	0.0433393	0.0339731	0.0460714	0.0844657	0.0753303	0.0835419
Q9JLQ2	TVSTQHSTESQDNDQPDYDSVASDEDTDVETR	T1_73;S20_97;S23_99	TVSTQHSTESQDNDQPDYDSVASDEDTDVETR_T1_73;S20_97;S23_99	ARF GTPase-activating protein GIT2 OS=Mus musculus OX=10090 GN=Git2 PE=1 SV=2	33	11	0.0822898	0.0836315	0.0889982	0.0921288	0.0460644	0.0608229	0.0845259	0.0737925	0.0599284	0.0599284	0.0509839	0.0608229	0.0241503	0.0451699	0.0442755	0.0424866	0.0612925	0.0618426	0.0635574	0.0623389	0.0642115	0.0615056	0.0662527	0.0611091	0.0629196	0.0643076	0.0610349	0.0595021	0.0611648	0.0639596	0.0628975	0.0621036	0.083944	0.0845538	0.0875519	0.0924032	0.0448542	0.0618306	0.0797695	0.0755017	0.0595522	0.0582668	0.0522283
Q6NS46	ERQESESEQELVNK	S5_100	ERQESESEQELVNK_S5_100	Protein RRP5 homolog OS=Mus musculus OX=10090 GN=Pdcd11 PE=1 SV=2	85	35	0.08932	0.085125	0.064237	0.0672085	0.058294	0.0546233	0.0565461	0.0665094	0.064674	0.0728894	0.0740255	0.0648488	0.0465828	0.0463206	0.0438734	0.0449222	0.063668	0.062825	0.0602454	0.0627176	0.0624783	0.0624376	0.0638727	0.064938	0.0607332	0.0619537	0.0613124	0.0625859	0.0614247	0.0627	0.0626235	0.0634842	0.0876632	0.084667	0.0666271	0.0669614	0.0583021	0.0546665	0.0553193	0.063999	0.0665416	0.0735168	0.0754436
E9Q6J5	KPDYSSSEEELDDSPDVLDSR	Y4_93;S5_50;S6_50	KPDYSSSEEELDDSPDVLDSR_Y4_93;S5_50;S6_50	Biorientation of chromosomes in cell division protein 1-like 1 OS=Mus musculus OX=10090 GN=Bod1l PE=1 SV=1	49	32	0.0780884	0.0830861	0.077776	0.0729346	0.0595034	0.0604404	0.0551304	0.0493519	0.082149	0.0810558	0.0659066	0.0627831	0.0371701	0.0434171	0.0501327	0.0410745	0.0638318	0.0643407	0.0662279	0.0653238	0.0601058	0.0583192	0.0650558	0.0604765	0.0666056	0.0649522	0.0655219	0.0630115	0.0575434	0.0587764	0.0614909	0.0584166	0.0770272	0.0813088	0.0739435	0.0703003	0.0623332	0.0652545	0.0533581	0.0513821	0.0776581	0.0785751	0.0633341
Q9D2V7	ADTDLSEGFSSPSSLMSPSTPSSLGPSLSSTSGIGTSPSQR	S37_72	ADTDLSEGFSSPSSLMSPSTPSSLGPSLSSTSGIGTSPSQR_S37_72	Coronin-7 OS=Mus musculus OX=10090 GN=Coro7 PE=1 SV=2	94	28	0.0799758	0.0805816	0.0584671	0.0875492	0.0778552	0.0521054	0.0454408	0.0602848	0.0711905	0.064223	0.0681612	0.0708876	0.0369585	0.044532	0.0563466	0.0454408	0.0626655	0.0622357	0.0616672	0.0625579	0.0653069	0.0650813	0.0645319	0.0634316	0.0606574	0.0608125	0.0610017	0.0615627	0.0621282	0.0621999	0.0614687	0.0626909	0.0796807	0.0808388	0.0591944	0.0873763	0.0744307	0.0499862	0.0439638	0.059337	0.0732761	0.0659358	0.069762
Q7TSG2	TTPGVQPTQGDAATQDLDFDLSSDSESSESSSR	S25_41	TTPGVQPTQGDAATQDLDFDLSSDSESSESSSR_S25_41	RNA polymerase II subunit A C-terminal domain phosphatase OS=Mus musculus OX=10090 GN=Ctdp1 PE=1 SV=1	19	10	0.0765432	0.0600823	0.0559671	0.090535	0.0716049	0.0584362	0.0576132	0.0650206	0.0691358	0.0633745	0.0740741	0.0765432	0.0427984	0.0337449	0.0625514	0.0419753	0.0589804	0.058821	0.0614215	0.0619617	0.0654838	0.0656592	0.0690364	0.0660004	0.063032	0.0627929	0.0617473	0.0634096	0.0599049	0.0596335	0.0621828	0.0599324	0.0811404	0.0638635	0.0569705	0.0913547	0.0683671	0.0556448	0.0521773	0.0615945	0.0685772	0.0631018	0.0750043
Q9CQT2	QNSHPYLADR	S3_100	QNSHPYLADR_S3_100	RNA-binding protein 7 OS=Mus musculus OX=10090 GN=Rbm7 PE=1 SV=1	11	4	0.0898009	0.0989315	0.0857212	0.0762506	0.0627489	0.0661972	0.0621175	0.0623604	0.051967	0.0571151	0.0694512	0.0645945	0.0388052	0.036814	0.0376396	0.0394852	0.0619526	0.0590007	0.0651	0.0644325	0.0570571	0.0619102	0.0616535	0.0594062	0.0660053	0.0626256	0.0658256	0.0637937	0.0619947	0.0611346	0.062784	0.0653237	0.0903021	0.104461	0.0820322	0.0737251	0.068513	0.0666123	0.0627673	0.0653964	0.0490485	0.0568167	0.0657297
P47811	HTDDEMTGYVATR	Y9_100	HTDDEMTGYVATR_Y9_100	Mitogen-activated protein kinase 14 OS=Mus musculus OX=10090 GN=Mapk14 PE=1 SV=3	29	12	0.0982753	0.0986539	0.0934288	0.0892448	0.0459666	0.0429753	0.0484277	0.043619	0.0663751	0.0631756	0.0677761	0.0639329	0.0438841	0.0457962	0.0449821	0.0434865	0.0614895	0.0631249	0.0616784	0.0622915	0.059497	0.0627124	0.0572784	0.0645628	0.0598998	0.061886	0.0619729	0.0637835	0.0662595	0.0643014	0.0645298	0.0647321	0.0995431	0.0973379	0.0943442	0.0892323	0.0481188	0.0426809	0.0526588	0.0420786	0.0690156	0.0635807	0.068115
O88685	MQEMNLLPTPESPVTR	S12_47;T15_47	MQEMNLLPTPESPVTR_S12_47;T15_47	26S proteasome regulatory subunit 6A OS=Mus musculus OX=10090 GN=Psmc3 PE=1 SV=2	86	20	0.0630508	0.0840678	0.0467797	0.0630508	0.059661	0.0542373	0.0474576	0.0474576	0.0752542	0.0833898	0.0820339	0.08	0.0664407	0.0542373	0.0555932	0.0372881	0.0640287	0.0658598	0.0631295	0.0626306	0.0612825	0.0611509	0.059225	0.0632526	0.0616833	0.0628149	0.0624617	0.0622566	0.0621793	0.0623671	0.0618522	0.0638253	0.0615913	0.0798384	0.0463476	0.0629662	0.0608915	0.0554751	0.0501191	0.0469278	0.0763073	0.0830334	0.0821452
Q99L43	EDAPPEDKESESEAK	S10_100	EDAPPEDKESESEAK_S10_100	Phosphatidate cytidylyltransferase 2 OS=Mus musculus OX=10090 GN=Cds2 PE=1 SV=1	6	3	0.0778014	0.0806653	0.0722573	0.0635556	0.0572404	0.0642532	0.068035	0.0508518	0.0650242	0.0642165	0.0745704	0.0706418	0.0494199	0.0443531	0.0459319	0.0511823	0.0638711	0.0560611	0.060099	0.0585784	0.0608833	0.0622214	0.0712094	0.065582	0.0598731	0.0613053	0.0581792	0.0627493	0.0608819	0.0611638	0.0709349	0.0664066	0.0754519	0.0891276	0.0744734	0.0672052	0.058236	0.063965	0.0591809	0.0480295	0.0672714	0.0648837	0.0793937
Q8C0T5	GSGFSLDVIDGPISQR	S2_93	GSGFSLDVIDGPISQR_S2_93	Signal-induced proliferation-associated 1-like protein 1 OS=Mus musculus OX=10090 GN=Sipa1l1 PE=1 SV=2	3	3	0.061665	0.0822199	0.0709147	0.0400822	0.0750257	0.024666	0.0729702	0.0729702	0.0503597	0.0565262	0.0914697	0.105858	0.0606372	0.028777	0.065776	0.0400822	0.0543889	0.0642816	0.0680322	0.0654819	0.060693	0.0617691	0.0617586	0.0515771	0.0707824	0.0564571	0.0676166	0.063434	0.058895	0.0651189	0.0711149	0.0585987	0.0703607	0.0793766	0.064688	0.0379868	0.0767137	0.0247816	0.0733246	0.0877992	0.044153	0.0621346	0.083951
Q64701	YSSPAAGSAK	S2_49;S3_49	YSSPAAGSAK_S2_49;S3_49	Retinoblastoma-like protein 1 OS=Mus musculus OX=10090 GN=Rbl1 PE=1 SV=3	9	7	0.0853102	0.0859825	0.0693671	0.0644929	0.0614435	0.0589224	0.0518392	0.0639166	0.0685747	0.0733529	0.0723204	0.0664858	0.0431713	0.0452123	0.0426431	0.046965	0.0634775	0.0632557	0.0686568	0.0673825	0.057803	0.0608353	0.0605824	0.0597394	0.0650015	0.0627409	0.0603921	0.0642113	0.0589415	0.0652982	0.0598065	0.0618753	0.0840923	0.0850522	0.0632186	0.059888	0.0665122	0.0606039	0.0535411	0.0669466	0.066011	0.0731546	0.07493
Q9JLQ2	TVSTQHSTESQDNDQPDYDSVASDEDTDVETR	S20_85;S23_100;T27_100	TVSTQHSTESQDNDQPDYDSVASDEDTDVETR_S20_85;S23_100;T27_100	ARF GTPase-activating protein GIT2 OS=Mus musculus OX=10090 GN=Git2 PE=1 SV=2	33	11	0.0783657	0.0897522	0.071891	0.0734539	0.0605046	0.0428667	0.0475553	0.0580487	0.0654164	0.0736772	0.0683188	0.0805983	0.0421969	0.0495646	0.0450994	0.0526903	0.0612925	0.0618426	0.0635574	0.0623389	0.0642115	0.0615056	0.0662527	0.0611091	0.0629196	0.0643076	0.0610349	0.0595021	0.0611648	0.0639596	0.0628975	0.0621036	0.0797314	0.090504	0.0705373	0.0734795	0.0587606	0.0434627	0.0447616	0.0592375	0.0648352	0.0714465	0.0698028
Q8K2Z4	LQPLTSVDSDNDFVTPKPR	T5_50;S6_50;S9_100	LQPLTSVDSDNDFVTPKPR_T5_50;S6_50;S9_100	Condensin complex subunit 1 OS=Mus musculus OX=10090 GN=Ncapd2 PE=1 SV=2	84	33	0.0839962	0.0865504	0.0962563	0.072174	0.0631978	0.0608626	0.0488214	0.0545136	0.0599869	0.0624681	0.0729037	0.0685251	0.0454645	0.0429833	0.0351748	0.0461213	0.0642886	0.0635866	0.0635543	0.0638589	0.0615409	0.0603474	0.061961	0.0609556	0.0619783	0.0633598	0.0635952	0.0629427	0.0626481	0.0616823	0.0622804	0.06142	0.0818779	0.0852991	0.0949129	0.0708272	0.0643545	0.0632023	0.049378	0.0560444	0.0606537	0.0617853	0.0718401
Q923J1	RASTEDSPEVDSK	S3_95	RASTEDSPEVDSK_S3_95	Transient receptor potential cation channel subfamily M member 7 OS=Mus musculus OX=10090 GN=Trpm7 PE=1 SV=1	1	1	0.0735863	0.066096	0.0688946	0.074821	0.0522677	0.0588526	0.0511976	0.0629681	0.0612396	0.0532554	0.0615689	0.0692238	0.0586056	0.0553132	0.0646967	0.067413	0.0497876	0.103457	0.0708863	0.0918117	0.0222368	0.0455967	0.0730696	0.0578474	0.0440084	0.0222368	0.0586179	0.0753192	0.0600066	0.0572828	0.0844673	0.0833681	0.0794334	0.0343355	0.0522336	0.0437978	0.126325	0.069368	0.0376566	0.0585011	0.0747867	0.128712	0.0564493
Q8K394	GAAGGALPTSPSPALGAK	T9_47;S10_47	GAAGGALPTSPSPALGAK_T9_47;S10_47	Inactive phospholipase C-like protein 2 OS=Mus musculus OX=10090 GN=Plcl2 PE=1 SV=2	6	5	0.0953727	0.0724126	0.0798304	0.0611091	0.0494525	0.0554574	0.0522783	0.0709996	0.0794772	0.0529848	0.0819498	0.0586365	0.0385023	0.0480396	0.048746	0.054751	0.0636084	0.0669701	0.0584967	0.0611495	0.0626631	0.0632105	0.0636179	0.0593801	0.0577333	0.0571415	0.0639317	0.062519	0.0638898	0.0648906	0.0620169	0.0687809	0.0932605	0.0672545	0.084884	0.0621587	0.0490868	0.0545706	0.0511129	0.074371	0.0856259	0.0576751	0.0797297
P70671	DFVHLGASPDTNGK	T11_90	DFVHLGASPDTNGK_T11_90	Interferon regulatory factor 3 OS=Mus musculus OX=10090 GN=Irf3 PE=1 SV=1	11	7	0.0796229	0.0748095	0.0872443	0.0730044	0.0563578	0.0601685	0.0224629	0.0447252	0.0695949	0.0820297	0.0734055	0.0716005	0.0517449	0.0501404	0.0515443	0.0515443	0.0546182	0.0597478	0.0622105	0.0612715	0.0609966	0.0635333	0.0641269	0.0659213	0.0584574	0.0620723	0.0639887	0.0617888	0.0640784	0.0666012	0.0610309	0.0695564	0.0901692	0.0774447	0.0867422	0.0736967	0.0571486	0.0585766	0.0216662	0.0419646	0.0736368	0.0817391	0.0709549
Q8CIB6	LASTDDGYIDLQFK	Y8_87	LASTDDGYIDLQFK_Y8_87	Transmembrane protein 230 OS=Mus musculus OX=10090 GN=Tmem230 PE=1 SV=1	2	2	0.0768839	0.102342	0.061609	0.0595723	0.064664	0.0651731	0.0641548	0.0544807	0.0697556	0.0692464	0.0804481	0.0422607	0.0448065	0.0544807	0.0386965	0.0514257	0.0597631	0.0614792	0.0611389	0.059406	0.0561835	0.0598322	0.0629153	0.0530606	0.0617201	0.0596951	0.0641101	0.0616518	0.0695154	0.070313	0.0681034	0.0711124	0.0794634	0.102823	0.0622431	0.0619411	0.0710916	0.067282	0.0629851	0.0634213	0.0698099	0.0716513	0.0775093
Q3U2S4	EEVGAGYNSEDEYEAAAAR	S9_90	EEVGAGYNSEDEYEAAAAR_S9_90	OTU domain-containing protein 5 OS=Mus musculus OX=10090 GN=Otud5 PE=1 SV=2	1	1	0.0715278	0.0972222	0.0861111	0.0451389	0.0465278	0.0520833	0.0527778	0.0527778	0.0819444	0.0680556	0.0958333	0.0645833	0.0458333	0.0479167	0.0333333	0.0583333	0.0678972	0.0635835	0.0688475	0.058943	0.0496304	0.0672779	0.0573479	0.0632819	0.0632619	0.073398	0.0581794	0.0690732	0.0534447	0.0579609	0.0646763	0.0631963	0.0658729	0.0956104	0.0782086	0.0478853	0.0586204	0.0484072	0.0575463	0.0521501	0.0809956	0.057978	0.102999
Q5SV85	QLSLEGAGLAMEEFK	S3_100	QLSLEGAGLAMEEFK_S3_100	Synergin gamma OS=Mus musculus OX=10090 GN=Synrg PE=1 SV=1	14	12	0.085327	0.102316	0.080993	0.0739893	0.0711809	0.0716316	0.0541225	0.0623396	0.0527703	0.0577977	0.0680605	0.0637612	0.0428195	0.0347063	0.0381388	0.0400458	0.0627587	0.0619222	0.0611331	0.0648681	0.064066	0.0607871	0.0666814	0.0640467	0.0621915	0.0588782	0.0645243	0.0632039	0.0606386	0.0620293	0.0579322	0.0643387	0.0850174	0.103322	0.082845	0.0713236	0.0694755	0.0736867	0.0507538	0.0608643	0.0530583	0.0613834	0.065958
Q68FF6	SQSELDDQHDYDSVASDEDTDQEPLPSAGATR	S13_97;S16_99;T20_100	SQSELDDQHDYDSVASDEDTDQEPLPSAGATR_S13_97;S16_99;T20_100	ARF GTPase-activating protein GIT1 OS=Mus musculus OX=10090 GN=Git1 PE=1 SV=1	10	4	0.0556946	0.0607009	0.0657071	0.0744681	0.0694618	0.0438048	0.0607009	0.063204	0.0669587	0.0982478	0.0725907	0.068836	0.0481852	0.0625782	0.0456821	0.043179	0.0607975	0.0660889	0.0598598	0.0596031	0.0708159	0.0649475	0.0739729	0.0690416	0.0610322	0.0595532	0.0575427	0.0596652	0.0577283	0.0592963	0.0615906	0.0584641	0.0568797	0.057029	0.0681564	0.0775766	0.0609039	0.0418782	0.0509509	0.0568412	0.0681204	0.102435	0.0783286
Q61599	VDKATFMVGSYGPRPEEYEFLTPVEEAPK	S10_44;Y11_44	VDKATFMVGSYGPRPEEYEFLTPVEEAPK_S10_44;Y11_44	Rho GDP-dissociation inhibitor 2 OS=Mus musculus OX=10090 GN=Arhgdib PE=1 SV=3	99	16	0.0951543	0.0909583	0.0728208	0.0671359	0.0415539	0.0361397	0.0522469	0.0469681	0.0812128	0.0808067	0.0743097	0.0622631	0.0541419	0.0403357	0.0514348	0.0525176	0.0627328	0.0629276	0.0596449	0.0634582	0.0624282	0.0621893	0.0596587	0.0616606	0.0636805	0.0612761	0.0600642	0.0659628	0.0634375	0.0639669	0.0637232	0.0631885	0.0946662	0.0902116	0.076198	0.066028	0.0415425	0.0362685	0.0546573	0.0475397	0.0795938	0.0823034	0.0772132
Q60591	TSPDPTPVSTAPSK	T6_100	TSPDPTPVSTAPSK_T6_100	Nuclear factor of activated T-cells, cytoplasmic 2 OS=Mus musculus OX=10090 GN=Nfatc2 PE=1 SV=3	2	2	0.0943168	0.0843746	0.0781047	0.0722379	0.0553092	0.0472928	0.0475167	0.053697	0.0667294	0.0719244	0.0726857	0.0699091	0.0480989	0.0472032	0.0438891	0.0467106	0.0618393	0.0630533	0.0608341	0.0603511	0.0630625	0.0618547	0.0699739	0.0600751	0.0639086	0.0554384	0.0635736	0.0655908	0.064569	0.0578431	0.06302	0.0650125	0.0948189	0.0831907	0.0798181	0.0744134	0.0545252	0.0475327	0.0422164	0.0555682	0.0649125	0.0806559	0.0710793
Q8CJF7	EVSVSSVTEEPK	S3_33;S5_33;S6_33	EVSVSSVTEEPK_S3_33;S5_33;S6_33	Protein ELYS OS=Mus musculus OX=10090 GN=Ahctf1 PE=1 SV=1	48	27	0.0727713	0.0733296	0.061046	0.0465289	0.0686767	0.0636516	0.075563	0.051368	0.0690489	0.0824493	0.0740741	0.0701656	0.0550903	0.0357342	0.0478318	0.0526708	0.0615026	0.0615967	0.0609265	0.0657479	0.0606793	0.063594	0.0687466	0.0637853	0.063532	0.0612033	0.0626959	0.0622123	0.0613169	0.0591991	0.0625064	0.0607551	0.0739603	0.0744139	0.0626301	0.0442357	0.0707458	0.0625642	0.0687053	0.050339	0.0679355	0.0842062	0.0738515
Q99K01	GSDAVSETSSVSHIEDLEK	S9_81;S10_81	GSDAVSETSSVSHIEDLEK_S9_81;S10_81	Pyridoxal-dependent decarboxylase domain-containing protein 1 OS=Mus musculus OX=10090 GN=Pdxdc1 PE=1 SV=2	24	16	0.0782035	0.0807606	0.0799702	0.0631393	0.0605356	0.0597917	0.0563976	0.0563976	0.0623954	0.065278	0.0833643	0.0708574	0.0471452	0.0423098	0.0417984	0.0516552	0.061939	0.0610482	0.0625532	0.0639295	0.0617799	0.0614019	0.0650462	0.0608746	0.063083	0.0642717	0.0628979	0.0614142	0.0610596	0.061342	0.0627993	0.06456	0.0788617	0.0826288	0.0798515	0.0616883	0.0612024	0.0608224	0.0541556	0.0578668	0.0617795	0.0634383	0.0827844
Q8K394	GAAGGALPTSPSPALGAK	S12_100	GAAGGALPTSPSPALGAK_S12_100	Inactive phospholipase C-like protein 2 OS=Mus musculus OX=10090 GN=Plcl2 PE=1 SV=2	6	5	0.0748004	0.0679942	0.0692409	0.0616261	0.068567	0.067691	0.0643216	0.0622999	0.062839	0.0696789	0.0740591	0.0652313	0.0502712	0.0468008	0.0443411	0.0502375	0.0636084	0.0669701	0.0584967	0.0611495	0.0626631	0.0632105	0.0636179	0.0593801	0.0577333	0.0571415	0.0639317	0.062519	0.0638898	0.0648906	0.0620169	0.0687809	0.0731716	0.0631749	0.0736521	0.0627084	0.0680859	0.0666338	0.0629116	0.065283	0.0677262	0.0758758	0.0720802
Q3U1F9	AADTELGPGVEGPYEVLK	Y14_100	AADTELGPGVEGPYEVLK_Y14_100	Phosphoprotein associated with glycosphingolipid-enriched microdomains 1 OS=Mus musculus OX=10090 GN=Pag1 PE=1 SV=2	2	1	0.0736952	0.0776966	0.0731385	0.0704941	0.0701113	0.0585595	0.05762	0.0533403	0.072199	0.0835073	0.0630828	0.0646138	0.05254	0.0437717	0.0460682	0.0395616	0.0609359	0.0571	0.0569083	0.0704072	0.0723003	0.0660868	0.0749928	0.0688451	0.0628344	0.0663506	0.0522999	0.0572783	0.0565838	0.0538542	0.0656834	0.0575389	0.0749889	0.0843716	0.0796894	0.0620821	0.0601283	0.0549432	0.0476414	0.0480411	0.0712467	0.0780387	0.0747895
Q7TN58	LLPELSPEPGSPHSR	S14_95	LLPELSPEPGSPHSR_S14_95	Transmembrane channel-like protein 8 OS=Mus musculus OX=10090 GN=Tmc8 PE=1 SV=2	1	1	0.0749041	0.0777307	0.0747022	0.065213	0.0670301	0.0567333	0.0706642	0.0472441	0.0541086	0.0666263	0.0635978	0.069251	0.0619826	0.0468403	0.0502726	0.0530991	0.0919293	0.129012	0.0900819	0.0630669	0.0244397	0.0676536	0.0244397	0.0244397	0.0244397	0.0244397	0.101593	0.0727466	0.0635085	0.0799076	0.0244397	0.0938618	0.0363925	0.0269105	0.0370388	0.0461842	0.122499	0.0374548	0.129141	0.0863399	0.098885	0.121761	0.0279601
P25911	VIEDNEYTAR	Y7_100	VIEDNEYTAR_Y7_100	Tyrosine-protein kinase Lyn OS=Mus musculus OX=10090 GN=Lyn PE=1 SV=4	24	8	0.0756864	0.0769505	0.0716995	0.0757836	0.0694629	0.0608408	0.0636932	0.0586043	0.0674532	0.0783443	0.0642443	0.0638877	0.0461898	0.0418463	0.0475187	0.0377946	0.0641536	0.0627689	0.0649309	0.0609105	0.061509	0.0628972	0.0612198	0.061229	0.0641512	0.0612459	0.0635077	0.0658875	0.0625111	0.0610419	0.0602527	0.0617831	0.0738047	0.0766927	0.0690799	0.0778342	0.0706483	0.0605133	0.0650862	0.0598769	0.0657788	0.0800236	0.0632842
Q8VDW0	FEVNVAELPEEIDISTYIEQSR	S21_98	FEVNVAELPEEIDISTYIEQSR_S21_98	ATP-dependent RNA helicase DDX39A OS=Mus musculus OX=10090 GN=Ddx39a PE=1 SV=1	21	5	0.083612	0.0824972	0.0602007	0.0568562	0.0691193	0.0546265	0.0668896	0.0914158	0.0479376	0.083612	0.057971	0.0624303	0.0222965	0.0490524	0.0691193	0.0423634	0.0615193	0.0619364	0.0627476	0.0617643	0.0586609	0.0638056	0.0616758	0.0622692	0.0579909	0.0619274	0.063391	0.0640818	0.0659106	0.0648924	0.063706	0.0637208	0.0845876	0.0828978	0.0597109	0.0572914	0.0733331	0.0532837	0.0674984	0.0913687	0.0514477	0.0840302	0.0569157
P25911	VIEDNEYTAR	Y7_96	VIEDNEYTAR_Y7_96	Tyrosine-protein kinase Lyn OS=Mus musculus OX=10090 GN=Lyn PE=1 SV=4	24	8	0.0718869	0.0708639	0.0733749	0.070585	0.0710964	0.0622152	0.0625407	0.0588673	0.0670511	0.0748628	0.0673765	0.0715149	0.0447782	0.0452897	0.0470566	0.0406398	0.0641536	0.0627689	0.0649309	0.0609105	0.061509	0.0628972	0.0612198	0.061229	0.0641512	0.0612459	0.0635077	0.0658875	0.0625111	0.0610419	0.0602527	0.0617831	0.0701334	0.0706605	0.0707281	0.0725297	0.0723445	0.0619101	0.0639392	0.0601745	0.065418	0.0765042	0.0664016
Q91YE7	GLVAAYSGDSDNEEELVER	S7_91;S10_91	GLVAAYSGDSDNEEELVER_S7_91;S10_91	RNA-binding protein 5 OS=Mus musculus OX=10090 GN=Rbm5 PE=1 SV=1	11	6	0.0756054	0.0756054	0.0756054	0.0826934	0.0531601	0.0401654	0.0330774	0.0661548	0.0773774	0.0815121	0.0608387	0.0785588	0.0324867	0.0460721	0.0649734	0.0561134	0.0599855	0.0682409	0.0637489	0.0605023	0.0617217	0.0614142	0.0649791	0.0600937	0.0631055	0.0634349	0.0642616	0.0597296	0.06092	0.064006	0.0611921	0.0626642	0.0786286	0.0691165	0.0739868	0.0852654	0.0537306	0.0407997	0.0317564	0.0686762	0.0764929	0.0801619	0.0590612
Q80WJ7	LSSQLSEEK	S6_100	LSSQLSEEK_S6_100	Protein LYRIC OS=Mus musculus OX=10090 GN=Mtdh PE=1 SV=1	81	30	0.0988239	0.112723	0.0880811	0.0724505	0.0678682	0.0776946	0.12255	0.0580419	0.0375235	0.0408839	0.0523904	0.0505575	0.0299883	0.0294792	0.0287154	0.0322285	0.0616469	0.0616458	0.0609782	0.062752	0.0655748	0.0644856	0.066317	0.0659366	0.0601605	0.0625817	0.0596515	0.0605781	0.0617772	0.0628847	0.061838	0.0611914	0.100608	0.11476	0.0906543	0.0724594	0.0649546	0.0756152	0.115976	0.0552453	0.0391447	0.0410002	0.0551202
Q8VDZ4	SEPSLEPESFRSPTFGK	S12_46;T14_46	SEPSLEPESFRSPTFGK_S12_46;T14_46	Palmitoyltransferase ZDHHC5 OS=Mus musculus OX=10090 GN=Zdhhc5 PE=1 SV=1	5	4	0.0845937	0.0825553	0.0830038	0.0793754	0.0469648	0.0443149	0.0394635	0.0443557	0.0766847	0.0805169	0.0736679	0.0742794	0.0487586	0.0448449	0.0478617	0.0487586	0.0639418	0.0647706	0.0653217	0.0739426	0.0628374	0.0553149	0.0663023	0.0486331	0.0607067	0.0634412	0.0633524	0.0687631	0.0564565	0.0607269	0.0629057	0.062583	0.0831279	0.0800868	0.0798425	0.0674504	0.0469621	0.0503385	0.037399	0.0573074	0.0793717	0.0797461	0.0730648
Q5PSV9	VQMPEPLLTGPEIQSPTSTEQSVTPDRKPR	T24_74	VQMPEPLLTGPEIQSPTSTEQSVTPDRKPR_T24_74	Mediator of DNA damage checkpoint protein 1 OS=Mus musculus OX=10090 GN=Mdc1 PE=1 SV=1	35	23	0.0887263	0.0704864	0.0679101	0.0768755	0.0560594	0.0452391	0.0291632	0.0519373	0.0854287	0.0804823	0.0659522	0.0823372	0.0468879	0.0475062	0.0539984	0.0510099	0.0657782	0.063306	0.065476	0.0635968	0.0586263	0.0581162	0.0583416	0.0566662	0.0661789	0.0642498	0.064896	0.0641206	0.0602056	0.0643266	0.0643504	0.0617645	0.0849119	0.0700904	0.0652906	0.0760941	0.0601941	0.0490021	0.031467	0.057697	0.081261	0.0788546	0.0639749
Q99K01	GSDAVSETSSVSHIEDLEK	S6_92;T8_52;S9_52;S10_52;S12_52	GSDAVSETSSVSHIEDLEK_S6_92;T8_52;S9_52;S10_52;S12_52	Pyridoxal-dependent decarboxylase domain-containing protein 1 OS=Mus musculus OX=10090 GN=Pdxdc1 PE=1 SV=2	24	16	0.0895598	0.0858239	0.0780493	0.0613893	0.0608845	0.0632068	0.052605	0.0544225	0.0615913	0.0616922	0.0701737	0.0812803	0.0477585	0.04271	0.0400848	0.0487682	0.061939	0.0610482	0.0625532	0.0639295	0.0617799	0.0614019	0.0650462	0.0608746	0.063083	0.0642717	0.0628979	0.0614142	0.0610596	0.061342	0.0627993	0.06456	0.0902305	0.0877284	0.0778617	0.0599234	0.0614985	0.0642372	0.0504673	0.0557888	0.0609272	0.0598984	0.0696214
Q8BGD9	SRTGSESSQTGASATSGR	S1_100;T3_100;S5_100	SRTGSESSQTGASATSGR_S1_100;T3_100;S5_100	Eukaryotic translation initiation factor 4B OS=Mus musculus OX=10090 GN=Eif4b PE=1 SV=1	45	20	0.0728248	0.0769964	0.0758045	0.068534	0.0631704	0.0570918	0.0766389	0.0578069	0.0698451	0.0659118	0.0638856	0.0673421	0.0457688	0.0414779	0.0493445	0.0475566	0.0638164	0.0620999	0.0615751	0.0644125	0.0620327	0.0599872	0.0675513	0.0638664	0.0611241	0.061373	0.0588697	0.0607096	0.0619606	0.0620798	0.0641209	0.0644208	0.0712712	0.0774367	0.0768878	0.0664513	0.0636006	0.0594405	0.070857	0.0565295	0.071366	0.0670739	0.0677765
Q62422	TLSNAEDYLDDEDSD	S14_100	TLSNAEDYLDDEDSD_S14_100	Osteoclast-stimulating factor 1 OS=Mus musculus OX=10090 GN=Ostf1 PE=1 SV=2	27	7	0.0785713	0.0713055	0.0665414	0.0662421	0.0556008	0.0501424	0.0511599	0.0517345	0.0682052	0.0645304	0.0636686	0.0662541	0.0548227	0.0610471	0.0659788	0.0641953	0.0595118	0.0642311	0.0511923	0.0609122	0.0576905	0.0607435	0.0544357	0.0518766	0.0489533	0.0556218	0.0547279	0.0644173	0.0784422	0.0806108	0.07113	0.0855031	0.0803864	0.0675926	0.0791424	0.0662144	0.0586812	0.0502606	0.0572227	0.0607198	0.0848316	0.0706384	0.0708335
Q99LL5	GKLQEEGGSEEEEAGNPSEDGMQSGPTQAPPR	S9_100;S18_99	GKLQEEGGSEEEEAGNPSEDGMQSGPTQAPPR_S9_100;S18_99	Periodic tryptophan protein 1 homolog OS=Mus musculus OX=10090 GN=Pwp1 PE=1 SV=1	24	8	0.0825921	0.0715375	0.0642948	0.0782719	0.0630241	0.0524778	0.0579416	0.0632783	0.0851334	0.0602287	0.0626429	0.0726811	0.0341804	0.0457433	0.0573062	0.0486658	0.0625497	0.0635023	0.0628909	0.0607338	0.0646857	0.0690034	0.0648461	0.0646353	0.0627785	0.0592039	0.0625416	0.0598328	0.0605883	0.0620715	0.0599266	0.0602096	0.0824194	0.070317	0.0638122	0.0804436	0.0608156	0.0474701	0.0557728	0.0611084	0.0846458	0.0634993	0.06252
Q60591	TSPDPTPVSTAPSK	T6_99	TSPDPTPVSTAPSK_T6_99	Nuclear factor of activated T-cells, cytoplasmic 2 OS=Mus musculus OX=10090 GN=Nfatc2 PE=1 SV=3	2	2	0.0873021	0.0914593	0.0777649	0.0780706	0.0493978	0.0477471	0.0474415	0.0513542	0.0682888	0.0711622	0.0707342	0.0711622	0.0440179	0.0473192	0.0491533	0.0476249	0.0618393	0.0630533	0.0608341	0.0603511	0.0630625	0.0618547	0.0699739	0.0600751	0.0639086	0.0554384	0.0635736	0.0655908	0.064569	0.0578431	0.06302	0.0650125	0.0877725	0.0901818	0.0794758	0.0804268	0.0487007	0.0479925	0.0421522	0.0531471	0.0664337	0.0798063	0.0691753
Q99L02	DLFSLDSEGPSPTSPPLR	S14_100	DLFSLDSEGPSPTSPPLR_S14_100	PAXIP1-associated glutamate-rich protein 1A OS=Mus musculus OX=10090 GN=Pagr1a PE=1 SV=1	1	1	0.0855199	0.0923226	0.0641399	0.0641399	0.0553936	0.047619	0.0553936	0.0369291	0.0524781	0.0767736	0.0680272	0.0651118	0.0495627	0.0767736	0.05345	0.0563654	0.0456317	0.0575443	0.0399401	0.0562567	0.0686305	0.0715066	0.0866863	0.0821105	0.0454594	0.0588939	0.0512351	0.0531543	0.0586458	0.0717919	0.0692601	0.0832527	0.109213	0.0934933	0.0935823	0.0664398	0.0470345	0.0388069	0.0372377	0.0262086	0.0672711	0.0759654	0.077373
P49769	ETQDSGSGNDDGGFSEEWEAQR	S7_89	ETQDSGSGNDDGGFSEEWEAQR_S7_89	Presenilin-1 OS=Mus musculus OX=10090 GN=Psen1 PE=1 SV=1	7	6	0.0877743	0.0585162	0.114943	0.0647858	0.061651	0.077325	0.0438871	0.0407524	0.0971787	0.0522466	0.0480669	0.0564263	0.031348	0.0376176	0.0553814	0.0721003	0.0660141	0.0661963	0.0576234	0.0645118	0.0600169	0.0635199	0.0585399	0.0595018	0.0592217	0.0586057	0.0571846	0.058747	0.064993	0.0646848	0.0757919	0.0648473	0.0824237	0.0547979	0.123653	0.0622533	0.0636778	0.0754626	0.0464737	0.0424565	0.101721	0.0552637	0.0521061
Q6PGL7	TSLLFEDDAESGSSLFGLPPTSVPSATTK	T1_50;S2_50	TSLLFEDDAESGSSLFGLPPTSVPSATTK_T1_50;S2_50	WASH complex subunit 2 OS=Mus musculus OX=10090 GN=Washc2 PE=1 SV=1	38	19	0.0733573	0.10441	0.0765077	0.0760576	0.0567057	0.0679568	0.0567057	0.0585059	0.049955	0.0477048	0.10216	0.0666067	0.0454545	0.0423042	0.0409541	0.0346535	0.0618811	0.0616039	0.0631224	0.0647588	0.0625961	0.0598055	0.0621497	0.06138	0.0645401	0.0630983	0.0648245	0.0632939	0.0618613	0.0598639	0.0636371	0.0615834	0.0741806	0.106057	0.0758449	0.0734935	0.056687	0.0711043	0.0570942	0.0596454	0.0484344	0.0473095	0.0986159
G5E870	DDSLDLSPQGRLSDVLK	S7_91;S13_100	DDSLDLSPQGRLSDVLK_S7_91;S13_100	E3 ubiquitin-protein ligase TRIP12 OS=Mus musculus OX=10090 GN=Trip12 PE=1 SV=1	72	32	0.0722154	0.0960832	0.0688494	0.0706854	0.0559976	0.0676255	0.0342717	0.0489596	0.0712974	0.0700734	0.0865973	0.0679315	0.0501836	0.0458996	0.0462056	0.0471236	0.0646358	0.0635258	0.0645228	0.0629234	0.0586804	0.0589475	0.0623742	0.0597798	0.0645028	0.0641137	0.0640974	0.0636886	0.062709	0.0617776	0.0624476	0.0612736	0.0700116	0.0947788	0.0668653	0.0703933	0.0597984	0.0718883	0.0344306	0.0513212	0.0692642	0.0684882	0.0846598
Q64700	LFENDSPSEGSTSGR	S6_99	LFENDSPSEGSTSGR_S6_99	Retinoblastoma-like protein 2 OS=Mus musculus OX=10090 GN=Rbl2 PE=1 SV=3	2	2	0.072043	0.0692473	0.0683871	0.0651613	0.0649462	0.0458065	0.0582796	0.0673118	0.0694624	0.0670968	0.0789247	0.0746237	0.0511828	0.0498925	0.0468817	0.0507527	0.0573221	0.0619248	0.0654663	0.0583836	0.0690668	0.0676098	0.0606653	0.0646655	0.0624098	0.055293	0.0681759	0.0578024	0.0675688	0.0613159	0.064188	0.058142	0.0780393	0.0694356	0.0648634	0.0693015	0.0583886	0.0420688	0.0596513	0.0646341	0.0691099	0.0753485	0.0718829
P70399	ETVVSGPLGVEDISPSMSPDDKSFTR	S14_20;S16_20;S18_20;S23_20;T25_20	ETVVSGPLGVEDISPSMSPDDKSFTR_S14_20;S16_20;S18_20;S23_20;T25_20	TP53-binding protein 1 OS=Mus musculus OX=10090 GN=Tp53bp1 PE=1 SV=3	30	19	0.101764	0.0712347	0.0820896	0.0753053	0.0549525	0.050882	0.0189959	0.0535957	0.0698779	0.0725916	0.068521	0.087517	0.0542741	0.0400271	0.0529172	0.0454545	0.0589498	0.0595374	0.0626387	0.0618318	0.0639842	0.0651511	0.0643479	0.0620565	0.0654422	0.0641048	0.0624026	0.0629614	0.0610817	0.060695	0.0632366	0.0615782	0.107482	0.0744949	0.0815962	0.0758295	0.0534736	0.0486258	0.0183802	0.0537733	0.0664824	0.070505	0.0683669
P18760	MASGVAVSDGVIK	S3_100	MASGVAVSDGVIK_S3_100	Cofilin-1 OS=Mus musculus OX=10090 GN=Cfl1 PE=1 SV=3	48	12	0.080046	0.0826328	0.0744773	0.0649565	0.0608608	0.0496515	0.0536394	0.0591722	0.0691241	0.0682978	0.0730402	0.0707049	0.0506215	0.0440109	0.0475677	0.0511964	0.062139	0.0634848	0.063019	0.0620596	0.0610624	0.0637146	0.0607419	0.0617939	0.0617832	0.0627934	0.0614062	0.0610567	0.0640247	0.0653	0.0598144	0.0658062	0.0803767	0.0812151	0.0737406	0.0653083	0.0621897	0.0486237	0.0550999	0.0597485	0.0698093	0.0678652	0.0742171
Q9ESK9	VSTSQASPQSAASPR	S7_100;S13_100	VSTSQASPQSAASPR_S7_100;S13_100	RB1-inducible coiled-coil protein 1 OS=Mus musculus OX=10090 GN=Rb1cc1 PE=1 SV=3	1	1	0.0905359	0.0866591	0.0777651	0.0765108	0.050057	0.0470924	0.049943	0.0554162	0.0766249	0.0784493	0.0652223	0.0648803	0.0425314	0.0444698	0.0472064	0.0466363	0.0662206	0.0514812	0.0549092	0.0729916	0.0547301	0.0639544	0.0636133	0.0626824	0.0644152	0.06245	0.0646076	0.0689938	0.0639574	0.0602057	0.0670094	0.057778	0.0846765	0.104256	0.0877152	0.064921	0.0566466	0.0456053	0.0486252	0.0547553	0.0736743	0.0778021	0.0625241
P40201	LKENTNHDDSSRDSYSSDR	S10_100;S11_99;S14_82	LKENTNHDDSSRDSYSSDR_S10_100;S11_99;S14_82	Chromodomain-helicase-DNA-binding protein 1 OS=Mus musculus OX=10090 GN=Chd1 PE=1 SV=3	22	15	0.0682037	0.0753425	0.0699402	0.0748601	0.057978	0.0564345	0.0581709	0.0629944	0.0601003	0.0667567	0.0903917	0.0703261	0.0478487	0.04235	0.0444723	0.0538298	0.0605366	0.0594616	0.0619268	0.0616042	0.0685188	0.0644163	0.0676642	0.0668666	0.062918	0.0589991	0.0619438	0.0616948	0.0601181	0.060605	0.0637062	0.0590199	0.0701831	0.0789307	0.0703542	0.0756977	0.0527104	0.0545746	0.0535537	0.0586861	0.0595037	0.0704842	0.0909018
Q921M4	NVDDSASEESNQALHVAMEK	S5_50;S7_50	NVDDSASEESNQALHVAMEK_S5_50;S7_50	Golgin subfamily A member 2 OS=Mus musculus OX=10090 GN=Golga2 PE=1 SV=3	49	24	0.0791736	0.0744986	0.0657518	0.0676369	0.0596441	0.0553461	0.0665058	0.0580606	0.0712562	0.071784	0.0781179	0.066355	0.0444126	0.0439602	0.0464485	0.0510481	0.0610959	0.0623928	0.0623717	0.0624259	0.0627169	0.0620651	0.0639028	0.0632414	0.0654077	0.0630817	0.0622465	0.0629664	0.0614477	0.0614942	0.0614801	0.0616631	0.0810626	0.0746905	0.0659435	0.0677752	0.0594888	0.0557817	0.0651016	0.0574291	0.0681469	0.071183	0.0785033
Q80UW5	RPVSTGSDGLPGETDPLVK	S4_67;T5_67;S7_67	RPVSTGSDGLPGETDPLVK_S4_67;T5_67;S7_67	Serine/threonine-protein kinase MRCK gamma OS=Mus musculus OX=10090 GN=Cdc42bpg PE=1 SV=2	2	2	0.054102	0.0784922	0.0776053	0.0776053	0.0492239	0.0399113	0.0505543	0.0509978	0.097561	0.05898	0.0780488	0.0838137	0.0443459	0.0425721	0.0567627	0.0594235	0.0608238	0.0842843	0.0593021	0.066929	0.063099	0.0635788	0.0665334	0.0579166	0.0579106	0.0607601	0.0567562	0.0681557	0.0564513	0.0571665	0.0614815	0.0588512	0.055383	0.0579851	0.0814812	0.072196	0.0485724	0.0390859	0.0473102	0.0548258	0.104895	0.0604398	0.0856227
P83093	KISRDELSLEDSSR	S3_100	KISRDELSLEDSSR_S3_100	Stromal interaction molecule 2 OS=Mus musculus OX=10090 GN=Stim2 PE=1 SV=2	5	4	0.0729814	0.0775203	0.0739369	0.0728619	0.0600812	0.0581701	0.0523172	0.0579312	0.0711897	0.0738175	0.0678452	0.0708313	0.0377449	0.0470616	0.0570951	0.0486144	0.0613238	0.0612112	0.0712091	0.0625671	0.0586512	0.0611156	0.0684491	0.0622493	0.0681305	0.0600124	0.0597853	0.0591934	0.0636255	0.0620753	0.0601103	0.0602909	0.0741751	0.0789333	0.0647145	0.0725822	0.0638466	0.059323	0.0476379	0.0580034	0.0651255	0.0766645	0.0707295
Q6P5G6	SESLIDASEDSQLEAAIR	S1_50;S3_50	SESLIDASEDSQLEAAIR_S1_50;S3_50	UBX domain-containing protein 7 OS=Mus musculus OX=10090 GN=Ubxn7 PE=1 SV=2	8	7	0.0811325	0.0779263	0.0793935	0.0664602	0.0668949	0.0710792	0.0643408	0.0674927	0.0604282	0.057222	0.0703184	0.0627649	0.0439083	0.0397239	0.0445604	0.0463537	0.0640764	0.061392	0.0661817	0.0650323	0.0655824	0.0594833	0.0589221	0.0620929	0.0615636	0.0563128	0.064639	0.0606827	0.064024	0.0654401	0.0641244	0.0604503	0.0790111	0.0792069	0.074858	0.063771	0.0636498	0.0745656	0.0681396	0.0678274	0.0612501	0.0634084	0.0678837
P34022	DSHEDHDTSTENADESNHDPQFEPIVSLPEQEIK	S2_92;T8_26;S9_26;T10_26;S16_27	DSHEDHDTSTENADESNHDPQFEPIVSLPEQEIK_S2_92;T8_26;S9_26;T10_26;S16_27	Ran-specific GTPase-activating protein OS=Mus musculus OX=10090 GN=Ranbp1 PE=1 SV=2	22	8	0.0903045	0.0841792	0.0778789	0.0705285	0.0458523	0.0449772	0.0504025	0.0533777	0.0679034	0.0810291	0.0560028	0.080504	0.0537277	0.0372769	0.0467273	0.059328	0.0646081	0.061236	0.061775	0.0616807	0.0628048	0.0636863	0.0652855	0.0621682	0.0593274	0.0629779	0.0586759	0.0635759	0.0609967	0.0656639	0.0624822	0.0630555	0.0871803	0.085742	0.0786327	0.07132	0.0455369	0.0440496	0.0481538	0.0535534	0.0713891	0.0802506	0.0595313
P48193	SLDGAAAAESTDRSPRPTSAPAIAQSQVTEGPGAPIK	S14_60	SLDGAAAAESTDRSPRPTSAPAIAQSQVTEGPGAPIK_S14_60	Protein 4.1 OS=Mus musculus OX=10090 GN=Epb41 PE=1 SV=2	12	9	0.0857756	0.0632595	0.0811294	0.0646891	0.0707648	0.0632595	0.0632595	0.0568263	0.0707648	0.0614725	0.0814868	0.0568263	0.0339528	0.0461044	0.036812	0.0636169	0.0637993	0.0602657	0.0637868	0.0655819	0.0607131	0.0600407	0.0661469	0.0631074	0.067249	0.0626517	0.0621862	0.0588299	0.0621003	0.0626301	0.0632426	0.0576683	0.0839958	0.065579	0.0794616	0.061625	0.0728191	0.0658248	0.0597484	0.0562573	0.0657418	0.0612996	0.0818659
P35279	SREDMIDIK	S1_100	SREDMIDIK_S1_100	Ras-related protein Rab-6A OS=Mus musculus OX=10090 GN=Rab6a PE=1 SV=4	12	4	0.0750125	0.0779836	0.0713403	0.0674345	0.0628943	0.0529461	0.0555166	0.0569187	0.0653981	0.0663996	0.0747121	0.0763145	0.0472375	0.0482056	0.049107	0.0525789	0.0616791	0.0641752	0.058653	0.0613036	0.0639479	0.0586729	0.0669914	0.0636801	0.0629968	0.0593679	0.0626038	0.0597825	0.0648237	0.0614875	0.0655624	0.0642723	0.0757156	0.075653	0.0757242	0.0684835	0.0612315	0.0561806	0.0515933	0.0556469	0.0646303	0.0696311	0.0742984
Q8BVE8	GIGTPPNTTPIK	T9_99	GIGTPPNTTPIK_T9_99	Histone-lysine N-methyltransferase NSD2 OS=Mus musculus OX=10090 GN=Nsd2 PE=1 SV=2	9	7	0.069927	0.0717415	0.0692189	0.0526223	0.0655897	0.0674043	0.0585085	0.0623589	0.0648374	0.0665634	0.0901527	0.0724054	0.048285	0.0447002	0.0459394	0.0497455	0.0613426	0.0596973	0.0646445	0.0659692	0.0621026	0.0598732	0.0627199	0.0570761	0.0654826	0.0622653	0.0683216	0.0612824	0.0629794	0.0608872	0.0622772	0.0630789	0.0712249	0.0750871	0.0669025	0.04984	0.0659896	0.0703404	0.0582859	0.0682644	0.0618655	0.0667942	0.0824462
Q9ES00	SQSMDIDGVSCEK	S1_50;S3_50	SQSMDIDGVSCEK_S1_50;S3_50	Ubiquitin conjugation factor E4 B OS=Mus musculus OX=10090 GN=Ube4b PE=1 SV=3	33	22	0.0913822	0.0963561	0.0872327	0.0774065	0.0617279	0.0587949	0.0567675	0.0557943	0.0640256	0.0647825	0.0637553	0.0614305	0.0385343	0.0390074	0.0419809	0.0410213	0.065937	0.0648138	0.0640007	0.0634694	0.0589062	0.0603894	0.060482	0.0590494	0.0649847	0.0639427	0.0642411	0.0651825	0.0594264	0.060309	0.0609514	0.0639144	0.0870586	0.093388	0.0856199	0.0766113	0.0658264	0.0611588	0.0589594	0.0593546	0.0618903	0.0636425	0.0623423
P28667	SNGDLTPK	S1_100	SNGDLTPK_S1_100	MARCKS-related protein OS=Mus musculus OX=10090 GN=Marcksl1 PE=1 SV=2	17	7	0.0866187	0.0846281	0.0754216	0.0677633	0.0642521	0.062068	0.0481338	0.0594692	0.0675698	0.0649986	0.0724357	0.067238	0.046945	0.043185	0.0459497	0.0433232	0.0635132	0.0612545	0.0625377	0.0642178	0.0626172	0.0604312	0.0651107	0.064546	0.0627643	0.0631039	0.0631105	0.0606937	0.0622133	0.0604745	0.0625332	0.0608782	0.0852491	0.0863613	0.075387	0.0659602	0.0641411	0.064202	0.0462104	0.0575923	0.067295	0.0643858	0.0717453
P16546	KLDPAQSASRENLLEEQGSIALR	S7_85	KLDPAQSASRENLLEEQGSIALR_S7_85	Spectrin alpha chain, non-erythrocytic 1 OS=Mus musculus OX=10090 GN=Sptan1 PE=1 SV=4	317	122	0.0719215	0.0768253	0.0639303	0.0691972	0.0686524	0.0457683	0.0546676	0.0606611	0.0866328	0.074101	0.0550309	0.0804577	0.0497639	0.0533963	0.0455866	0.0434072	0.0629746	0.0634176	0.0627033	0.0630761	0.0615552	0.0624685	0.0617834	0.0621537	0.0635091	0.0631438	0.06289	0.0628397	0.0623435	0.0620559	0.0613435	0.061742	0.0714834	0.0758238	0.0638157	0.068665	0.0698075	0.045858	0.0553821	0.0610878	0.0853803	0.0734522	0.0547692
O88845	TGSHQIPTDSQDSSSR	T1_50;S3_50	TGSHQIPTDSQDSSSR_T1_50;S3_50	A-kinase anchor protein 10, mitochondrial OS=Mus musculus OX=10090 GN=Akap10 PE=1 SV=3	6	5	0.078876	0.108947	0.0951442	0.0623614	0.0700025	0.0781366	0.0549667	0.0569386	0.0574316	0.0488045	0.0833128	0.0527483	0.0320434	0.0364802	0.040424	0.0433818	0.0641658	0.0624869	0.0625402	0.0584425	0.0589803	0.0560129	0.064105	0.0581178	0.0714203	0.0639889	0.0605847	0.0677427	0.0637717	0.0603118	0.0633277	0.0640007	0.076236	0.10813	0.09435	0.0661768	0.0736081	0.0865137	0.0531774	0.0607598	0.049871	0.0473014	0.0852841
Q99MP8	SREQSESVNTAPESPSK	S1_47;S5_47	SREQSESVNTAPESPSK_S1_47;S5_47	BRCA1-associated protein OS=Mus musculus OX=10090 GN=Brap PE=1 SV=1	7	4	0.0983775	0.0785912	0.0891967	0.0679858	0.0629205	0.061021	0.0602295	0.0586466	0.0628413	0.0640285	0.0622873	0.0699644	0.0423427	0.039256	0.0415512	0.0407598	0.0642563	0.0661352	0.0631968	0.0605104	0.063068	0.0591764	0.0659857	0.0620823	0.0673804	0.061538	0.0601911	0.0657151	0.0601437	0.062372	0.0592566	0.0589922	0.0960565	0.074557	0.0885524	0.0704912	0.0625936	0.0646959	0.0572672	0.0592682	0.0585138	0.0652794	0.0649253
Q8BXJ2	ISVQEMQQQQQPQQIRPSPPQQQQQLQLQQR	S18_100	ISVQEMQQQQQPQQIRPSPPQQQQQLQLQQR_S18_100	Transcriptional-regulating factor 1 OS=Mus musculus OX=10090 GN=Trerf1 PE=1 SV=1	1	1	0.0735895	0.0621423	0.0425184	0.0686836	0.0719542	0.0523303	0.045789	0.0588716	0.0564186	0.116926	0.0915781	0.0490597	0.0384301	0.0466067	0.0678659	0.0572363	0.0590284	0.0587996	0.0717487	0.0674411	0.0574773	0.0660076	0.0728207	0.0686223	0.0487538	0.0534847	0.074766	0.0588265	0.0578546	0.063599	0.0580549	0.0627149	0.0763578	0.0647308	0.0362962	0.0623773	0.0766757	0.0485577	0.0385128	0.0525459	0.0708782	0.133899	0.0750214
Q4V9W2	SYSSATEEDSAK	S1_33;Y2_33;S3_33	SYSSATEEDSAK_S1_33;Y2_33;S3_33	Protein SREK1IP1 OS=Mus musculus OX=10090 GN=Srek1ip1 PE=1 SV=1	1	1	0.0749095	0.0757573	0.0705868	0.0665152	0.0673002	0.0580164	0.0602562	0.0610412	0.060497	0.0597852	0.0615122	0.0607377	0.0544682	0.0526156	0.0580268	0.0579745	0.0821081	0.0654564	0.0498167	0.0525739	0.101148	0.0493715	0.0568032	0.0676399	0.0540181	0.0604945	0.0366177	0.0503775	0.0795982	0.0660621	0.0686379	0.0592766	0.0541331	0.0686728	0.0840738	0.0750695	0.0394797	0.0697247	0.0629421	0.0535467	0.0664518	0.0586396	0.0996743
Q7TMY8	ESQLAHIKDEPPPLSPAPLTPATPSSLDPFFSR	S15_92;T23_64	ESQLAHIKDEPPPLSPAPLTPATPSSLDPFFSR_S15_92;T23_64	E3 ubiquitin-protein ligase HUWE1 OS=Mus musculus OX=10090 GN=Huwe1 PE=1 SV=5	100	62	0.0800516	0.053583	0.0974822	0.0774693	0.0619755	0.0529374	0.0380891	0.0445449	0.0690768	0.0845707	0.0490639	0.0974822	0.0503551	0.0516462	0.0438993	0.0477728	0.0628338	0.0628772	0.0616287	0.0639606	0.0624124	0.0631874	0.0646392	0.0624008	0.0612102	0.0625905	0.0627136	0.0624628	0.0609488	0.0620144	0.0619587	0.0621608	0.0795677	0.0532222	0.0987875	0.0756445	0.0620166	0.0523228	0.0368014	0.0445828	0.0704803	0.0843861	0.0488608
Q3URD3	ESDLSDTLSPSKEK	S9_77	ESDLSDTLSPSKEK_S9_77	Sarcolemmal membrane-associated protein OS=Mus musculus OX=10090 GN=Slmap PE=1 SV=2	33	15	0.088033	0.0801551	0.0762161	0.0759035	0.0658372	0.0610229	0.0186945	0.058647	0.0676504	0.0744029	0.0762161	0.0704014	0.0497061	0.0451419	0.0448293	0.0471427	0.0607278	0.0621081	0.0605884	0.0624417	0.0643621	0.0662496	0.0686341	0.0658385	0.0635997	0.0623287	0.0621249	0.0606662	0.0600073	0.0601675	0.0591698	0.0609856	0.0901802	0.0802852	0.0782546	0.0756205	0.0636347	0.057301	0.0169444	0.0554139	0.0661711	0.07426	0.0763192
Q9DBC3	HLSSTSDDEPLSSVNHAAK	T5_86;S6_86	HLSSTSDDEPLSSVNHAAK_T5_86;S6_86	Cap-specific mRNA (nucleoside-2'-O-)-methyltransferase 1 OS=Mus musculus OX=10090 GN=Cmtr1 PE=1 SV=1	5	4	0.0871582	0.0822714	0.0784362	0.0683533	0.0669306	0.0562291	0.0613015	0.0635284	0.0699616	0.0627242	0.0633428	0.0634665	0.042311	0.0439812	0.0454039	0.0445998	0.0690162	0.0623169	0.0616708	0.0634099	0.0623737	0.0593876	0.0644069	0.0583684	0.0605392	0.0651778	0.0584059	0.0635394	0.0666006	0.0587352	0.0648661	0.0611854	0.078893	0.0824755	0.0794545	0.0673417	0.0670355	0.0591489	0.0594593	0.0679941	0.0721946	0.0601197	0.0677519
P24788	DLLSDLQDISDSER	S4_100;S10_91	DLLSDLQDISDSER_S4_100;S10_91	Cyclin-dependent kinase 11B OS=Mus musculus OX=10090 GN=Cdk11b PE=1 SV=2	15	10	0.0855068	0.084099	0.0796532	0.0695762	0.0483106	0.0618702	0.0473474	0.0476437	0.0623889	0.0675015	0.074096	0.0754298	0.0453468	0.0469028	0.0456432	0.0586841	0.0590882	0.0600424	0.0629795	0.0582617	0.0618105	0.0613844	0.0612363	0.0663219	0.0613277	0.0594617	0.0631116	0.0646962	0.0670445	0.0676632	0.0627972	0.062773	0.0898181	0.0869354	0.0784998	0.074121	0.0485115	0.0625587	0.04799	0.0445875	0.0631415	0.0704597	0.0728702
Q8K394	GAAGGALPTSPSPALGAK	S10_99	GAAGGALPTSPSPALGAK_S10_99	Inactive phospholipase C-like protein 2 OS=Mus musculus OX=10090 GN=Plcl2 PE=1 SV=2	6	5	0.0781825	0.0818617	0.0809419	0.0603385	0.0610743	0.0653054	0.0599706	0.0531641	0.0590508	0.0621781	0.075975	0.0678808	0.0474614	0.0564754	0.0561074	0.0340324	0.0636084	0.0669701	0.0584967	0.0611495	0.0626631	0.0632105	0.0636179	0.0593801	0.0577333	0.0571415	0.0639317	0.062519	0.0638898	0.0648906	0.0620169	0.0687809	0.076507	0.0760862	0.0861288	0.0614198	0.0606671	0.0643081	0.0586766	0.0557293	0.0636657	0.0677317	0.0739709
Q99K74	LLSSSDDDANILSSPTDR	S3_88	LLSSSDDDANILSSPTDR_S3_88	Mediator of RNA polymerase II transcription subunit 24 OS=Mus musculus OX=10090 GN=Med24 PE=1 SV=1	18	10	0.0929397	0.084724	0.0757381	0.0631579	0.0749679	0.0508344	0.054172	0.0618742	0.0685494	0.0664955	0.0618742	0.0693196	0.0513479	0.0405648	0.0338896	0.0495507	0.0619071	0.061524	0.0637926	0.0613404	0.061278	0.0611787	0.0632643	0.0611781	0.0658199	0.0635666	0.0614773	0.0652082	0.0615605	0.0634249	0.0618673	0.0616122	0.0938299	0.0860682	0.0742035	0.064352	0.076463	0.0519323	0.0535177	0.0632113	0.065092	0.0653799	0.0629036
Q60591	LSPGAYPTVIQQQTAPSQR	Y6_99	LSPGAYPTVIQQQTAPSQR_Y6_99	Nuclear factor of activated T-cells, cytoplasmic 2 OS=Mus musculus OX=10090 GN=Nfatc2 PE=1 SV=3	2	2	0.0843188	0.0735219	0.0696658	0.085347	0.0498715	0.0529563	0.0488432	0.055527	0.0799486	0.0830334	0.0650386	0.0580977	0.0362468	0.0547558	0.0524422	0.0503856	0.0618393	0.0630533	0.0608341	0.0603511	0.0630625	0.0618547	0.0699739	0.0600751	0.0639086	0.0554384	0.0635736	0.0655908	0.064569	0.0578431	0.06302	0.0650125	0.0845282	0.0722855	0.0709929	0.0876689	0.0490256	0.0530746	0.0432723	0.0572996	0.0775521	0.0928505	0.0634214
P08775	YSPTSPTYSPTSPK	Y1_100;S9_100	YSPTSPTYSPTSPK_Y1_100;S9_100	DNA-directed RNA polymerase II subunit RPB1 OS=Mus musculus OX=10090 GN=Polr2a PE=1 SV=3	125	46	0.0592648	0.0570143	0.0660165	0.0645161	0.0630158	0.0525131	0.0517629	0.048012	0.060015	0.0915229	0.106527	0.0682671	0.0510128	0.060015	0.0412603	0.0592648	0.0609585	0.0620603	0.0623868	0.0636664	0.0628914	0.062951	0.0652832	0.0645568	0.0628135	0.0640025	0.0611781	0.0619692	0.060313	0.0614525	0.0619186	0.0615981	0.0607087	0.0573665	0.0660767	0.0632771	0.0625671	0.05209	0.0495115	0.0464405	0.0596617	0.0892937	0.10873
O35638	GTSLMEDDEEPIVEDVMMSSEGR	S3_94	GTSLMEDDEEPIVEDVMMSSEGR_S3_94	Cohesin subunit SA-2 OS=Mus musculus OX=10090 GN=Stag2 PE=1 SV=3	58	23	0.0744275	0.0877863	0.065124	0.069895	0.0653626	0.0701336	0.0648855	0.0596374	0.0613073	0.0608302	0.0729962	0.0682252	0.0517653	0.0384065	0.0472328	0.0419847	0.0622004	0.0633283	0.0633434	0.0639376	0.0609349	0.0637666	0.0629681	0.0632251	0.0620731	0.0604619	0.0623284	0.0618572	0.0600476	0.0639377	0.0606279	0.0649618	0.0747568	0.0866043	0.0642318	0.0682968	0.0670152	0.0687136	0.064378	0.0589304	0.0617048	0.062856	0.0731686
Q80TM6	SASTDLGTADVVLGR	S1_90	SASTDLGTADVVLGR_S1_90	R3H domain-containing protein 2 OS=Mus musculus OX=10090 GN=R3hdm2 PE=1 SV=2	5	3	0.0922824	0.0806162	0.0795692	0.0664074	0.0611726	0.0510021	0.053096	0.048609	0.073437	0.0674544	0.0758301	0.0644631	0.0495064	0.0468142	0.0474125	0.0423273	0.0576319	0.0641592	0.0651621	0.0644979	0.0649381	0.0571314	0.068135	0.0598186	0.0650729	0.0640655	0.0580338	0.0638478	0.0629027	0.0572814	0.0602909	0.067031	0.0997349	0.0782627	0.0760575	0.0641301	0.0586745	0.0556039	0.0485382	0.0506142	0.0702921	0.0655809	0.0813864
Q8CCN5	LADAMAESPSR	S8_50;S10_50	LADAMAESPSR_S8_50;S10_50	Breast carcinoma-amplified sequence 3 homolog OS=Mus musculus OX=10090 GN=Bcas3 PE=1 SV=2	7	5	0.0753037	0.071424	0.0648731	0.0569866	0.0603574	0.0641735	0.0588946	0.0562234	0.0777205	0.068562	0.0777205	0.0802646	0.0502449	0.0419131	0.0445208	0.0508173	0.0598352	0.0584047	0.0630646	0.0671218	0.0655778	0.06281	0.0677738	0.0649161	0.0639711	0.0633084	0.062492	0.0663154	0.0598992	0.0564036	0.0613911	0.0567152	0.0786998	0.0764735	0.064327	0.0530913	0.0575557	0.0638913	0.054341	0.05416	0.0759743	0.067723	0.0777725
Q8BSQ9	AQHPDYSFGELSR	S7_88	AQHPDYSFGELSR_S7_88	Protein polybromo-1 OS=Mus musculus OX=10090 GN=Pbrm1 PE=1 SV=4	36	20	0.0713166	0.105408	0.0528997	0.0673981	0.0693574	0.0615204	0.0697492	0.0458464	0.0693574	0.0583856	0.0799373	0.065047	0.0540752	0.0458464	0.0395768	0.044279	0.0614205	0.0616186	0.0622169	0.0619661	0.0614755	0.0628771	0.0684874	0.0651326	0.0604636	0.0619955	0.0609928	0.0636948	0.0628475	0.0628998	0.0606172	0.0612938	0.0724618	0.106756	0.053061	0.0678773	0.070408	0.0610601	0.0635565	0.0439276	0.0715863	0.0587728	0.0817903
Q52KI8	KPPAPPSPVQSQSPSTNWSPAVPAKK	S7_100;S11_44;S13_44	KPPAPPSPVQSQSPSTNWSPAVPAKK_S7_100;S11_44;S13_44	Serine/arginine repetitive matrix protein 1 OS=Mus musculus OX=10090 GN=Srrm1 PE=1 SV=2	30	11	0.088645	0.0599409	0.0924441	0.0848459	0.0422119	0.0350359	0.0122415	0.0519206	0.113972	0.0785141	0.0502322	0.078092	0.0434783	0.0514985	0.067539	0.0493879	0.0618228	0.0594958	0.0594493	0.0588876	0.0608129	0.0627923	0.0670838	0.0660139	0.0628402	0.0651569	0.0630919	0.0595945	0.0645082	0.0624846	0.0625358	0.0634294	0.088837	0.0624202	0.0963432	0.0892679	0.0430059	0.0345697	0.0113059	0.0487296	0.11237	0.074658	0.0493284
P97480	LPSDSSASPPLSQTTPNKDADDQAR	S12_32;T14_32;T15_32	LPSDSSASPPLSQTTPNKDADDQAR_S12_32;T14_32;T15_32	Eyes absent homolog 3 OS=Mus musculus OX=10090 GN=Eya3 PE=1 SV=2	11	6	0.0702147	0.0916816	0.0594812	0.0661896	0.0818426	0.0617174	0.0384615	0.0545617	0.0697674	0.0863148	0.0617174	0.0648479	0.0474061	0.0469589	0.0666369	0.0322004	0.0624077	0.0645398	0.0661185	0.0630022	0.0596595	0.0620163	0.059809	0.0647095	0.0621129	0.05981	0.0635308	0.0643235	0.0625059	0.0600946	0.0579202	0.0674394	0.0700432	0.0884363	0.0560057	0.0654048	0.0854035	0.0619551	0.0400346	0.0524923	0.0699273	0.0898436	0.0604782
O54916	RQSSSYEDPWK	S3_85;S4_85	RQSSSYEDPWK_S3_85;S4_85	RalBP1-associated Eps domain-containing protein 1 OS=Mus musculus OX=10090 GN=Reps1 PE=1 SV=2	13	9	0.083325	0.0785351	0.0802814	0.0722483	0.0794332	0.076689	0.0780361	0.0789841	0.0505439	0.0478994	0.0627682	0.0568806	0.0396168	0.035226	0.0382197	0.0413132	0.0588719	0.0602527	0.064598	0.0622645	0.0607152	0.0608884	0.0697097	0.0650282	0.0618055	0.0570048	0.0595094	0.0637986	0.0683811	0.0634558	0.0608359	0.0628803	0.0881961	0.0812212	0.0774422	0.0723052	0.0815242	0.0784839	0.0697565	0.0756868	0.0509592	0.0523601	0.0657259
Q8VDQ8	EHANIDAQSGSQAPNPSTTISPGKSPPPAK	S21_82;S25_100	EHANIDAQSGSQAPNPSTTISPGKSPPPAK_S21_82;S25_100	NAD-dependent protein deacetylase sirtuin-2 OS=Mus musculus OX=10090 GN=Sirt2 PE=1 SV=2	10	4	0.0926655	0.0815742	0.0669052	0.055814	0.078712	0.0583184	0.0440072	0.0790698	0.0576029	0.0715564	0.0676208	0.0676208	0.0440072	0.034347	0.0561717	0.0440072	0.0611046	0.0612489	0.0593681	0.0606645	0.0667536	0.0636331	0.065566	0.0648211	0.0637498	0.0614213	0.0617247	0.062564	0.0610359	0.0656522	0.061226	0.0594662	0.0946127	0.0830921	0.0703092	0.0574002	0.073565	0.0571779	0.0418745	0.0761026	0.0563729	0.0726833	0.0683481
Q3UMY5	ASPSPQPSSQPLQINRQTPESK	T18_100	ASPSPQPSSQPLQINRQTPESK_T18_100	Echinoderm microtubule-associated protein-like 4 OS=Mus musculus OX=10090 GN=Eml4 PE=1 SV=1	31	13	0.0812657	0.0676016	0.0647249	0.093132	0.0532183	0.0305645	0.0546566	0.0708378	0.0769507	0.0661633	0.0686803	0.0765912	0.0517799	0.0460266	0.0524991	0.0453074	0.0624831	0.0618548	0.0621626	0.0649638	0.0639442	0.0621682	0.0640627	0.065639	0.0615851	0.0635437	0.0599102	0.0604189	0.0608201	0.0638055	0.061869	0.060769	0.0813068	0.0683228	0.0650915	0.089621	0.0520286	0.0307349	0.0533359	0.0674661	0.0781123	0.0650918	0.0716661
Q60876	TPPKDLPAIPGVTSPTSDEPPMQASQSQLPSSPEDK	T1_100	TPPKDLPAIPGVTSPTSDEPPMQASQSQLPSSPEDK_T1_100	Eukaryotic translation initiation factor 4E-binding protein 1 OS=Mus musculus OX=10090 GN=Eif4ebp1 PE=1 SV=3	21	5	0.0622951	0.0736612	0.0636066	0.0688525	0.0612022	0.0660109	0.0953005	0.0546448	0.0581421	0.0572678	0.0487432	0.0572678	0.0616393	0.0598907	0.0515847	0.0598907	0.0564338	0.0540605	0.0505125	0.055742	0.0551475	0.0539854	0.0551859	0.0560808	0.0574175	0.0579696	0.0514164	0.0529506	0.0872532	0.0878229	0.0807191	0.0873022	0.0659485	0.0814046	0.0752305	0.0737951	0.0663028	0.0730517	0.103171	0.0582138	0.0604974	0.0590202	0.0566373
Q62172	IAQEIASLSKEDVSK	S7_50;S9_50	IAQEIASLSKEDVSK_S7_50;S9_50	RalA-binding protein 1 OS=Mus musculus OX=10090 GN=Ralbp1 PE=1 SV=4	5	5	0.0677658	0.0745727	0.0568749	0.063833	0.063833	0.0556648	0.121918	0.0511269	0.0668583	0.0577825	0.075934	0.0680684	0.0493118	0.0403872	0.0444713	0.0415973	0.064114	0.0627405	0.0580932	0.060139	0.0710829	0.0620738	0.0713256	0.0665419	0.063608	0.0627955	0.0641716	0.0549554	0.0604545	0.0596432	0.0601763	0.0580847	0.0664771	0.0747559	0.0615757	0.066758	0.05648	0.0564009	0.107507	0.0483246	0.0661085	0.0578737	0.0744231
B9EJ86	DLPQPSLSPASLHSQGFER	S8_99;S11_100;S14_100	DLPQPSLSPASLHSQGFER_S8_99;S11_100;S14_100	Oxysterol-binding protein-related protein 8 OS=Mus musculus OX=10090 GN=Osbpl8 PE=1 SV=1	57	21	0.0964431	0.107663	0.0923848	0.0673192	0.0663643	0.0761518	0.0236333	0.0539508	0.0467892	0.0584865	0.0737646	0.0630222	0.058964	0.0458343	0.0315111	0.0377178	0.0580376	0.0592406	0.0582266	0.0600101	0.0685082	0.0693739	0.0655702	0.0662518	0.0601865	0.0595848	0.0610921	0.0602901	0.0629552	0.0652697	0.0626964	0.0627063	0.102682	0.112299	0.0980415	0.0693179	0.059858	0.067829	0.0222715	0.050319	0.0480372	0.0606529	0.0746095
P35601	KDSEEGEESFSSVQDDLSK	S3_100;S9_67;S11_67;S12_67	KDSEEGEESFSSVQDDLSK_S3_100;S9_67;S11_67;S12_67	Replication factor C subunit 1 OS=Mus musculus OX=10090 GN=Rfc1 PE=1 SV=2	47	24	0.0759632	0.0806699	0.0814361	0.0718039	0.0764011	0.0760727	0.0533056	0.0680823	0.0482706	0.0541813	0.0780429	0.0679729	0.0517732	0.0345884	0.0408275	0.0406086	0.0625481	0.0613264	0.0641767	0.0619928	0.062427	0.0640922	0.064226	0.0631053	0.0610169	0.0617744	0.0619098	0.0622423	0.0632054	0.0613042	0.0620981	0.0625544	0.075964	0.0822779	0.0793704	0.0724479	0.0765501	0.0742407	0.0519136	0.0674819	0.0494824	0.0548604	0.0788484
Q7TPS5	NQTYSFSPSK	S5_87;S7_100	NQTYSFSPSK_S5_87;S7_100	C2 domain-containing protein 5 OS=Mus musculus OX=10090 GN=C2cd5 PE=1 SV=2	9	7	0.0819662	0.073407	0.0664527	0.0685925	0.0558726	0.0545055	0.05403	0.0591417	0.0634807	0.0735259	0.0728126	0.0770328	0.043331	0.0502259	0.0547432	0.0508797	0.0624209	0.0670321	0.0607718	0.0573804	0.0634482	0.0652594	0.0614854	0.0662836	0.0596695	0.0612265	0.060418	0.0630492	0.0625688	0.0656288	0.0590953	0.064262	0.0818066	0.0682241	0.0681229	0.0744725	0.0548608	0.0520331	0.0547452	0.0555867	0.0662784	0.0748142	0.0750799
E9Q5C9	ANGTPASLNGK	S7_100	ANGTPASLNGK_S7_100	Nucleolar and coiled-body phosphoprotein 1 OS=Mus musculus OX=10090 GN=Nolc1 PE=1 SV=1	61	25	0.0798995	0.0839092	0.0740234	0.0555268	0.0689235	0.0695148	0.0546399	0.0593887	0.0552681	0.0579474	0.0818582	0.0713995	0.0505377	0.0449204	0.0443475	0.0478953	0.064369	0.0649029	0.0611993	0.0625601	0.0630256	0.0632787	0.0672876	0.0652953	0.061363	0.0617834	0.0556118	0.0586778	0.0624752	0.0642106	0.0616937	0.0622662	0.0772472	0.0804565	0.0752728	0.0552358	0.0680559	0.0683652	0.0505348	0.0566028	0.0560511	0.0583684	0.0916032
Q14AX6	HLLTDLPLPPELPGGDPSPPDSPEPK	S18_50;S22_50	HLLTDLPLPPELPGGDPSPPDSPEPK_S18_50;S22_50	Cyclin-dependent kinase 12 OS=Mus musculus OX=10090 GN=Cdk12 PE=1 SV=2	11	8	0.0446429	0.0752551	0.067602	0.057398	0.0701531	0.0331633	0.0880102	0.0625	0.0829082	0.065051	0.0561224	0.0841837	0.0306122	0.0841837	0.0395408	0.0586735	0.0602403	0.0592531	0.0608701	0.067612	0.0642401	0.0613693	0.0596453	0.0656735	0.0623715	0.0605036	0.0631174	0.0606139	0.0629003	0.0647162	0.0642881	0.0625853	0.046165	0.0791176	0.0691837	0.0528836	0.0680282	0.0336631	0.091919	0.0592841	0.0828056	0.0669763	0.0553905
Q8BUY8	EETSNESADENSTMSSFWTR	S7_99	EETSNESADENSTMSSFWTR_S7_99	G-protein coupled receptor-associated sorting protein 2 OS=Mus musculus OX=10090 GN=Gprasp2 PE=1 SV=2	15	11	0.0819209	0.0908663	0.0795669	0.0640301	0.0527307	0.0343691	0.0428437	0.0522599	0.0649718	0.0626177	0.0847458	0.0847458	0.0560264	0.0414313	0.0447269	0.0621469	0.0714135	0.0640094	0.0644274	0.0614587	0.0611163	0.0632382	0.0606561	0.0614903	0.0602347	0.0624458	0.0614176	0.059999	0.0622564	0.0613306	0.0623723	0.0621338	0.0718194	0.0888764	0.0773195	0.0652271	0.0540174	0.0340264	0.0442221	0.0532095	0.0675313	0.06278	0.0863878
Q80WQ8	NHSQSITSDNDVTTER	S3_100;S5_98;S8_88	NHSQSITSDNDVTTER_S3_100;S5_98;S8_88	Mis18-binding protein 1 OS=Mus musculus OX=10090 GN=Mis18bp1 PE=1 SV=1	3	2	0.0930202	0.0839968	0.0625	0.0749735	0.0658174	0.0672771	0.0542728	0.0662155	0.0659501	0.0590499	0.0688694	0.0634289	0.0460456	0.0414013	0.0394108	0.0477707	0.0618351	0.0546847	0.0627359	0.0670032	0.0609723	0.0598983	0.0545644	0.0617675	0.0675961	0.0646195	0.0651984	0.0603705	0.0647125	0.0639551	0.0664618	0.0636248	0.0932974	0.0952632	0.0617863	0.0693968	0.0669477	0.0696595	0.061688	0.0664856	0.0605092	0.0566739	0.0655115
O55003	NSTLSEEDYIER	S5_100	NSTLSEEDYIER_S5_100	BCL2/adenovirus E1B 19 kDa protein-interacting protein 3 OS=Mus musculus OX=10090 GN=Bnip3 PE=1 SV=1	3	2	0.0828582	0.0749718	0.0777372	0.0777713	0.0501861	0.0449285	0.0472841	0.0429142	0.0748011	0.0772592	0.069646	0.0746304	0.0518931	0.0482742	0.0543853	0.0504592	0.0701988	0.0612065	0.0656217	0.0619998	0.0354796	0.0297573	0.0518411	0.0430562	0.0757597	0.0744406	0.0735765	0.0632848	0.0698592	0.0700508	0.0753503	0.0785172	0.0709985	0.073679	0.0712565	0.0754522	0.0850838	0.0908179	0.0548637	0.0599527	0.05939	0.0624286	0.0569377
Q8VDP3	EADNNGSLESQELPTPGDSNMQPDPSSPPVTRVSPVPSPSQPAR	S34_67	EADNNGSLESQELPTPGDSNMQPDPSSPPVTRVSPVPSPSQPAR_S34_67	[F-actin]-monooxygenase MICAL1 OS=Mus musculus OX=10090 GN=Mical1 PE=1 SV=1	50	25	0.0693182	0.0625	0.0818182	0.0727273	0.0579545	0.0545455	0.0409091	0.0772727	0.0909091	0.0613636	0.0636364	0.0715909	0.0352273	0.0511364	0.0352273	0.0738636	0.0601758	0.0600253	0.0623624	0.0620668	0.0657651	0.0644445	0.0670442	0.0633046	0.061493	0.0625492	0.0644368	0.0625964	0.0601959	0.0607959	0.0610058	0.0617383	0.0718778	0.0649704	0.0818647	0.0731151	0.0549872	0.0528131	0.0380739	0.0761659	0.0922468	0.0612151	0.0616227
Q9WU62	SPLGNIR	S1_100	SPLGNIR_S1_100	Inner centromere protein OS=Mus musculus OX=10090 GN=Incenp PE=1 SV=2	18	12	0.0800161	0.0767994	0.0595094	0.0593084	0.0550865	0.0568959	0.0747889	0.0657419	0.0701649	0.0685565	0.0599115	0.0812224	0.0556896	0.039807	0.0452352	0.0512666	0.0603169	0.0572681	0.0593709	0.0599404	0.0691167	0.0651312	0.0729087	0.0658882	0.0607374	0.0616755	0.0612322	0.0596411	0.0609401	0.0596666	0.0628816	0.0632845	0.0825453	0.0834448	0.0623687	0.0615674	0.0495925	0.0543558	0.0638282	0.0620853	0.0718816	0.0691656	0.0608815
P27546	VGSLDNVGHLPAGGAVK	S3_100	VGSLDNVGHLPAGGAVK_S3_100	Microtubule-associated protein 4 OS=Mus musculus OX=10090 GN=Map4 PE=1 SV=3	93	40	0.0749336	0.0813632	0.0668605	0.0644946	0.0623454	0.059546	0.0495404	0.0562589	0.0673662	0.075638	0.0769564	0.074139	0.0466145	0.0453683	0.050624	0.047951	0.0636552	0.0615368	0.0631411	0.0647302	0.0630707	0.0617405	0.0666715	0.0637665	0.0629707	0.0629302	0.0618424	0.0631897	0.0600091	0.0598327	0.0606449	0.0602678	0.0736302	0.0827	0.0662324	0.0623202	0.0618285	0.0603246	0.0464763	0.0551838	0.0669139	0.0751785	0.0778343
Q3UVG3	SPVQEASSATDTDTNSQEDPADTASVSSLSLSTGYTK	Too_many_isoforms	SPVQEASSATDTDTNSQEDPADTASVSSLSLSTGYTK_Too_many_isoforms	Protein FAM91A1 OS=Mus musculus OX=10090 GN=Fam91a1 PE=1 SV=1	7	5	0.073399	0.0955665	0.0748768	0.0485222	0.0598522	0.0682266	0.0482759	0.0573892	0.0586207	0.0630542	0.0862069	0.076601	0.0463054	0.0448276	0.0448276	0.0534483	0.066027	0.0577636	0.0549811	0.0585817	0.0693188	0.0635174	0.067206	0.0631247	0.0632957	0.0615443	0.0635566	0.0619897	0.0601938	0.0636353	0.0660774	0.0591868	0.0689644	0.102638	0.0844871	0.0513848	0.0535655	0.0666373	0.0445634	0.056401	0.0574556	0.0635598	0.0841469
P49452	GQEGTSSEITQK	S6_95	GQEGTSSEITQK_S6_95	Centromere protein C OS=Mus musculus OX=10090 GN=Cenpc PE=1 SV=2	8	5	0.0744019	0.0764692	0.0729152	0.0705459	0.0618815	0.0579326	0.0623926	0.063856	0.069849	0.0693612	0.0683624	0.0656911	0.0425552	0.0445993	0.0466667	0.0525203	0.0629734	0.0610075	0.0648917	0.0683261	0.0669536	0.0644799	0.072587	0.0591295	0.0599399	0.0611315	0.0613004	0.056718	0.0574346	0.0641216	0.0619333	0.057072	0.073673	0.0781602	0.0700665	0.0643824	0.0576327	0.0560249	0.0535989	0.067341	0.0726652	0.0707511	0.0695402
Q3U1F9	RPSEEPEPDYEAIQTLNR	S3_100;Y10_100	RPSEEPEPDYEAIQTLNR_S3_100;Y10_100	Phosphoprotein associated with glycosphingolipid-enriched microdomains 1 OS=Mus musculus OX=10090 GN=Pag1 PE=1 SV=2	2	1	0.0669945	0.0697603	0.063614	0.0611555	0.0625384	0.0646896	0.0614628	0.064075	0.0862016	0.068992	0.0742163	0.0626921	0.0508605	0.0496312	0.05378	0.0393362	0.0609359	0.0571	0.0569083	0.0704072	0.0723003	0.0660868	0.0749928	0.0688451	0.0628344	0.0663506	0.0522999	0.0572783	0.0565838	0.0538542	0.0656834	0.0575389	0.0680766	0.0756491	0.0692164	0.0537837	0.0535597	0.0606111	0.0507487	0.0576298	0.0849474	0.0643851	0.087868
Q3TSG4	SYESSEDCPEAASSPTR	S1_25;Y2_25;S4_25;S5_25;S13_87	SYESSEDCPEAASSPTR_S1_25;Y2_25;S4_25;S5_25;S13_87	RNA demethylase ALKBH5 OS=Mus musculus OX=10090 GN=Alkbh5 PE=1 SV=2	11	4	0.0673842	0.094525	0.0744034	0.0762752	0.0496022	0.034628	0.0870379	0.0444548	0.0697239	0.0720636	0.0875058	0.051942	0.0589612	0.0486664	0.0322883	0.0505381	0.0579482	0.0634452	0.0632561	0.0613448	0.0573287	0.0661223	0.06733	0.0645165	0.0640976	0.0602421	0.0629844	0.0626429	0.0605534	0.0632001	0.059886	0.0651017	0.0726558	0.0930895	0.0734925	0.0776886	0.0540607	0.0327214	0.0807704	0.0430528	0.0679661	0.0747427	0.0868074
Q6NS46	ERQESESEQELVNK	S5_100;S7_100	ERQESESEQELVNK_S5_100;S7_100	Protein RRP5 homolog OS=Mus musculus OX=10090 GN=Pdcd11 PE=1 SV=2	85	35	0.076089	0.0809342	0.0751247	0.0708439	0.0578606	0.0547088	0.0570138	0.0574137	0.0664691	0.067551	0.073196	0.0715025	0.0468765	0.0476056	0.0484288	0.0483818	0.063668	0.062825	0.0602454	0.0627176	0.0624783	0.0624376	0.0638727	0.064938	0.0607332	0.0619537	0.0613124	0.0625859	0.0614247	0.0627	0.0626235	0.0634842	0.0746098	0.0804257	0.0778491	0.0705194	0.0578161	0.0547024	0.0557263	0.0551965	0.0683264	0.0680706	0.0745305
P97801	GTGQSDDSDIWDDTALIK	S8_90	GTGQSDDSDIWDDTALIK_S8_90	Survival motor neuron protein OS=Mus musculus OX=10090 GN=Smn1 PE=1 SV=1	1	1	0.0799695	0.0803503	0.0582635	0.0529322	0.0529322	0.0700685	0.0639756	0.06131	0.0601676	0.0677837	0.0715918	0.0449353	0.0540746	0.0548363	0.0544554	0.0723534	0.0550772	0.0534049	0.0459477	0.0702001	0.0729174	0.0695419	0.0526998	0.0756482	0.041826	0.056265	0.0465803	0.0640505	0.0712268	0.0724009	0.0799346	0.0722785	0.0863379	0.0894654	0.0754017	0.0448364	0.0431656	0.0599135	0.0721862	0.0481927	0.0855391	0.0716367	0.0913923
Q9ERU9	EDALDDSVSSSSVHASPLASSPVR	S12_86;S16_100	EDALDDSVSSSSVHASPLASSPVR_S12_86;S16_100	E3 SUMO-protein ligase RanBP2 OS=Mus musculus OX=10090 GN=Ranbp2 PE=1 SV=2	166	69	0.0724545	0.0770827	0.0643154	0.0620811	0.0606447	0.0662304	0.0598468	0.0635174	0.08203	0.0585701	0.0729333	0.06639	0.0473987	0.0491542	0.0473987	0.0499521	0.0603845	0.0621263	0.0597988	0.0616698	0.0661408	0.065923	0.0670828	0.0651529	0.0603724	0.0612422	0.0600599	0.0604799	0.0626035	0.0623386	0.0622457	0.0623788	0.0747756	0.0773217	0.0670259	0.0627346	0.0571405	0.0626096	0.0555969	0.0607546	0.0846749	0.0595999	0.0756766
Q6PGG2	ASSTGTESSDDFEER	S8_89	ASSTGTESSDDFEER_S8_89	GEM-interacting protein OS=Mus musculus OX=10090 GN=Gmip PE=1 SV=1	28	16	0.0605828	0.0843558	0.0743865	0.0506135	0.0559816	0.065184	0.0935583	0.0567485	0.0590491	0.0644172	0.0843558	0.0720859	0.0483129	0.0429448	0.0460123	0.041411	0.0621504	0.0629664	0.0643411	0.0649544	0.0632872	0.0607029	0.0640756	0.0612806	0.0670542	0.0621741	0.0641577	0.0612871	0.0566353	0.062624	0.0616143	0.0606946	0.0610382	0.0838885	0.0723939	0.0487927	0.0553892	0.0672401	0.0914294	0.0579866	0.0551421	0.0648767	0.0823308
P24788	DLLSDLQDISDSER	S4_100;S10_100	DLLSDLQDISDSER_S4_100;S10_100	Cyclin-dependent kinase 11B OS=Mus musculus OX=10090 GN=Cdk11b PE=1 SV=2	15	10	0.0766592	0.0762118	0.0857569	0.0702461	0.0551827	0.0599553	0.0341536	0.0551827	0.0569724	0.0608501	0.084862	0.0833706	0.0572707	0.0498136	0.0456376	0.0478747	0.0590882	0.0600424	0.0629795	0.0582617	0.0618105	0.0613844	0.0612363	0.0663219	0.0613277	0.0594617	0.0631116	0.0646962	0.0670445	0.0676632	0.0627972	0.062773	0.0807889	0.079041	0.0847927	0.0750805	0.0555942	0.0608216	0.0347309	0.0518125	0.0578491	0.0637254	0.0837322
Q8R1A4	SLSNSNPDISGTPTSPDDEVR	S5_77	SLSNSNPDISGTPTSPDDEVR_S5_77	Dedicator of cytokinesis protein 7 OS=Mus musculus OX=10090 GN=Dock7 PE=1 SV=3	2	2	0.0758072	0.0439869	0.0500702	0.0575573	0.0659803	0.0613009	0.0584932	0.043051	0.0748713	0.0903135	0.0683201	0.104352	0.0463266	0.0467946	0.051474	0.0613009	0.061881	0.0658291	0.0573018	0.063075	0.0611137	0.0643281	0.0681708	0.058184	0.0621275	0.0636301	0.0700138	0.0664299	0.0667177	0.0592407	0.0598419	0.0521149	0.0765562	0.0417574	0.0546058	0.0570257	0.0674688	0.0595516	0.0536209	0.0462388	0.0753111	0.0886988	0.0609807
Q8BZN6	DLYPFTVNTSNQGSRDDLSTNGGFQTQTSMK	T6_61;T9_61;S10_61	DLYPFTVNTSNQGSRDDLSTNGGFQTQTSMK_T6_61;T9_61;S10_61	Dedicator of cytokinesis protein 10 OS=Mus musculus OX=10090 GN=Dock10 PE=1 SV=3	34	22	0.0794173	0.0858396	0.0783208	0.0552945	0.0684524	0.0693922	0.0433897	0.0607769	0.0643797	0.0717419	0.0740915	0.0606203	0.0543546	0.0477757	0.0399436	0.0462093	0.0585911	0.0615401	0.0618489	0.0603997	0.0650973	0.0674245	0.0675091	0.0678319	0.0603422	0.0612895	0.061394	0.0591302	0.0610323	0.0650001	0.0622495	0.0593196	0.0843609	0.0868135	0.078814	0.0569776	0.0654461	0.0640547	0.0400021	0.0557651	0.0664026	0.0728525	0.0751105
Q9WTR1	NFSPQIK	S3_100	NFSPQIK_S3_100	Transient receptor potential cation channel subfamily V member 2 OS=Mus musculus OX=10090 GN=Trpv2 PE=1 SV=2	29	10	0.0776197	0.079129	0.0679747	0.068122	0.0764969	0.0757054	0.0618086	0.0689687	0.0589004	0.0685453	0.0605202	0.0636861	0.0427396	0.0434759	0.0436783	0.0426292	0.0606914	0.0613996	0.0607357	0.0616522	0.0686088	0.0653839	0.0699467	0.0714419	0.0583759	0.058895	0.060178	0.0612135	0.0615525	0.0589753	0.0593324	0.0616169	0.079972	0.0805867	0.0699837	0.0690927	0.06972	0.0724018	0.0552554	0.060366	0.0630925	0.0727767	0.0628862
Q6P4S6	GPSPLVTMTPAVPAVTPVDEESSDGEPDQEAVQR	S22_96;S23_96	GPSPLVTMTPAVPAVTPVDEESSDGEPDQEAVQR_S22_96;S23_96	Serine/threonine-protein kinase SIK3 OS=Mus musculus OX=10090 GN=Sik3 PE=1 SV=3	2	2	0.0809668	0.0725076	0.0501511	0.0652568	0.065861	0.0386707	0.0507553	0.0646526	0.0586103	0.0803625	0.0719033	0.0616314	0.0519637	0.0719033	0.0537764	0.0610272	0.0607656	0.0730921	0.0690235	0.0609482	0.0583898	0.0853015	0.0678756	0.0495786	0.0650547	0.0607855	0.0499789	0.0343068	0.0561328	0.0645098	0.0766013	0.0676554	0.0790422	0.0588468	0.0431015	0.0635147	0.0669116	0.0268927	0.0443586	0.0773572	0.0534447	0.0784266	0.0853439
Q9DBC3	HLSSTSDDEPLSSVNHAAK	T5_80;S6_80	HLSSTSDDEPLSSVNHAAK_T5_80;S6_80	Cap-specific mRNA (nucleoside-2'-O-)-methyltransferase 1 OS=Mus musculus OX=10090 GN=Cmtr1 PE=1 SV=1	5	4	0.0831039	0.0827105	0.0799567	0.0791699	0.0651062	0.0575334	0.0503541	0.0620574	0.061664	0.0702203	0.0776947	0.0513375	0.0359953	0.0476987	0.0489772	0.0464201	0.0690162	0.0623169	0.0616708	0.0634099	0.0623737	0.0593876	0.0644069	0.0583684	0.0605392	0.0651778	0.0584059	0.0635394	0.0666006	0.0587352	0.0648661	0.0611854	0.0750957	0.0827751	0.0808576	0.0778661	0.0650978	0.0604185	0.0487581	0.0663072	0.0635244	0.0671905	0.0829621
Q80TH2	ASSSADVGISK	S2_49;S3_49	ASSSADVGISK_S2_49;S3_49	Erbin OS=Mus musculus OX=10090 GN=Erbin PE=1 SV=3	118	37	0.0880426	0.0801958	0.0757325	0.0734288	0.0559355	0.0545677	0.0529839	0.0549277	0.0678137	0.0676697	0.0763084	0.0731409	0.0436974	0.0465769	0.0480167	0.0409618	0.0657151	0.0656623	0.0657649	0.066155	0.0587164	0.0583007	0.0600634	0.0598967	0.0643679	0.0655382	0.0654075	0.0642863	0.0602107	0.0600579	0.05895	0.0609068	0.0843191	0.0768659	0.0724747	0.0698558	0.0599551	0.0589061	0.0555178	0.0577147	0.066305	0.0649827	0.0734249
Q6NS46	QESESEQELVNK	S3_100;S5_100	QESESEQELVNK_S3_100;S5_100	Protein RRP5 homolog OS=Mus musculus OX=10090 GN=Pdcd11 PE=1 SV=2	85	35	0.0817872	0.0818554	0.0748977	0.0658254	0.0620737	0.0582879	0.0596521	0.0542974	0.0649386	0.0668145	0.0726126	0.0685539	0.0453956	0.0475102	0.0498636	0.0456344	0.063668	0.062825	0.0602454	0.0627176	0.0624783	0.0624376	0.0638727	0.064938	0.0607332	0.0619537	0.0613124	0.0625859	0.0614247	0.0627	0.0626235	0.0634842	0.0802036	0.0813475	0.07762	0.065529	0.0620309	0.0582856	0.0583096	0.0522047	0.0667584	0.0673337	0.0739423
Q9Z0P4	EPAPLNGSAAELPATK	S8_100	EPAPLNGSAAELPATK_S8_100	Paralemmin-1 OS=Mus musculus OX=10090 GN=Palm PE=1 SV=1	28	12	0.0787948	0.0797763	0.0697765	0.068295	0.0573508	0.0607026	0.0578137	0.0562212	0.0650358	0.0702394	0.0743134	0.0678136	0.0486843	0.0471843	0.0492398	0.0487584	0.0636868	0.0625491	0.0625426	0.0617954	0.062917	0.0603796	0.0636613	0.0609503	0.0611722	0.0630576	0.0628634	0.0601521	0.0612909	0.0622013	0.0653818	0.0653985	0.0772345	0.0796189	0.0696461	0.0689916	0.056903	0.0627596	0.0566916	0.0575821	0.0663685	0.0695356	0.0737961
P70671	DFVHLGASPDTNGK	T11_93	DFVHLGASPDTNGK_T11_93	Interferon regulatory factor 3 OS=Mus musculus OX=10090 GN=Irf3 PE=1 SV=1	11	7	0.0857712	0.0754072	0.0645837	0.0718844	0.0610099	0.0602951	0.0530454	0.060244	0.0634094	0.0660642	0.0673406	0.0748966	0.0444172	0.0480931	0.0514627	0.0520754	0.0546182	0.0597478	0.0622105	0.0612715	0.0609966	0.0635333	0.0641269	0.0659213	0.0584574	0.0620723	0.0639887	0.0617888	0.0640784	0.0666012	0.0610309	0.0695564	0.0972077	0.0781245	0.0642622	0.0726228	0.0619143	0.0587458	0.051204	0.0565698	0.0671446	0.0658817	0.0651433
Q8CJF7	NLSFDELYPLGAEK	S3_100	NLSFDELYPLGAEK_S3_100	Protein ELYS OS=Mus musculus OX=10090 GN=Ahctf1 PE=1 SV=1	48	27	0.0823382	0.0769197	0.0791521	0.0759661	0.0634604	0.0575218	0.0557446	0.0618782	0.0657361	0.0669499	0.0695941	0.0660613	0.0445393	0.0415917	0.0439758	0.0485706	0.0615026	0.0615967	0.0609265	0.0657479	0.0606793	0.063594	0.0687466	0.0637853	0.063532	0.0612033	0.0626959	0.0622123	0.0613169	0.0591991	0.0625064	0.0607551	0.0836429	0.0780192	0.0811667	0.072187	0.0653407	0.0565117	0.0506609	0.0606093	0.0646447	0.0683434	0.0693513
P08775	YTPTSPSYSPSSPEYTPASPK	T4_49;S5_49;S11_50;S12_50;S19_100	YTPTSPSYSPSSPEYTPASPK_T4_49;S5_49;S11_50;S12_50;S19_100	DNA-directed RNA polymerase II subunit RPB1 OS=Mus musculus OX=10090 GN=Polr2a PE=1 SV=3	125	46	0.0768932	0.0815534	0.0897087	0.0578641	0.047767	0.0446602	0.0559223	0.048932	0.0675728	0.0881553	0.0733981	0.0687379	0.0442718	0.048932	0.0485437	0.0570874	0.0609585	0.0620603	0.0623868	0.0636664	0.0628914	0.062951	0.0652832	0.0645568	0.0628135	0.0640025	0.0611781	0.0619692	0.060313	0.0614525	0.0619186	0.0615981	0.0787932	0.0820849	0.089821	0.056772	0.047443	0.0443153	0.0535081	0.0473464	0.0671977	0.0860373	0.0749417
P34022	DSHEDHDTSTENADESNHDPQFEPIVSLPEQEIK	S2_73;T8_43;S9_43	DSHEDHDTSTENADESNHDPQFEPIVSLPEQEIK_S2_73;T8_43;S9_43	Ran-specific GTPase-activating protein OS=Mus musculus OX=10090 GN=Ranbp1 PE=1 SV=2	22	8	0.0774973	0.0878066	0.0732314	0.0774973	0.0558123	0.0519019	0.0458585	0.0620334	0.0719872	0.0659438	0.0774973	0.0599005	0.0440811	0.0522574	0.0504799	0.046214	0.0646081	0.061236	0.061775	0.0616807	0.0628048	0.0636863	0.0652855	0.0621682	0.0593274	0.0629779	0.0586759	0.0635759	0.0609967	0.0656639	0.0624822	0.0630555	0.0746796	0.0892734	0.0738052	0.0782239	0.0553272	0.0507386	0.0437326	0.062124	0.0755443	0.0651911	0.0822297
Q9CXF4	SLSQSFENLLDEPAYGLIQK	S5_98	SLSQSFENLLDEPAYGLIQK_S5_98	TBC1 domain family member 15 OS=Mus musculus OX=10090 GN=Tbc1d15 PE=1 SV=1	23	14	0.0827352	0.0574235	0.04949	0.065357	0.0479788	0.0566679	0.0744239	0.0438232	0.0827352	0.075935	0.0710238	0.0857575	0.0517567	0.0426898	0.0544012	0.0578013	0.0623125	0.0614647	0.0657331	0.061309	0.0620358	0.0641013	0.0641482	0.062352	0.0626105	0.0628582	0.0653382	0.0627611	0.0590527	0.0630567	0.0608384	0.0600278	0.0830109	0.0584096	0.047071	0.0666482	0.0483534	0.0552701	0.0725351	0.0439414	0.0826159	0.0755267	0.0679606
Q7TN58	LLPELSPEPGSPHSR	S11_96	LLPELSPEPGSPHSR_S11_96	Transmembrane channel-like protein 8 OS=Mus musculus OX=10090 GN=Tmc8 PE=1 SV=2	1	1	0.0734216	0.0763712	0.0728635	0.0691167	0.0588329	0.052854	0.0499043	0.0632972	0.067044	0.0715083	0.0609056	0.0589923	0.055963	0.0480708	0.0633769	0.0574777	0.0919293	0.129012	0.0900819	0.0630669	0.0244397	0.0676536	0.0244397	0.0244397	0.0244397	0.0244397	0.101593	0.0727466	0.0635085	0.0799076	0.0244397	0.0938618	0.0349014	0.0258685	0.0353465	0.0478911	0.105196	0.0341397	0.089231	0.113178	0.119877	0.12786	0.0261979
P62754	ASTSKSESSQK	S2_95;S6_95	ASTSKSESSQK_S2_95;S6_95	40S ribosomal protein S6 OS=Mus musculus OX=10090 GN=Rps6 PE=1 SV=1	55	12	0.0740109	0.0818188	0.0635785	0.0663342	0.0560331	0.0571485	0.0582639	0.0549833	0.0576078	0.0679745	0.0842464	0.0810314	0.0503248	0.0451414	0.0528181	0.0486845	0.0647831	0.0654437	0.0647548	0.0640776	0.0610451	0.0620692	0.0547003	0.0628296	0.0624956	0.0656605	0.0610034	0.0606734	0.0621173	0.063856	0.0613455	0.063145	0.0713524	0.0780836	0.0613216	0.0646557	0.0573283	0.0575047	0.0665249	0.0546564	0.0575714	0.0646572	0.0862526
Q8BZ47	TNSPAYSDISDAGEDGEGK	Y6_99;S7_100;S10_100	TNSPAYSDISDAGEDGEGK_Y6_99;S7_100;S10_100	Zinc finger protein 609 OS=Mus musculus OX=10090 GN=Znf609 PE=1 SV=2	2	2	0.0831773	0.0859187	0.0728136	0.058973	0.0627173	0.0601097	0.0552287	0.0567665	0.0573683	0.0632522	0.0748195	0.0730142	0.0513506	0.0456004	0.0466034	0.0522867	0.0644815	0.0648578	0.0641753	0.0599677	0.0525935	0.0651486	0.074705	0.0526522	0.0596339	0.0509234	0.0687895	0.062803	0.0685825	0.0668287	0.0573132	0.0665441	0.0798746	0.0820284	0.0702559	0.0608939	0.0738404	0.0571317	0.0457776	0.0667596	0.0595685	0.0769125	0.067349
F6ZDS4	DAVQAPLNVSLNEEGKSQEQILEILR	S10_98	DAVQAPLNVSLNEEGKSQEQILEILR_S10_98	Nucleoprotein TPR OS=Mus musculus OX=10090 GN=Tpr PE=1 SV=1	213	89	0.108316	0.0544148	0.0903491	0.0980493	0.0549281	0.0610883	0.0102669	0.075462	0.0795688	0.0734086	0.0662218	0.050308	0.0467146	0.0395277	0.051848	0.0395277	0.0633794	0.0634208	0.0628319	0.0630877	0.0627194	0.062535	0.0646925	0.0627645	0.0628765	0.0635152	0.0619862	0.0622937	0.0613642	0.0609054	0.0607414	0.0608862	0.106927	0.0536818	0.0899673	0.0972391	0.0547942	0.061119	0.00992952	0.0752239	0.0791765	0.072312	0.0668416
E9Q394	NSLMSLSEEHLEPDQR	S2_100;S5_100;S7_100	NSLMSLSEEHLEPDQR_S2_100;S5_100;S7_100	A-kinase anchor protein 13 OS=Mus musculus OX=10090 GN=Akap13 PE=1 SV=1	117	57	0.0842498	0.0748133	0.0681602	0.0695859	0.0591989	0.0517312	0.0513917	0.0535642	0.0718941	0.0686354	0.0797013	0.0777325	0.0452817	0.04759	0.0473863	0.0490835	0.0646172	0.0638697	0.0648419	0.0646776	0.0612607	0.0601169	0.0636124	0.0618279	0.0653586	0.0640765	0.0636105	0.063259	0.0588391	0.0603918	0.0598758	0.0597645	0.0818653	0.0735467	0.0660016	0.0675533	0.0606752	0.05403	0.050726	0.0543963	0.0690669	0.0672557	0.0786712
Q8CDM1	DNSLNAMNSSSR	S3_100	DNSLNAMNSSSR_S3_100	ATPase family AAA domain-containing protein 2 OS=Mus musculus OX=10090 GN=Atad2 PE=1 SV=1	25	15	0.0770787	0.0759039	0.0671583	0.0789714	0.0660488	0.0597181	0.0644172	0.0663099	0.0656572	0.0633729	0.0721838	0.0603707	0.0462733	0.0465344	0.0447722	0.0452291	0.0590101	0.0607457	0.0612692	0.0606003	0.062667	0.0631281	0.0647185	0.0639471	0.0628549	0.062212	0.0628356	0.0608689	0.0641267	0.0648329	0.0637296	0.0624535	0.0813466	0.077818	0.0682635	0.0811571	0.0656383	0.0589134	0.0619875	0.0645786	0.0650541	0.0634397	0.0715426
Q9ES00	SQSSEGVSSLSSSPSNSLETQSQSLSR	S13_91	SQSSEGVSSLSSSPSNSLETQSQSLSR_S13_91	Ubiquitin conjugation factor E4 B OS=Mus musculus OX=10090 GN=Ube4b PE=1 SV=3	33	22	0.0828861	0.0572451	0.0715564	0.0667859	0.0435301	0.0506857	0.0548599	0.045319	0.0834824	0.0751342	0.0810972	0.0769231	0.053071	0.0524747	0.0351819	0.0697674	0.065937	0.0648138	0.0640007	0.0634694	0.0589062	0.0603894	0.060482	0.0590494	0.0649847	0.0639427	0.0642411	0.0651825	0.0594264	0.060309	0.0609514	0.0639144	0.0790721	0.0555573	0.070329	0.0661898	0.0464836	0.0527954	0.0570558	0.0482765	0.0808081	0.0739125	0.0794079
P97310	ISDPLTSSPGR	T6_100;S7_100;S8_100	ISDPLTSSPGR_T6_100;S7_100;S8_100	DNA replication licensing factor MCM2 OS=Mus musculus OX=10090 GN=Mcm2 PE=1 SV=3	115	34	0.0831834	0.0895406	0.0740074	0.0633921	0.061353	0.0629123	0.0609332	0.0621327	0.0599136	0.0611731	0.0766463	0.0657911	0.0478589	0.0418616	0.0404222	0.0488785	0.064153	0.062793	0.0645247	0.0626527	0.0615981	0.0627904	0.0602315	0.0619165	0.0621508	0.0626748	0.0627582	0.0626487	0.0623138	0.0618684	0.0620579	0.0628674	0.0811441	0.0892373	0.0717773	0.0633188	0.0623313	0.0627018	0.0633094	0.0627987	0.0603277	0.0610808	0.076429
Q6KCD5	LSSDDGDSSTMR	S3_93	LSSDDGDSSTMR_S3_93	Nipped-B-like protein OS=Mus musculus OX=10090 GN=Nipbl PE=1 SV=1	65	39	0.0913797	0.101373	0.0842764	0.0817481	0.0872863	0.0748856	0.0856008	0.0775343	0.0520106	0.0427402	0.0458705	0.0456297	0.0375632	0.0288948	0.0311823	0.032025	0.0623994	0.0596403	0.0623299	0.0616504	0.06445	0.0654611	0.0662925	0.0649865	0.0622223	0.0614656	0.0595341	0.061259	0.0622556	0.0626268	0.0604496	0.0629768	0.091753	0.106495	0.0847151	0.0830793	0.0848543	0.0716747	0.0809029	0.0747517	0.0523716	0.0435668	0.0482745
Q8BJU0	SRTPSASHEEQQE	S1_50;T3_50;S5_99	SRTPSASHEEQQE_S1_50;T3_50;S5_99	Small glutamine-rich tetratricopeptide repeat-containing protein alpha OS=Mus musculus OX=10090 GN=Sgta PE=1 SV=2	33	8	0.0737872	0.0839624	0.0728025	0.0584258	0.0540931	0.053371	0.0555373	0.0623646	0.0648592	0.0735246	0.0724086	0.0730651	0.0461498	0.0521893	0.0512703	0.0521893	0.0631052	0.0618426	0.0574981	0.0594799	0.0641054	0.0645302	0.0664789	0.0671664	0.0614526	0.0614523	0.059168	0.0610304	0.0628922	0.0641954	0.0610179	0.0645845	0.0727243	0.0844425	0.078751	0.061094	0.052482	0.0514406	0.0519595	0.0577497	0.065644	0.0744146	0.0761144
P48972	GELIPISPSTEFGGSGIGTPPSVLK	T10_88;T19_89	GELIPISPSTEFGGSGIGTPPSVLK_T10_88;T19_89	Myb-related protein B OS=Mus musculus OX=10090 GN=Mybl2 PE=1 SV=1	1	1	0.0628224	0.0781927	0.0728286	0.056014	0.0554982	0.0708686	0.0597277	0.0578708	0.0719001	0.0741696	0.0778832	0.076439	0.04085	0.0484836	0.0496183	0.0468331	0.0574817	0.0566764	0.071444	0.085261	0.0512608	0.0503543	0.0602146	0.0603094	0.0767372	0.0630787	0.0698834	0.0572851	0.0549442	0.0564029	0.0633419	0.0653245	0.0672337	0.0848723	0.0627102	0.0404156	0.0666033	0.0865803	0.0610205	0.0590306	0.0576402	0.0723345	0.0685602
Q7TMY8	REESPMDVDQPSPSAQDTQSIVISDGTPQGEK	S12_25;S14_25;T18_25;S20_25	REESPMDVDQPSPSAQDTQSIVISDGTPQGEK_S12_25;S14_25;T18_25;S20_25	E3 ubiquitin-protein ligase HUWE1 OS=Mus musculus OX=10090 GN=Huwe1 PE=1 SV=5	100	62	0.0722291	0.0931922	0.0703611	0.0697385	0.0643421	0.0597758	0.0410959	0.0641345	0.0581154	0.0647572	0.0784558	0.07555	0.0466999	0.0454545	0.039643	0.056455	0.0628338	0.0628772	0.0616287	0.0639606	0.0624124	0.0631874	0.0646392	0.0624008	0.0612102	0.0625905	0.0627136	0.0624628	0.0609488	0.0620144	0.0619587	0.0621608	0.0718635	0.0926564	0.0713738	0.0681631	0.0644485	0.0591404	0.0397458	0.0642526	0.0593549	0.0646797	0.0782083
Q3B7Z2	TGSNISGASSDVSLDEQYK	S10_90	TGSNISGASSDVSLDEQYK_S10_90	Oxysterol-binding protein 1 OS=Mus musculus OX=10090 GN=Osbp PE=1 SV=3	43	18	0.0691824	0.084062	0.0599785	0.0655008	0.0714834	0.0613591	0.0596717	0.0648873	0.0495475	0.0701028	0.0714834	0.0852892	0.0446387	0.0449455	0.0489339	0.0489339	0.0628442	0.0607327	0.0599739	0.061293	0.0656179	0.0669161	0.0681686	0.0688312	0.0595526	0.0607687	0.0592066	0.0622964	0.0612146	0.0626646	0.0594925	0.0604264	0.0687221	0.0864058	0.0624309	0.0667118	0.0680063	0.057242	0.054645	0.0588492	0.0519382	0.0720147	0.0753705
P52482	ASTSSSSSSSSNQQTEKEGSTPK	T21_91	ASTSSSSSSSSNQQTEKEGSTPK_T21_91	Ubiquitin-conjugating enzyme E2 E1 OS=Mus musculus OX=10090 GN=Ube2e1 PE=1 SV=1	8	2	0.0754409	0.0627041	0.069889	0.0666231	0.0538863	0.0411496	0.0483344	0.048661	0.0800131	0.0888308	0.077727	0.0813194	0.0555193	0.0502939	0.0450686	0.0545395	0.06521	0.062506	0.0680828	0.0678427	0.0581533	0.0581933	0.0643625	0.0601426	0.0683537	0.0616162	0.0664646	0.0626437	0.0582135	0.0574268	0.060812	0.0599761	0.0726589	0.0630043	0.0644714	0.0616762	0.0581971	0.0444108	0.047165	0.0508154	0.0735182	0.0905451	0.0734476
Q921G6	GAALGDLVPSRPPSFSPCPAEDLFPGR	S14_46;S16_46	GAALGDLVPSRPPSFSPCPAEDLFPGR_S14_46;S16_46	Leucine-rich repeat and calponin homology domain-containing protein 4 OS=Mus musculus OX=10090 GN=Lrch4 PE=1 SV=1	21	11	0.0633756	0.0667111	0.0827218	0.0827218	0.0253502	0.0453636	0.0607071	0.036024	0.0727151	0.101401	0.0833889	0.0653769	0.0426951	0.0500334	0.0553702	0.066044	0.0646957	0.0612329	0.0624873	0.0618843	0.0612403	0.0600081	0.0616317	0.0616741	0.0657762	0.0677502	0.0593466	0.0636316	0.058768	0.0641222	0.0647831	0.0609677	0.061424	0.0683133	0.083008	0.0838168	0.0259559	0.0474012	0.0617628	0.0366253	0.0693182	0.0938476	0.0881057
Q8BGD9	ESEKSLENETLNK	S5_99	ESEKSLENETLNK_S5_99	Eukaryotic translation initiation factor 4B OS=Mus musculus OX=10090 GN=Eif4b PE=1 SV=1	45	20	0.0783384	0.0764526	0.0753823	0.0722222	0.0642712	0.0647299	0.0527523	0.0592253	0.0566259	0.0646789	0.0770133	0.0685525	0.0514271	0.0464832	0.0446483	0.0471967	0.0638164	0.0620999	0.0615751	0.0644125	0.0620327	0.0599872	0.0675513	0.0638664	0.0611241	0.061373	0.0588697	0.0607096	0.0619606	0.0620798	0.0641209	0.0644208	0.0764695	0.0766914	0.0762623	0.0698468	0.0645419	0.0672189	0.0486467	0.0577671	0.0577097	0.0656495	0.0814929
P19426	SDSFPERR	S3_92	SDSFPERR_S3_92	Negative elongation factor E OS=Mus musculus OX=10090 GN=Nelfe PE=1 SV=2	18	11	0.0830457	0.0793788	0.0882226	0.0856342	0.0776531	0.0722606	0.0569456	0.0688093	0.0541415	0.0504745	0.0653581	0.0623382	0.0418464	0.0351596	0.0373167	0.041415	0.0623844	0.0611688	0.0585424	0.063046	0.0618953	0.0636207	0.0649528	0.0645572	0.0642841	0.0640787	0.0615994	0.06232	0.0602501	0.0618697	0.061224	0.0642065	0.0830142	0.0809254	0.0939768	0.0847034	0.0782371	0.0708294	0.0546731	0.0664681	0.0525216	0.0491213	0.0661658
Q6DFV5	RISSSSAQPCVEEASAPQDSLAQGK	S3_25;S4_25;S5_25;S6_25	RISSSSAQPCVEEASAPQDSLAQGK_S3_25;S4_25;S5_25;S6_25	Probable helicase with zinc finger domain OS=Mus musculus OX=10090 GN=Helz PE=1 SV=2	18	10	0.0640432	0.058642	0.0848765	0.0787037	0.0671296	0.0501543	0.033179	0.0493827	0.0648148	0.066358	0.0709877	0.107253	0.0609568	0.0354938	0.0432099	0.0648148	0.0630568	0.0620413	0.0638469	0.0645603	0.0599101	0.0636621	0.0624405	0.0620486	0.0651437	0.0651419	0.060537	0.0638076	0.0611505	0.0570863	0.0625474	0.0630191	0.063677	0.059261	0.0833468	0.0764313	0.0702515	0.0493934	0.0333149	0.0498982	0.0623797	0.0638667	0.0735196
Q8BWW9	SSVVIEELSLVASPTLSPR	S13_50;T15_50	SSVVIEELSLVASPTLSPR_S13_50;T15_50	Serine/threonine-protein kinase N2 OS=Mus musculus OX=10090 GN=Pkn2 PE=1 SV=3	10	5	0.0861731	0.103538	0.078992	0.0796449	0.0502677	0.0540541	0.060974	0.0540541	0.0668495	0.0682857	0.0706359	0.0625408	0.0315968	0.0365583	0.0493537	0.0464813	0.0658501	0.0608749	0.0627072	0.0645007	0.0610105	0.0599286	0.0670572	0.0636715	0.0688768	0.0660318	0.0651899	0.0631561	0.0568832	0.056847	0.0594274	0.0579872	0.082318	0.10699	0.0792401	0.0776735	0.0518279	0.0567379	0.0571977	0.0534026	0.0610526	0.0650513	0.0681592
O55028	STSATDTHHVELAR	S1_100	STSATDTHHVELAR_S1_100	[3-methyl-2-oxobutanoate dehydrogenase [lipoamide]] kinase, mitochondrial OS=Mus musculus OX=10090 GN=Bckdk PE=1 SV=1	4	2	0.0619284	0.0579175	0.0624098	0.0691481	0.0632119	0.0622493	0.0574362	0.0660998	0.0685063	0.0760468	0.0614471	0.0527836	0.0510188	0.0537462	0.0717151	0.064335	0.0590984	0.0630005	0.0616938	0.0561985	0.0553632	0.0542351	0.0551246	0.0595907	0.0507532	0.0558857	0.0587908	0.0610721	0.0925274	0.0753526	0.0777204	0.063593	0.0636278	0.0558211	0.0614248	0.0747116	0.0693283	0.0696926	0.0632664	0.0673525	0.0819597	0.0826253	0.0634637
B9EJ86	DVLGPSTVVANSDEPQHLTPGK	T19_100	DVLGPSTVVANSDEPQHLTPGK_T19_100	Oxysterol-binding protein-related protein 8 OS=Mus musculus OX=10090 GN=Osbpl8 PE=1 SV=1	57	21	0.07407	0.0777242	0.0659578	0.0615362	0.0658481	0.0553972	0.110283	0.0609881	0.0649346	0.0598553	0.0649346	0.0586494	0.0426807	0.039465	0.0472484	0.0504275	0.0580376	0.0592406	0.0582266	0.0600101	0.0685082	0.0693739	0.0655702	0.0662518	0.0601865	0.0595848	0.0610921	0.0602901	0.0629552	0.0652697	0.0626964	0.0627063	0.0794269	0.0816528	0.0704984	0.0638177	0.0598185	0.0496966	0.104673	0.0572905	0.0671447	0.0625176	0.0661494
Q8CB87	NVFGSSPGTHR	S6_100	NVFGSSPGTHR_S6_100	Ras-related protein Rab-44 OS=Mus musculus OX=10090 GN=Rab44 PE=1 SV=2	89	31	0.0810241	0.0825679	0.0744886	0.0738196	0.05815	0.0507912	0.0529268	0.0564518	0.0710665	0.0775762	0.0690081	0.0690081	0.0438441	0.042995	0.0479094	0.0483726	0.063866	0.0641834	0.0665664	0.0661558	0.0576898	0.0576065	0.0599924	0.0581542	0.0678332	0.065364	0.0646049	0.0641765	0.0608157	0.0609467	0.0622373	0.0598073	0.0797121	0.0808292	0.0703096	0.0701107	0.0633331	0.0553983	0.0554318	0.0609926	0.0658268	0.074571	0.0671142
Q3U319	KEELVSSEDDAQALTPVTQGLPSR	S6_98;S7_98	KEELVSSEDDAQALTPVTQGLPSR_S6_98;S7_98	E3 ubiquitin-protein ligase BRE1B OS=Mus musculus OX=10090 GN=Rnf40 PE=1 SV=2	36	17	0.0747375	0.0827671	0.0549722	0.0654725	0.0364422	0.0586782	0.0728845	0.0605312	0.0852378	0.0617665	0.0667078	0.0827671	0.0444719	0.0457072	0.0543545	0.0525015	0.0611963	0.0606107	0.0616899	0.0638027	0.0622384	0.0612232	0.0694947	0.0659188	0.0662665	0.0643281	0.058285	0.0614609	0.059913	0.0600531	0.0625713	0.0609476	0.0763954	0.0854205	0.055742	0.064191	0.0366269	0.0599535	0.065605	0.0574412	0.0804622	0.0600629	0.0715935
P53986	LKSKESLQEAGK	S3_100;S6_100	LKSKESLQEAGK_S3_100;S6_100	Monocarboxylate transporter 1 OS=Mus musculus OX=10090 GN=Slc16a1 PE=1 SV=1	8	5	0.0887442	0.096583	0.0682106	0.0627998	0.075326	0.0708764	0.0437032	0.0564177	0.0595592	0.0733837	0.0613331	0.0672097	0.0464879	0.0435446	0.0419095	0.0439113	0.0646195	0.0675937	0.0602783	0.0577847	0.0614295	0.0615472	0.0636628	0.0625165	0.0610383	0.0666336	0.062773	0.0621294	0.063158	0.0613918	0.0604587	0.062985	0.0860543	0.0895346	0.0709068	0.0680991	0.076836	0.0721589	0.0430154	0.056548	0.0611425	0.0690084	0.0612235
O55003	AEIDSHSFGEKNSTLSEEDYIER	S13_81	AEIDSHSFGEKNSTLSEEDYIER_S13_81	BCL2/adenovirus E1B 19 kDa protein-interacting protein 3 OS=Mus musculus OX=10090 GN=Bnip3 PE=1 SV=1	3	2	0.0651948	0.08	0.065974	0.0638961	0.0493506	0.0509091	0.0371429	0.0288312	0.0714286	0.0812987	0.0968831	0.078961	0.0594805	0.0571429	0.0607792	0.0527273	0.0701988	0.0612065	0.0656217	0.0619998	0.0354796	0.0297573	0.0518411	0.0430562	0.0757597	0.0744406	0.0735765	0.0632848	0.0698592	0.0700508	0.0753503	0.0785172	0.0562711	0.0791944	0.0609154	0.0624433	0.0842782	0.103658	0.0434113	0.0405722	0.0571262	0.0661722	0.079783
O35892	DRGGDTSDTESSIIIR	T6_100;S7_99	DRGGDTSDTESSIIIR_T6_100;S7_99	Nuclear autoantigen Sp-100 OS=Mus musculus OX=10090 GN=Sp100 PE=1 SV=2	13	7	0.0810335	0.0825153	0.0732543	0.0752917	0.0559363	0.0479718	0.0568624	0.0550102	0.0613076	0.0749213	0.0745508	0.0677903	0.0413039	0.0515836	0.0501945	0.0504723	0.058935	0.0616956	0.0601819	0.0621364	0.0621063	0.059258	0.0672188	0.0640969	0.0646663	0.0633939	0.0602555	0.0624175	0.059436	0.0640033	0.0659266	0.0642719	0.0856329	0.0832971	0.0758084	0.0754659	0.0560928	0.0504184	0.0526846	0.053451	0.0590454	0.0736049	0.0770559
Q9JLQ2	TVSTQHSTESQDNDQPDYDSVASDEDTDVETR	S20_100;S23_100	TVSTQHSTESQDNDQPDYDSVASDEDTDVETR_S20_100;S23_100	ARF GTPase-activating protein GIT2 OS=Mus musculus OX=10090 GN=Git2 PE=1 SV=2	33	11	0.06058	0.0723514	0.0729256	0.0505312	0.0496698	0.0401952	0.0763709	0.0534022	0.0691932	0.0892908	0.0769452	0.0732127	0.047373	0.0513925	0.0677577	0.0488085	0.0612925	0.0618426	0.0635574	0.0623389	0.0642115	0.0615056	0.0662527	0.0611091	0.0629196	0.0643076	0.0610349	0.0595021	0.0611648	0.0639596	0.0628975	0.0621036	0.0618102	0.0731641	0.0717551	0.0506919	0.0483747	0.0408694	0.072088	0.0546502	0.0687727	0.0868327	0.0788392
Q01147	LFSGTQISTIAESEDSQESVDSVTDSQK	S3_49;T5_49	LFSGTQISTIAESEDSQESVDSVTDSQK_S3_49;T5_49	Cyclic AMP-responsive element-binding protein 1 OS=Mus musculus OX=10090 GN=Creb1 PE=1 SV=1	14	3	0.072842	0.110123	0.105248	0.0817321	0.0699742	0.0510467	0.0504732	0.0553484	0.0513335	0.0587898	0.0739891	0.0628047	0.0367078	0.0412962	0.0367078	0.041583	0.0663392	0.0638226	0.0629527	0.0634773	0.0583919	0.0578003	0.0618137	0.0588174	0.065988	0.0648631	0.0656925	0.0662054	0.0618624	0.0606511	0.0600699	0.0612526	0.0688613	0.10821	0.104849	0.0807492	0.0751535	0.0553862	0.0512082	0.0590151	0.0487865	0.0568418	0.0706343
Q5SVQ0	NTADHDESPPRTPTGNAPSSESDIDISSPNVSHDESIAK	T12_39;T14_39	NTADHDESPPRTPTGNAPSSESDIDISSPNVSHDESIAK_T12_39;T14_39	Histone acetyltransferase KAT7 OS=Mus musculus OX=10090 GN=Kat7 PE=1 SV=1	23	10	0.0824157	0.0754087	0.0590591	0.0650651	0.0667334	0.0493827	0.0667334	0.0590591	0.0690691	0.0637304	0.0637304	0.0880881	0.0523857	0.0587254	0.0467134	0.0337004	0.0598333	0.0591359	0.0598966	0.0638808	0.0650392	0.0636539	0.0690729	0.0683342	0.0602358	0.0638893	0.0641645	0.0611946	0.0616916	0.0588288	0.0619276	0.0592212	0.08589	0.0795145	0.0614837	0.0635116	0.0639799	0.0483755	0.0602436	0.0538919	0.0714998	0.0622006	0.0619338
Q3TC46	STSPIIGSPPVR	S1_99;T2_50;S3_50;S8_100	STSPIIGSPPVR_S1_99;T2_50;S3_50;S8_100	Protein PAT1 homolog 1 OS=Mus musculus OX=10090 GN=Patl1 PE=1 SV=2	6	6	0.0642202	0.0912956	0.0805549	0.0671291	0.0559409	0.0507944	0.0644439	0.0514657	0.0695905	0.0711569	0.0704856	0.0722757	0.0387111	0.045424	0.0570597	0.0494518	0.0675486	0.0648511	0.0626818	0.0687911	0.0602771	0.064252	0.0592639	0.0595161	0.0641084	0.0601633	0.0618278	0.064157	0.0608716	0.0607079	0.0592437	0.0617386	0.0595195	0.0881325	0.0804552	0.0610918	0.0581007	0.0494917	0.0680762	0.0541361	0.0679578	0.0740439	0.0713708
Q3UPL0	VDGPDVALKDSDQVAQSDGEESPAAEEQLLGER	S17_100	VDGPDVALKDSDQVAQSDGEESPAAEEQLLGER_S17_100	Protein transport protein Sec31A OS=Mus musculus OX=10090 GN=Sec31a PE=1 SV=2	53	20	0.0769957	0.06188	0.0800661	0.0670761	0.0606991	0.0628248	0.0531412	0.0505432	0.0798299	0.0729806	0.0547945	0.0777043	0.0491261	0.0427492	0.0555031	0.054086	0.0620398	0.0636865	0.0609593	0.0592279	0.0645175	0.06575	0.0623192	0.0651769	0.0591257	0.0628173	0.0607013	0.0614466	0.0637459	0.062264	0.0629386	0.0632834	0.0772955	0.0605147	0.0818026	0.0705341	0.0585953	0.0595104	0.0531089	0.0482978	0.0840906	0.0723579	0.0562209
P13405	IPGGNIYISPLKSPYK	S9_100;S13_99	IPGGNIYISPLKSPYK_S9_100;S13_99	Retinoblastoma-associated protein OS=Mus musculus OX=10090 GN=Rb1 PE=1 SV=2	15	8	0.0814908	0.0732786	0.07012	0.0543272	0.0511687	0.0574858	0.0638029	0.0814908	0.07012	0.0638029	0.0903348	0.0587492	0.0334807	0.0410613	0.0562224	0.0530638	0.0624736	0.064832	0.0644655	0.0673841	0.0581477	0.0568477	0.0600099	0.0623518	0.0645002	0.0670298	0.0660581	0.0622167	0.0602329	0.0624747	0.0604985	0.0604767	0.0817265	0.0708172	0.0681499	0.0505139	0.0551343	0.0633576	0.0666144	0.0818862	0.0681132	0.059638	0.0856801
Q8K285	FSSSDSDFDDEEPR	S6_92	FSSSDSDFDDEEPR_S6_92	F-BAR domain only protein 1 OS=Mus musculus OX=10090 GN=Fcho1 PE=1 SV=2	7	7	0.068567	0.0847458	0.077812	0.0647149	0.0439137	0.0550847	0.0558552	0.0431433	0.0731895	0.0781972	0.0812789	0.0704931	0.0439137	0.0585516	0.0520031	0.0485362	0.0664741	0.0611255	0.0637027	0.0670755	0.0535448	0.0604884	0.0631705	0.0581269	0.0617986	0.0617431	0.070531	0.0630121	0.0628246	0.0607132	0.0649326	0.0607363	0.0646831	0.0869408	0.0765979	0.0605019	0.0514293	0.0571067	0.0554469	0.0465441	0.0742674	0.0794202	0.0722646
Q8BW72	SSSSLGSTSSQDSVSSDSETAESVSCQGQEK	S16_83	SSSSLGSTSSQDSVSSDSETAESVSCQGQEK_S16_83	Lysine-specific demethylase 4A OS=Mus musculus OX=10090 GN=Kdm4a PE=1 SV=3	5	4	0.0844401	0.090172	0.0844401	0.0707395	0.0508877	0.0515867	0.0541032	0.0548022	0.0701803	0.0705997	0.0657067	0.0624913	0.0402628	0.0497693	0.0517265	0.0480917	0.062517	0.0635631	0.0692891	0.0670181	0.0571303	0.0585919	0.0619214	0.0588355	0.0597354	0.06447	0.0644543	0.0589776	0.0631035	0.0678436	0.0616745	0.0608745	0.0845802	0.0888352	0.0763137	0.0660981	0.0557783	0.0551339	0.0547143	0.058328	0.0735703	0.0685747	0.0638376
Q8R4V1	EETGSPVFSQSPATK	S11_100	EETGSPVFSQSPATK_S11_100	NFAT activation molecule 1 OS=Mus musculus OX=10090 GN=Nfam1 PE=1 SV=1	5	1	0.0732304	0.0850192	0.0733303	0.0678855	0.0558469	0.06319	0.0435586	0.0542984	0.071532	0.0770768	0.0776263	0.0703332	0.0486038	0.0448074	0.048454	0.0452071	0.0717363	0.0655408	0.069502	0.0660405	0.0533315	0.0525149	0.0598535	0.0486341	0.0599657	0.060855	0.0782452	0.069183	0.0637586	0.0598755	0.0589874	0.061976	0.0637007	0.0809464	0.0658382	0.0641443	0.0653442	0.0750856	0.0454126	0.0696687	0.0744371	0.0790348	0.0619074
Q61165	SKEPSSPGTDDVFTPGSSDSPSSQR	S20_98	SKEPSSPGTDDVFTPGSSDSPSSQR_S20_98	Sodium/hydrogen exchanger 1 OS=Mus musculus OX=10090 GN=Slc9a1 PE=1 SV=1	12	5	0.0743403	0.0710148	0.0661875	0.065973	0.0723021	0.0588929	0.0620039	0.0596439	0.0690839	0.0657584	0.0717657	0.0698348	0.0509547	0.0417292	0.0490238	0.0514911	0.0605298	0.0621482	0.0583232	0.059264	0.0678681	0.060075	0.0750126	0.0665116	0.060266	0.060563	0.0643422	0.0584919	0.0596873	0.0601087	0.0638773	0.0629312	0.0764596	0.0711373	0.07065	0.069303	0.0663227	0.0610305	0.0514591	0.0558271	0.0713643	0.0675961	0.0694382
Q9ESE1	ATNLAGETESVSDCADNVSEAPATSEQK	T2_100;T8_98	ATNLAGETESVSDCADNVSEAPATSEQK_T2_100;T8_98	Lipopolysaccharide-responsive and beige-like anchor protein OS=Mus musculus OX=10090 GN=Lrba PE=1 SV=1	11	9	0.0666235	0.076326	0.076326	0.0924968	0.0536869	0.0478655	0.0815006	0.0439845	0.0491591	0.0750323	0.0815006	0.0672704	0.038163	0.0491591	0.0646831	0.0362225	0.0604179	0.0609173	0.0575879	0.0640359	0.0633598	0.0604353	0.0761508	0.0650779	0.0625064	0.0604676	0.0635245	0.0604517	0.0586084	0.0613207	0.065201	0.0599368	0.0689915	0.0783908	0.082923	0.0903725	0.0530137	0.0495524	0.0669607	0.0422863	0.0492055	0.0776353	0.08027
Q9D1F4	SSDEENGPPSSPDLDR	S1_50;S2_50;S10_100;S11_100	SSDEENGPPSSPDLDR_S1_50;S2_50;S10_100;S11_100	Proline-rich AKT1 substrate 1 OS=Mus musculus OX=10090 GN=Akt1s1 PE=1 SV=1	2	2	0.0758294	0.076356	0.0531859	0.0537125	0.0668773	0.0610848	0.062138	0.059505	0.0684571	0.0626646	0.0721432	0.0837283	0.0542391	0.031069	0.0473934	0.0716166	0.06459	0.0668246	0.0684921	0.0522627	0.0575129	0.0600952	0.0614626	0.0594868	0.0645373	0.0621188	0.0643636	0.0638744	0.059483	0.0708414	0.0646315	0.059423	0.0729127	0.0709638	0.0482266	0.0638284	0.0722178	0.0631283	0.062788	0.0621246	0.0658777	0.0626512	0.0696123
Q6ZQK5	SSPSTGSLDSGNESK	S4_50;T5_50;S7_100	SSPSTGSLDSGNESK_S4_50;T5_50;S7_100	Arf-GAP with coiled-coil, ANK repeat and PH domain-containing protein 2 OS=Mus musculus OX=10090 GN=Acap2 PE=1 SV=2	20	9	0.0844857	0.0731199	0.0761508	0.072741	0.0606175	0.062133	0.0469786	0.0543664	0.066111	0.0668687	0.0723622	0.0717939	0.0481152	0.0519038	0.0422428	0.0500095	0.059227	0.0578626	0.0588356	0.0626097	0.0659623	0.0662446	0.0678159	0.0649886	0.0620042	0.0619518	0.0624377	0.0611437	0.0625456	0.0605333	0.0638134	0.0620239	0.0885667	0.0784594	0.0803602	0.0721348	0.0570571	0.0582343	0.0430106	0.0519398	0.0662003	0.0670156	0.0719569
Q3UPF5	SSPTGFGIK	S2_85	SSPTGFGIK_S2_85	Zinc finger CCCH-type antiviral protein 1 OS=Mus musculus OX=10090 GN=Zc3hav1 PE=1 SV=1	18	9	0.0791982	0.082047	0.0703408	0.0735523	0.0547498	0.0552678	0.047291	0.0515384	0.0699782	0.0697193	0.0745882	0.0752616	0.0536621	0.0418523	0.0492075	0.0517456	0.0650008	0.0641472	0.0655696	0.0637735	0.0658789	0.0611565	0.0625286	0.0621646	0.0650096	0.0614549	0.0593223	0.0614393	0.0608268	0.0598898	0.06181	0.0600276	0.0762651	0.0800598	0.0671481	0.0721913	0.0520194	0.0565664	0.04734	0.0518939	0.0673774	0.0710109	0.0787012
Q8BH50	SRSESETSTMAAK	S3_81	SRSESETSTMAAK_S3_81	Uncharacterized protein C18orf25 homolog OS=Mus musculus OX=10090 PE=1 SV=1	3	2	0.0634705	0.0676918	0.0595507	0.0636213	0.0714609	0.049299	0.060003	0.0687472	0.0722147	0.0725162	0.0820142	0.0744761	0.039198	0.0563847	0.0462837	0.053068	0.0521055	0.0582492	0.0631683	0.0681801	0.0648354	0.0676195	0.0479107	0.064742	0.0620068	0.0697828	0.0694288	0.0644561	0.060902	0.0643922	0.0641446	0.0580759	0.0756748	0.0721953	0.0585667	0.0579706	0.0684729	0.0452928	0.0778043	0.0659678	0.0723517	0.0645579	0.0733858
P16879	MEQLGTGEPPAVPLLQDDRHSTSSTEQER	S21_60;T22_60;S23_60;S24_60;T25_60	MEQLGTGEPPAVPLLQDDRHSTSSTEQER_S21_60;T22_60;S23_60;S24_60;T25_60	Tyrosine-protein kinase Fes/Fps OS=Mus musculus OX=10090 GN=Fes PE=1 SV=2	34	14	0.082777	0.0680908	0.0816088	0.0747664	0.0627503	0.0457276	0.0555741	0.0585781	0.0634179	0.0811081	0.0625834	0.073765	0.0445594	0.0447263	0.0504005	0.0495661	0.0615782	0.0625643	0.0633894	0.0598199	0.0647984	0.0643674	0.0668245	0.0652794	0.0609808	0.0607941	0.0635456	0.0625582	0.0614261	0.0601384	0.0611286	0.0608066	0.0838875	0.0679165	0.0803404	0.0779964	0.0604318	0.0443329	0.051898	0.055998	0.0648982	0.0832563	0.0614594
Q9QY06	KKSGDPSAGPDAGLSPGSQGDSK	S3_98	KKSGDPSAGPDAGLSPGSQGDSK_S3_98	Unconventional myosin-IXb OS=Mus musculus OX=10090 GN=Myo9b PE=1 SV=2	50	28	0.0961976	0.117322	0.108872	0.113747	0.0594735	0.0513487	0.0318492	0.0565486	0.0464738	0.0630484	0.0601235	0.0493988	0.038024	0.0318492	0.0328242	0.0428989	0.0615985	0.0618836	0.0609309	0.0639831	0.0599592	0.0603599	0.0652006	0.0631444	0.0656014	0.0630083	0.0637494	0.0634903	0.0617611	0.0601188	0.0631131	0.0620975	0.0973903	0.118229	0.11143	0.110866	0.0618571	0.0530521	0.0304627	0.0558481	0.0441791	0.0624019	0.0588153
Q9ESX5	TVLESGGETGDGDNDTTKK	S5_100	TVLESGGETGDGDNDTTKK_S5_100	H/ACA ribonucleoprotein complex subunit DKC1 OS=Mus musculus OX=10090 GN=Dkc1 PE=1 SV=4	33	13	0.0785843	0.0873133	0.0812894	0.0702189	0.0676502	0.062922	0.0326203	0.0540565	0.0636494	0.0671274	0.0715828	0.0666727	0.0495783	0.0472142	0.0494874	0.050033	0.0612283	0.061027	0.0617042	0.061863	0.0628894	0.0648444	0.0613757	0.0631986	0.0604519	0.0610853	0.0597402	0.0624092	0.063947	0.0636359	0.0661771	0.0644227	0.0799187	0.089089	0.0820322	0.0706787	0.0669818	0.060422	0.0330946	0.0532606	0.0655616	0.0684271	0.0746118
Q6KCD5	LSSDDGDSSTMR	S3_99	LSSDDGDSSTMR_S3_99	Nipped-B-like protein OS=Mus musculus OX=10090 GN=Nipbl PE=1 SV=1	65	39	0.0987837	0.0852412	0.088103	0.0804886	0.0825838	0.069859	0.0814595	0.0840658	0.0515127	0.0493663	0.0478843	0.0448181	0.0321443	0.0315311	0.0334219	0.0387367	0.0623994	0.0596403	0.0623299	0.0616504	0.06445	0.0654611	0.0662925	0.0649865	0.0622223	0.0614656	0.0595341	0.061259	0.0622556	0.0626268	0.0604496	0.0629768	0.0992092	0.0895687	0.0885811	0.0818172	0.0803005	0.0668783	0.0770059	0.0810667	0.0518817	0.0503321	0.050405
Q80TH2	ASSSADVGISKSTEDLSPQR	S12_47;T13_47	ASSSADVGISKSTEDLSPQR_S12_47;T13_47	Erbin OS=Mus musculus OX=10090 GN=Erbin PE=1 SV=3	118	37	0.0800119	0.07674	0.0754015	0.0701963	0.0498215	0.050119	0.041047	0.0710886	0.0782272	0.0728733	0.0716835	0.073022	0.0535396	0.046401	0.0504164	0.0394111	0.0657151	0.0656623	0.0657649	0.066155	0.0587164	0.0583007	0.0600634	0.0598967	0.0643679	0.0655382	0.0654075	0.0642863	0.0602107	0.0600579	0.05895	0.0609068	0.0765976	0.0735244	0.0721293	0.066754	0.0533806	0.0540822	0.0429929	0.074666	0.0764565	0.0699519	0.0689474
O54774	HSSLPTESDEDIAPAQR	S8_92	HSSLPTESDEDIAPAQR_S8_92	AP-3 complex subunit delta-1 OS=Mus musculus OX=10090 GN=Ap3d1 PE=1 SV=1	51	25	0.0806734	0.0754121	0.0631357	0.0719046	0.0726061	0.0434935	0.0571729	0.0592774	0.086987	0.0747106	0.0585759	0.0610312	0.0477026	0.0498071	0.0498071	0.0477026	0.0636737	0.062444	0.0616916	0.0634652	0.0634505	0.0632728	0.0636469	0.0633919	0.0611607	0.0621941	0.061074	0.0608995	0.0639383	0.0622048	0.0618593	0.0616327	0.0791527	0.0754477	0.0639359	0.0707809	0.071488	0.042944	0.0561188	0.0584186	0.0888541	0.0750462	0.0599181
Q9WU62	ASWGLQDSPGSTDSPWQER	S8_100;S11_85	ASWGLQDSPGSTDSPWQER_S8_100;S11_85	Inner centromere protein OS=Mus musculus OX=10090 GN=Incenp PE=1 SV=2	18	12	0.0631792	0.0924664	0.0806778	0.0637318	0.0513907	0.0607847	0.0659422	0.0644686	0.0670473	0.0589427	0.074231	0.0688893	0.0532326	0.046049	0.0434703	0.0454964	0.0603169	0.0572681	0.0593709	0.0599404	0.0691167	0.0651312	0.0729087	0.0658882	0.0607374	0.0616755	0.0612322	0.0596411	0.0609401	0.0596666	0.0628816	0.0632845	0.0649529	0.100123	0.0842644	0.0659326	0.0461068	0.057872	0.0560851	0.0606743	0.0684524	0.0592627	0.0751743
Q61823	GDSVSDNGSEAVR	S3_100	GDSVSDNGSEAVR_S3_100	Programmed cell death protein 4 OS=Mus musculus OX=10090 GN=Pdcd4 PE=1 SV=1	56	14	0.0627701	0.063998	0.05889	0.0442534	0.0675835	0.0695481	0.0890963	0.0580059	0.0544204	0.0651277	0.0865422	0.0751965	0.052554	0.0514244	0.0446955	0.0558939	0.0612219	0.0590356	0.0590699	0.0591171	0.0665609	0.0705499	0.0719343	0.0687311	0.0566286	0.0601937	0.0585454	0.0588485	0.0616798	0.0635055	0.0627865	0.0615914	0.0640057	0.0676745	0.0622368	0.0467311	0.0633861	0.0615406	0.0773207	0.0526855	0.0599927	0.067544	0.0922799
A2A5R2	HLDVDLDRQSLSSIDR	S10_100;S12_50;S13_50	HLDVDLDRQSLSSIDR_S10_100;S12_50;S13_50	Brefeldin A-inhibited guanine nucleotide-exchange protein 2 OS=Mus musculus OX=10090 GN=Arfgef2 PE=1 SV=1	25	19	0.0744115	0.0761832	0.0754239	0.0491015	0.0430271	0.0625158	0.0549228	0.0574538	0.0797267	0.0741584	0.0685902	0.0754239	0.0561883	0.0460643	0.0501139	0.0566945	0.0615692	0.0598032	0.063104	0.0633163	0.0632353	0.0604022	0.0712708	0.0652267	0.0593269	0.0622599	0.0598607	0.0628414	0.0607285	0.0609664	0.0640522	0.0620364	0.0751692	0.0792315	0.0743386	0.0482328	0.04232	0.0643725	0.0479296	0.0547843	0.0835824	0.0740823	0.0712661
Q9JMH9	LEGDSDVDSELEDR	S5_100;S9_100	LEGDSDVDSELEDR_S5_100;S9_100	Unconventional myosin-XVIIIa OS=Mus musculus OX=10090 GN=Myo18a PE=1 SV=2	45	27	0.0815498	0.0760148	0.0568266	0.0535055	0.0608856	0.0612546	0.126937	0.0523985	0.0586716	0.0542435	0.0678967	0.0774908	0.0509225	0.0354244	0.0365314	0.0494465	0.0631545	0.0612618	0.0631477	0.0622222	0.0625162	0.0630839	0.0639164	0.0642986	0.0637687	0.0629862	0.0640354	0.0622061	0.061279	0.0605165	0.061469	0.0601379	0.0809176	0.0777558	0.0563921	0.0538862	0.0610305	0.0608478	0.124452	0.0510672	0.057656	0.0539668	0.0664435
Q91WG2	QPASLHGSTELLPLSR	S4_98;S8_89	QPASLHGSTELLPLSR_S4_98;S8_89	Rab GTPase-binding effector protein 2 OS=Mus musculus OX=10090 GN=Rabep2 PE=1 SV=3	27	16	0.0752794	0.0966477	0.0793962	0.0576358	0.0648892	0.0678298	0.0482258	0.0641051	0.0678298	0.0601843	0.0790041	0.058616	0.0468536	0.0429328	0.0378357	0.0527348	0.063855	0.0626399	0.0643345	0.0631098	0.0629795	0.0623277	0.0635752	0.0644356	0.0636192	0.0614154	0.0616359	0.0617642	0.0598231	0.0595186	0.0631242	0.0618421	0.073798	0.0965837	0.0772537	0.0571688	0.0644967	0.0681245	0.0474849	0.0622773	0.0667416	0.0613436	0.0802379
P97801	GTGQSDDSDIWDDTALIK	T2_54;S5_54;S8_99;T14_94	GTGQSDDSDIWDDTALIK_T2_54;S5_54;S8_99;T14_94	Survival motor neuron protein OS=Mus musculus OX=10090 GN=Smn1 PE=1 SV=1	1	1	0.0805897	0.0555283	0.0869779	0.0648649	0.0520885	0.0609337	0.0589681	0.0643735	0.0687961	0.0653563	0.0614251	0.044226	0.0683047	0.0501228	0.0589681	0.0584767	0.0550772	0.0534049	0.0459477	0.0702001	0.0729174	0.0695419	0.0526998	0.0756482	0.041826	0.056265	0.0465803	0.0640505	0.0712268	0.0724009	0.0799346	0.0722785	0.0866114	0.061546	0.11205	0.0546939	0.0422841	0.0518654	0.0662332	0.0503704	0.0973609	0.0687569	0.0780568
O55028	STSATDTHHVELAR	S1_85	STSATDTHHVELAR_S1_85	[3-methyl-2-oxobutanoate dehydrogenase [lipoamide]] kinase, mitochondrial OS=Mus musculus OX=10090 GN=Bckdk PE=1 SV=1	4	2	0.0756098	0.0643631	0.0621951	0.0579946	0.0560976	0.0525745	0.0639566	0.0739837	0.0678862	0.0630081	0.0604336	0.0631436	0.0598916	0.0542005	0.0604336	0.0642276	0.0590984	0.0630005	0.0616938	0.0561985	0.0553632	0.0542351	0.0551246	0.0595907	0.0507532	0.0558857	0.0587908	0.0610721	0.0925274	0.0753526	0.0777204	0.063593	0.0779805	0.0622697	0.0614467	0.0628994	0.0617598	0.0590852	0.070717	0.075673	0.0815271	0.0687194	0.0626546
O35226	AAAASAAEAGIATPGTEDSDDALLK	T13_100;T16_100;S19_100	AAAASAAEAGIATPGTEDSDDALLK_T13_100;T16_100;S19_100	26S proteasome non-ATPase regulatory subunit 4 OS=Mus musculus OX=10090 GN=Psmd4 PE=1 SV=1	29	9	0.0848036	0.0739898	0.0631759	0.0745589	0.0620376	0.0648833	0.0728515	0.0569152	0.0540694	0.0660216	0.0865111	0.0574843	0.0472396	0.0330108	0.0546386	0.0478088	0.0658517	0.0654414	0.066177	0.0614861	0.0621327	0.0626753	0.0553895	0.0576319	0.0631258	0.059411	0.066736	0.0622648	0.0615761	0.0638795	0.0623001	0.0639212	0.0803946	0.0705827	0.0595969	0.0757011	0.0623324	0.0646273	0.0821089	0.0616517	0.0534717	0.0693743	0.0809266
Q9DBT5	QISQDVK	S3_100	QISQDVK_S3_100	AMP deaminase 2 OS=Mus musculus OX=10090 GN=Ampd2 PE=1 SV=1	34	14	0.0859962	0.088362	0.0706441	0.0616364	0.0686826	0.0703745	0.0554453	0.0649132	0.0580481	0.0636722	0.0691567	0.0651363	0.0454243	0.0442484	0.0427285	0.0455312	0.0634778	0.0621362	0.063649	0.0630901	0.0627445	0.0624273	0.0654439	0.0616839	0.061815	0.0618843	0.0613199	0.0617656	0.0637513	0.06296	0.0588859	0.0629653	0.0846738	0.0888817	0.0693707	0.0610615	0.0684168	0.0704583	0.0529526	0.0657737	0.058693	0.0643074	0.0704895
Q9D0F4	MAPVSGSRSPER	S5_83;S7_83	MAPVSGSRSPER_S5_83;S7_83	NF-kappa-B-activating protein OS=Mus musculus OX=10090 GN=Nkap PE=2 SV=1	2	1	0.0844026	0.0766221	0.0742561	0.0685231	0.047593	0.0556921	0.0577396	0.0577396	0.0684321	0.0742106	0.0778961	0.0652471	0.046956	0.047502	0.046956	0.0502321	0.0642403	0.0588633	0.0626263	0.0671544	0.0695898	0.0623225	0.0520195	0.0638378	0.0632698	0.0621299	0.0608897	0.0670585	0.0625351	0.0613135	0.0619898	0.0601596	0.0818094	0.0810521	0.0738295	0.0635356	0.0425846	0.0556421	0.0691134	0.0563184	0.067347	0.0743739	0.0796575
P58462	SPMQAVHPIHVK	S1_100	SPMQAVHPIHVK_S1_100	Forkhead box protein P1 OS=Mus musculus OX=10090 GN=Foxp1 PE=1 SV=1	8	5	0.0736866	0.0718672	0.077098	0.0629975	0.0675461	0.0673186	0.0632249	0.0639072	0.0670912	0.0641346	0.0693655	0.073914	0.045713	0.0491244	0.0459404	0.0370707	0.0662613	0.0621663	0.0670228	0.061336	0.0625323	0.0622965	0.0664993	0.0619736	0.0594343	0.0621738	0.0641215	0.0677911	0.0625202	0.0559364	0.0604073	0.0575275	0.069787	0.0725474	0.0721884	0.0644547	0.0677864	0.0678138	0.0596648	0.0647127	0.0708395	0.0647339	0.0678869
Q8CH25	ISSKSPGHMVILNQTK	S2_93;S5_99	ISSKSPGHMVILNQTK_S2_93;S5_99	SAFB-like transcription modulator OS=Mus musculus OX=10090 GN=Sltm PE=1 SV=1	54	22	0.0818851	0.0929737	0.0699435	0.0661051	0.0588549	0.0640793	0.0508583	0.0596012	0.0568291	0.0728223	0.0657853	0.0727156	0.0458471	0.0426485	0.0528841	0.046167	0.0614186	0.0613588	0.0608195	0.0636779	0.0649207	0.0635299	0.0680574	0.0655722	0.061356	0.0612473	0.0611824	0.0599964	0.0625701	0.0614502	0.0617951	0.0610477	0.0830709	0.0944119	0.0716553	0.0646831	0.0564863	0.0628469	0.0465619	0.0566343	0.0577109	0.0740835	0.0669956
Q61165	SKEPSSPGTDDVFTPGSSDSPSSQR	S20_86;S22_52;S23_52	SKEPSSPGTDDVFTPGSSDSPSSQR_S20_86;S22_52;S23_52	Sodium/hydrogen exchanger 1 OS=Mus musculus OX=10090 GN=Slc9a1 PE=1 SV=1	12	5	0.0814947	0.106341	0.0743391	0.0546611	0.090638	0.0810972	0.059034	0.0580402	0.0475055	0.0608229	0.0640032	0.0588352	0.0471079	0.0429338	0.0302127	0.0429338	0.0605298	0.0621482	0.0583232	0.059264	0.0678681	0.060075	0.0750126	0.0665116	0.060266	0.060563	0.0643422	0.0584919	0.0596873	0.0601087	0.0638773	0.0629312	0.0838782	0.106601	0.0794082	0.0574615	0.0832021	0.0841011	0.0490295	0.0543651	0.0491089	0.0625676	0.061972
E9Q7G0	GQAPLETSLDSLGDAFPDSGRK	S19_100	GQAPLETSLDSLGDAFPDSGRK_S19_100	Nuclear mitotic apparatus protein 1 OS=Mus musculus OX=10090 GN=Numa1 PE=1 SV=1	205	81	0.0842776	0.0835694	0.055949	0.0446176	0.0715297	0.0672805	0.0715297	0.0587819	0.0566572	0.0779037	0.0779037	0.0609065	0.0488669	0.0290368	0.0552408	0.055949	0.0626254	0.0620149	0.0625302	0.0622641	0.0637176	0.0626238	0.0649426	0.065806	0.0630036	0.0631434	0.0614147	0.06206	0.061132	0.0604613	0.0612828	0.0609775	0.0842258	0.0843401	0.0559997	0.0448489	0.0702604	0.0672407	0.068935	0.0559063	0.0562825	0.077217	0.0793905
Q9DD18	SASSGAEGDVSSEREP	S4_91	SASSGAEGDVSSEREP_S4_91	D-aminoacyl-tRNA deacylase 1 OS=Mus musculus OX=10090 GN=Dtd1 PE=1 SV=2	9	5	0.0870085	0.0854383	0.0764609	0.0746177	0.0567313	0.0511674	0.0396983	0.0572092	0.0738326	0.0691562	0.0692586	0.0734571	0.044204	0.0422583	0.0516794	0.0478222	0.0618553	0.0636633	0.0617387	0.0648928	0.0651327	0.0637108	0.0660255	0.0615644	0.0657326	0.0645563	0.0648617	0.0585616	0.0590549	0.062054	0.0566581	0.0599374	0.0879275	0.0838887	0.0774145	0.0718762	0.0544457	0.050202	0.0375837	0.0580867	0.0702114	0.0669626	0.0667461
Q6ZPS6	AALSSSELLELGDSLMR	S4_33;S5_33;S6_33	AALSSSELLELGDSLMR_S4_33;S5_33;S6_33	Ankyrin repeat and IBR domain-containing protein 1 OS=Mus musculus OX=10090 GN=Ankib1 PE=1 SV=2	4	3	0.0679206	0.0754673	0.067224	0.0559619	0.0624637	0.0472542	0.0553814	0.0596772	0.0709393	0.0845234	0.0833624	0.0671079	0.0458609	0.0561941	0.0499245	0.0507373	0.0533821	0.0662018	0.066148	0.0604087	0.0603442	0.0588232	0.0689654	0.0544167	0.0666326	0.0632069	0.0654545	0.0655933	0.0584804	0.0650584	0.0663475	0.0605363	0.0793717	0.071113	0.0633968	0.05779	0.0645732	0.0501131	0.0500948	0.0684127	0.066414	0.0834205	0.0794494
P19426	SMSADEDLQEPSR	S1_50;S3_50	SMSADEDLQEPSR_S1_50;S3_50	Negative elongation factor E OS=Mus musculus OX=10090 GN=Nelfe PE=1 SV=2	18	11	0.0775568	0.0763922	0.0674632	0.0710866	0.0668162	0.0606048	0.0717767	0.063236	0.0678946	0.0691455	0.0660398	0.0619419	0.0441272	0.0433939	0.0464996	0.0460251	0.0623844	0.0611688	0.0585424	0.063046	0.0618953	0.0636207	0.0649528	0.0645572	0.0642841	0.0640787	0.0615994	0.06232	0.0602501	0.0618697	0.061224	0.0642065	0.0777003	0.0780544	0.0720237	0.0704708	0.0674688	0.059537	0.069066	0.0612207	0.0660101	0.0674418	0.067005
O55003	AEIDSHSFGEK	S7_100	AEIDSHSFGEK_S7_100	BCL2/adenovirus E1B 19 kDa protein-interacting protein 3 OS=Mus musculus OX=10090 GN=Bnip3 PE=1 SV=1	3	2	0.0793895	0.0784403	0.0759576	0.0754951	0.0594063	0.0539541	0.0467331	0.0502706	0.0663026	0.067398	0.0733288	0.073913	0.0524206	0.046368	0.0511225	0.0494998	0.0701988	0.0612065	0.0656217	0.0619998	0.0354796	0.0297573	0.0518411	0.0430562	0.0757597	0.0744406	0.0735765	0.0632848	0.0698592	0.0700508	0.0753503	0.0785172	0.0664838	0.0753397	0.0680465	0.0715831	0.0984317	0.106589	0.0529948	0.0686373	0.0514487	0.0532254	0.0585892
Q91VN6	GATEEEQQDSGSEPRGDEDDIPLGPQSNVSLLDQHQHLK	S10_65	GATEEEQQDSGSEPRGDEDDIPLGPQSNVSLLDQHQHLK_S10_65	Probable ATP-dependent RNA helicase DDX41 OS=Mus musculus OX=10090 GN=Ddx41 PE=1 SV=2	16	13	0.0790441	0.0815508	0.0900735	0.0780414	0.0566511	0.0546457	0.00434492	0.0693516	0.0716912	0.0807152	0.0630013	0.0721925	0.0422794	0.0449532	0.0586564	0.0528075	0.0615538	0.0612521	0.0594134	0.0609686	0.0634262	0.0639899	0.0706204	0.0670837	0.0625145	0.0629933	0.0625433	0.0587504	0.0597121	0.0628067	0.060016	0.0623556	0.0794333	0.0823559	0.0937779	0.0791783	0.0552493	0.0528241	0.00380574	0.063948	0.0709369	0.0792591	0.0623098
Q62172	TPSSEEISPTKFPGLYR	S4_86;S8_88	TPSSEEISPTKFPGLYR_S4_86;S8_88	RalA-binding protein 1 OS=Mus musculus OX=10090 GN=Ralbp1 PE=1 SV=4	5	5	0.0703178	0.0720081	0.0594997	0.0655849	0.0770791	0.0649087	0.0527383	0.0693036	0.0733604	0.0665991	0.0750507	0.0638945	0.0547667	0.0480054	0.0368492	0.0500338	0.064114	0.0627405	0.0580932	0.060139	0.0710829	0.0620738	0.0713256	0.0665419	0.063608	0.0627955	0.0641716	0.0549554	0.0604545	0.0596432	0.0601763	0.0580847	0.0685442	0.0717285	0.0640099	0.0681563	0.0677689	0.0653511	0.0462104	0.0650907	0.0720789	0.0662823	0.0730921
Q8CDM1	NNSSSSNIENELEEPKETTEGTELRK	S4_31;S5_31;S6_31	NNSSSSNIENELEEPKETTEGTELRK_S4_31;S5_31;S6_31	ATPase family AAA domain-containing protein 2 OS=Mus musculus OX=10090 GN=Atad2 PE=1 SV=1	25	15	0.0877907	0.0725291	0.0761628	0.065843	0.0757267	0.0550872	0.0537791	0.0671512	0.0696221	0.0553779	0.0704942	0.0651163	0.0498547	0.0392442	0.0479651	0.0482558	0.0590101	0.0607457	0.0612692	0.0606003	0.062667	0.0631281	0.0647185	0.0639471	0.0628549	0.062212	0.0628356	0.0608689	0.0641267	0.0648329	0.0637296	0.0624535	0.0925723	0.0742943	0.0773499	0.0676074	0.0751917	0.0542984	0.0517063	0.0653419	0.0689235	0.0553888	0.0698082
P97801	GTGQSDDSDIWDDTALIK	S5_90;S8_100	GTGQSDDSDIWDDTALIK_S5_90;S8_100	Survival motor neuron protein OS=Mus musculus OX=10090 GN=Smn1 PE=1 SV=1	1	1	0.0861446	0.0762048	0.0656627	0.0668675	0.0560241	0.0472892	0.063253	0.0554217	0.0524096	0.061747	0.064759	0.0629518	0.0653614	0.0503012	0.0635542	0.0620482	0.0550772	0.0534049	0.0459477	0.0702001	0.0729174	0.0695419	0.0526998	0.0756482	0.041826	0.056265	0.0465803	0.0640505	0.0712268	0.0724009	0.0799346	0.0722785	0.0934144	0.0852234	0.0853517	0.0568899	0.0458882	0.0406137	0.0716854	0.0437561	0.0748381	0.0655443	0.0830341
A2AAE1	VVFENEQDNNSLTK	S11_99	VVFENEQDNNSLTK_S11_99	Transmembrane protein KIAA1109 OS=Mus musculus OX=10090 GN=Kiaa1109 PE=1 SV=4	1	1	0.0783796	0.0819494	0.0701537	0.0639454	0.0703089	0.0686016	0.0572715	0.0492007	0.05246	0.0662735	0.0650318	0.0678255	0.0634797	0.0457861	0.0465622	0.0527704	0.0540993	0.0386045	0.0457337	0.0712591	0.0548385	0.068302	0.0638961	0.0718367	0.0643587	0.0518974	0.0538951	0.0733388	0.0638233	0.0728454	0.0789903	0.0722809	0.0850394	0.1246	0.0900374	0.0526717	0.0752546	0.0589535	0.0526105	0.0402007	0.0478443	0.0749554	0.0708247
Q9CVI2	LLSGNESSSK	S3_91	LLSGNESSSK_S3_91	Protein FAM133B OS=Mus musculus OX=10090 GN=Fam133b PE=1 SV=3	4	2	0.0855965	0.0790461	0.0696254	0.0761022	0.0669022	0.0549054	0.062707	0.0528446	0.0615294	0.062707	0.0830941	0.0632958	0.0471774	0.0424671	0.0426143	0.0493854	0.0626524	0.0594035	0.0600271	0.0637141	0.0706772	0.0599765	0.0695343	0.0692899	0.0641974	0.0601173	0.0643884	0.0571655	0.0604813	0.0591977	0.0608385	0.0583391	0.0852744	0.0830556	0.072397	0.0745524	0.0590828	0.0571392	0.0562882	0.0476027	0.0598226	0.0651053	0.0805495
Q91WG2	QPASLHGSTELLPLSR	S4_100;S8_89	QPASLHGSTELLPLSR_S4_100;S8_89	Rab GTPase-binding effector protein 2 OS=Mus musculus OX=10090 GN=Rabep2 PE=1 SV=3	27	16	0.0731355	0.0769145	0.0694676	0.0695787	0.068245	0.0610203	0.0586862	0.0656886	0.0609092	0.0585751	0.0884739	0.0651328	0.0433478	0.0476826	0.0436812	0.0494609	0.063855	0.0626399	0.0643345	0.0631098	0.0629795	0.0623277	0.0635752	0.0644356	0.0636192	0.0614154	0.0616359	0.0617642	0.0598231	0.0595186	0.0631242	0.0618421	0.0716761	0.076842	0.067574	0.0689956	0.067813	0.0612682	0.0577683	0.0637977	0.0599151	0.0596866	0.0898303
Q4VAC9	GPLSPFNGR	S4_100	GPLSPFNGR_S4_100	Pleckstrin homology domain-containing family G member 3 OS=Mus musculus OX=10090 GN=Plekhg3 PE=1 SV=2	4	1	0.0879188	0.0865929	0.0793003	0.0707328	0.050079	0.0543118	0.0497221	0.051099	0.0687949	0.068132	0.0767505	0.0662961	0.0470702	0.0453873	0.0492121	0.0486001	0.0488612	0.0598457	0.0652424	0.0707234	0.0646832	0.0623756	0.0727547	0.0604071	0.0683393	0.0616362	0.0640422	0.0563564	0.0584807	0.0629293	0.0601379	0.0631847	0.110821	0.0891153	0.0748597	0.0615972	0.0476835	0.0536269	0.0420912	0.0520988	0.0619996	0.0680798	0.0738105
Q91WG2	QPASLHGSTELLPLSR	S4_100;S8_90	QPASLHGSTELLPLSR_S4_100;S8_90	Rab GTPase-binding effector protein 2 OS=Mus musculus OX=10090 GN=Rabep2 PE=1 SV=3	27	16	0.0733872	0.074576	0.073625	0.0610239	0.0661753	0.0618165	0.0579331	0.0681566	0.065779	0.0661753	0.0714059	0.0716437	0.0514345	0.0491362	0.04343	0.0443018	0.063855	0.0626399	0.0643345	0.0631098	0.0629795	0.0623277	0.0635752	0.0644356	0.0636192	0.0614154	0.0616359	0.0617642	0.0598231	0.0595186	0.0631242	0.0618421	0.0719092	0.0744915	0.0716045	0.060501	0.065744	0.0620558	0.0570162	0.0661822	0.0646932	0.0674183	0.0724869
A2AIV8	NSQELSLPQDLEEDAQLSDKGVLADR	S18_100	NSQELSLPQDLEEDAQLSDKGVLADR_S18_100	Caspase recruitment domain-containing protein 9 OS=Mus musculus OX=10090 GN=Card9 PE=1 SV=1	24	13	0.0833939	0.0852633	0.07628	0.0726971	0.06496	0.0602866	0.0475646	0.0537439	0.0693218	0.0662063	0.0698411	0.066414	0.0497456	0.045228	0.0435663	0.0454876	0.0636006	0.0618109	0.0600614	0.0623796	0.0647191	0.0637976	0.0656825	0.0663303	0.0612123	0.0618462	0.0639856	0.0621591	0.0623655	0.0604915	0.0589211	0.0606366	0.081915	0.0861762	0.0793424	0.0728055	0.0627053	0.0590346	0.0452403	0.0506183	0.0707492	0.0668769	0.0681897
Q7TN58	LLPELSPEPGSPHSR	S11_50;S14_50	LLPELSPEPGSPHSR_S11_50;S14_50	Transmembrane channel-like protein 8 OS=Mus musculus OX=10090 GN=Tmc8 PE=1 SV=2	1	1	0.0664255	0.0644525	0.0647813	0.0743177	0.0608353	0.0608353	0.0460375	0.0519566	0.0667544	0.0588622	0.0904308	0.0559027	0.0542585	0.0529431	0.0716869	0.0595199	0.0919293	0.129012	0.0900819	0.0630669	0.0244397	0.0676536	0.0244397	0.0244397	0.0244397	0.0244397	0.101593	0.0727466	0.0635085	0.0799076	0.0244397	0.0938618	0.0322571	0.0223025	0.0321038	0.0526059	0.111123	0.0401429	0.0840929	0.0949049	0.121935	0.107519	0.0397371
P97801	GTGQSDDSDIWDDTALIK	S5_100;S8_100	GTGQSDDSDIWDDTALIK_S5_100;S8_100	Survival motor neuron protein OS=Mus musculus OX=10090 GN=Smn1 PE=1 SV=1	1	1	0.0783341	0.0801383	0.067659	0.049767	0.0559314	0.0601413	0.0733724	0.0572846	0.0632988	0.0592392	0.0693129	0.0478124	0.0538265	0.0581867	0.0622463	0.0634491	0.0550772	0.0534049	0.0459477	0.0702001	0.0729174	0.0695419	0.0526998	0.0756482	0.041826	0.056265	0.0465803	0.0640505	0.0712268	0.0724009	0.0799346	0.0722785	0.0841455	0.0887792	0.0871192	0.0419426	0.0453813	0.0511657	0.0823714	0.0448014	0.0895366	0.0622907	0.0880368
Q9CYC5	LPLQSSPSTQ	S6_94	LPLQSSPSTQ_S6_94	Kinetochore-associated protein DSN1 homolog OS=Mus musculus OX=10090 GN=Dsn1 PE=1 SV=1	1	1	0.0858463	0.0751264	0.0736883	0.0700715	0.0654959	0.0594387	0.0597002	0.0642322	0.0615304	0.0661496	0.0649294	0.061269	0.0467143	0.0476294	0.049939	0.0482395	0.0613874	0.0536614	0.0533458	0.0695233	0.0694779	0.065639	0.0732534	0.0683437	0.0508208	0.0530579	0.0612909	0.0679113	0.0635115	0.0608382	0.0646068	0.0633308	0.0859896	0.0860864	0.084938	0.0619747	0.0579657	0.0556816	0.0501132	0.0577907	0.0744479	0.0766622	0.0651402
Q64430	ASINSLLSDK	S2_93	ASINSLLSDK_S2_93	Copper-transporting ATPase 1 OS=Mus musculus OX=10090 GN=Atp7a PE=1 SV=3	2	2	0.0682644	0.0790104	0.0638578	0.058678	0.06092	0.0626208	0.13506	0.0633939	0.064167	0.0583688	0.0664863	0.0643216	0.0412833	0.0390414	0.0340935	0.0404329	0.0578629	0.0627355	0.0685038	0.0587476	0.0689121	0.0605186	0.0620967	0.0701546	0.0628649	0.0758661	0.0625797	0.0603255	0.0556902	0.0524423	0.0621993	0.0585002	0.0736828	0.078658	0.0582198	0.0623816	0.0552123	0.0646251	0.135841	0.0564369	0.0637492	0.0480512	0.0663545
Q6A0A2	SPSPVHLPEDPKVAEK	S1_50;S3_50	SPSPVHLPEDPKVAEK_S1_50;S3_50	La-related protein 4B OS=Mus musculus OX=10090 GN=Larp4b PE=1 SV=2	33	17	0.0883082	0.0637733	0.0952613	0.0761293	0.0611603	0.036271	0.0422498	0.0514615	0.0991585	0.0732507	0.0503543	0.0678477	0.0462356	0.0422055	0.0641275	0.0422055	0.0644295	0.0629622	0.0646133	0.0652567	0.0632242	0.0598489	0.0615425	0.0625826	0.0650671	0.0653008	0.0610228	0.0595368	0.0614786	0.0628455	0.0602714	0.060017	0.0861594	0.0636714	0.0926788	0.0733352	0.0608097	0.0380969	0.0431554	0.0516909	0.0957977	0.0705146	0.0518717
P97465	TDSHDGETEGK	S3_94	TDSHDGETEGK_S3_94	Docking protein 1 OS=Mus musculus OX=10090 GN=Dok1 PE=1 SV=2	5	3	0.0820969	0.0793769	0.0793769	0.0640455	0.0657765	0.0625618	0.072453	0.0590999	0.0603363	0.0702275	0.0645401	0.0692384	0.0373393	0.0398121	0.0440158	0.0497033	0.060407	0.0659471	0.068389	0.0671114	0.0659533	0.0643215	0.0603971	0.0644009	0.068344	0.0596307	0.0621456	0.0610442	0.0577347	0.0585665	0.0586801	0.0569269	0.0852185	0.0754732	0.0727784	0.0598393	0.0625357	0.0609884	0.0752202	0.0575426	0.0553571	0.0738469	0.0651199
A2AJK6	DSPSNTSQSEQQESVDAEGPVVEK	T6_87	DSPSNTSQSEQQESVDAEGPVVEK_T6_87	Chromodomain-helicase-DNA-binding protein 7 OS=Mus musculus OX=10090 GN=Chd7 PE=1 SV=1	44	26	0.0760805	0.0808604	0.0796654	0.0581557	0.0483967	0.0625373	0.0493926	0.0569608	0.071898	0.0667198	0.0796654	0.0746863	0.0462059	0.0460068	0.0448118	0.0579566	0.0637929	0.0638031	0.0647031	0.0655245	0.0604667	0.0583145	0.0639289	0.0606381	0.0641845	0.0648606	0.0637776	0.0626794	0.0602356	0.0613586	0.0628062	0.0589257	0.0746927	0.0793727	0.0771121	0.0555861	0.0501276	0.0671646	0.0483884	0.0588312	0.0701559	0.0644245	0.078231
P33611	VSSTPETPLTK	T4_86	VSSTPETPLTK_T4_86	DNA polymerase alpha subunit B OS=Mus musculus OX=10090 GN=Pola2 PE=1 SV=2	10	8	0.0716301	0.0688088	0.0761755	0.073511	0.0490596	0.0528213	0.0755486	0.0507837	0.0600313	0.0717868	0.080721	0.0721003	0.0465517	0.0528213	0.0470219	0.050627	0.0654923	0.0625417	0.0655663	0.0626512	0.0626035	0.0597274	0.0635992	0.0612943	0.0626434	0.0629541	0.0594702	0.0635155	0.061435	0.0634173	0.061697	0.0613917	0.0684341	0.0688401	0.0726946	0.0734158	0.0490334	0.0553354	0.0743262	0.0518407	0.0599612	0.071349	0.0849286
Q61083	GSDIDNPTLTVTDISPPSRSPR	S15_95;S20_84	GSDIDNPTLTVTDISPPSRSPR_S15_95;S20_84	Mitogen-activated protein kinase kinase kinase 2 OS=Mus musculus OX=10090 GN=Map3k2 PE=1 SV=2	3	2	0.084131	0.0785894	0.0728799	0.0668346	0.063644	0.047691	0.0463476	0.0552477	0.0723762	0.0903442	0.0753988	0.0644836	0.040806	0.050042	0.0466835	0.0445004	0.0608353	0.0694967	0.0647296	0.057759	0.0671511	0.0646498	0.0722427	0.0606029	0.0639372	0.0612253	0.0624544	0.070974	0.0538904	0.0544571	0.0585691	0.0570255	0.0863661	0.0706225	0.0703151	0.0722645	0.0591898	0.0460694	0.040066	0.056933	0.0706944	0.0921537	0.0753954
B2RY04	SLQLVDSR	S1_100	SLQLVDSR_S1_100	Dedicator of cytokinesis protein 5 OS=Mus musculus OX=10090 GN=Dock5 PE=1 SV=2	16	11	0.0691704	0.0736261	0.0676321	0.0434437	0.0644494	0.0682156	0.0648207	0.0593571	0.0624337	0.0680564	0.0847655	0.0736792	0.0558031	0.0514534	0.0421175	0.050976	0.0618914	0.0575697	0.0595401	0.0607304	0.0670623	0.0662194	0.0647465	0.0649305	0.0632364	0.0615842	0.0624331	0.0618677	0.0614198	0.0609637	0.060118	0.0656868	0.0697439	0.0798095	0.0708858	0.0446413	0.0599731	0.0642857	0.0624761	0.057048	0.0616124	0.0689631	0.0847268
Q9ESX5	TVLESGGETGDGDNDTTKK	S5_50;T9_50	TVLESGGETGDGDNDTTKK_S5_50;T9_50	H/ACA ribonucleoprotein complex subunit DKC1 OS=Mus musculus OX=10090 GN=Dkc1 PE=1 SV=4	33	13	0.0956652	0.0846039	0.064574	0.057997	0.0630792	0.0627803	0.0242152	0.064275	0.0756353	0.0624813	0.0693572	0.0684604	0.0415546	0.0484305	0.0681614	0.0487294	0.0612283	0.061027	0.0617042	0.061863	0.0628894	0.0648444	0.0613757	0.0631986	0.0604519	0.0610853	0.0597402	0.0624092	0.063947	0.0636359	0.0661771	0.0644227	0.0973796	0.0864042	0.0652243	0.0584307	0.0625137	0.0603417	0.02459	0.0633872	0.0779795	0.0637499	0.0723589
Q7TPS5	QSSSSDTDLSLTPK	S2_45;S3_45	QSSSSDTDLSLTPK_S2_45;S3_45	C2 domain-containing protein 5 OS=Mus musculus OX=10090 GN=C2cd5 PE=1 SV=2	9	7	0.0777108	0.0716867	0.0843373	0.0638554	0.0506024	0.0843373	0.0283133	0.0722892	0.0590361	0.0783133	0.0771084	0.0578313	0.0524096	0.0457831	0.0415663	0.0548193	0.0624209	0.0670321	0.0607718	0.0573804	0.0634482	0.0652594	0.0614854	0.0662836	0.0596695	0.0612265	0.060418	0.0630492	0.0625688	0.0656288	0.0590953	0.064262	0.0777627	0.0667998	0.0866836	0.0695111	0.0498163	0.0807228	0.0287632	0.0681219	0.0617995	0.0798942	0.0797178
Q80X80	EAGLSQSHDDLSNTTATPSVR	S7_100	EAGLSQSHDDLSNTTATPSVR_S7_100	Phospholipid transfer protein C2CD2L OS=Mus musculus OX=10090 GN=C2cd2l PE=1 SV=3	4	4	0.0611282	0.0736441	0.0687466	0.0580446	0.0576818	0.0727372	0.0716488	0.0700163	0.0738255	0.0720116	0.0676583	0.0538727	0.0515146	0.0400871	0.0518774	0.0555052	0.0575205	0.0570728	0.0531746	0.0562993	0.0795229	0.071318	0.0706328	0.0724745	0.0566943	0.0608632	0.0595012	0.0560842	0.0625706	0.0620796	0.0658976	0.0582942	0.0656241	0.0796806	0.0798345	0.0636653	0.044791	0.0629798	0.0626392	0.0596565	0.0804102	0.073062	0.0702165
Q64735	LQSLLTSQENSSTTSPARNSLTQEVS	S12_36;T13_36;T14_36;S15_83;S20_49;T22_49	LQSLLTSQENSSTTSPARNSLTQEVS_S12_36;T13_36;T14_36;S15_83;S20_49;T22_49	Complement component receptor 1-like protein OS=Mus musculus OX=10090 GN=Cr1l PE=1 SV=1	7	4	0.0696563	0.076713	0.0787617	0.0605509	0.0723879	0.0682905	0.0671523	0.0589574	0.059868	0.071705	0.0735261	0.0646483	0.0519008	0.0384703	0.0412019	0.0462099	0.0650756	0.0640047	0.0661578	0.0642062	0.062704	0.061258	0.0673376	0.0602073	0.0652949	0.0617273	0.0628495	0.0620012	0.0575747	0.0612384	0.0584943	0.0598686	0.0671291	0.0751668	0.0746625	0.0591442	0.0724002	0.0699143	0.0625421	0.0614128	0.0575022	0.072852	0.0733684
Q80U58	SESGGLGVSMVEYVLSSSPADKLDSR	S18_84	SESGGLGVSMVEYVLSSSPADKLDSR_S18_84	Pumilio homolog 2 OS=Mus musculus OX=10090 GN=Pum2 PE=1 SV=2	8	4	0.0900498	0.079602	0.0679104	0.0738806	0.049005	0.0557214	0.0348259	0.0626866	0.0654229	0.0776119	0.0676617	0.070398	0.0445274	0.0634328	0.0462687	0.050995	0.0621794	0.0671456	0.0654041	0.0618125	0.0651452	0.0636166	0.0643927	0.0680585	0.0592188	0.0567651	0.0605194	0.0601292	0.060862	0.0631204	0.0623643	0.0592661	0.0901924	0.0738313	0.0646644	0.0744368	0.0468481	0.0545488	0.0336821	0.0573622	0.0688025	0.0851493	0.0696277
E9Q5F9	EDSHIGKEEEVSDGSK	S12_81	EDSHIGKEEEVSDGSK_S12_81	Histone-lysine N-methyltransferase SETD2 OS=Mus musculus OX=10090 GN=Setd2 PE=1 SV=1	10	6	0.0833155	0.0887339	0.0789163	0.0705472	0.0658262	0.0623391	0.0449034	0.0530043	0.0611051	0.0625	0.077897	0.065397	0.0440987	0.0428648	0.0541845	0.044367	0.0641664	0.0628836	0.0642737	0.0627486	0.0659894	0.0631824	0.0659734	0.0632457	0.0613183	0.0608762	0.06014	0.0619827	0.0626898	0.0592842	0.06089	0.0603556	0.0812051	0.0882506	0.076789	0.070314	0.0623865	0.0617063	0.0425673	0.0524138	0.0623237	0.0642093	0.081007
O08664	GAEPSPGGTPQPSRPGSPTGPPEVITEDTQPPQLGQER	S17_72	GAEPSPGGTPQPSRPGSPTGPPEVITEDTQPPQLGQER_S17_72	B-cell CLL/lymphoma 7 protein family member C OS=Mus musculus OX=10090 GN=Bcl7c PE=1 SV=1	1	1	0.0733519	0.0733519	0.0631383	0.0761374	0.0649954	0.0566388	0.0594243	0.0640669	0.0761374	0.0789229	0.0584958	0.0649954	0.0649954	0.0436397	0.0343547	0.0473538	0.0577076	0.057356	0.0660948	0.0580009	0.0695465	0.064575	0.066749	0.0690239	0.0605909	0.0652396	0.0619191	0.062549	0.0587973	0.0624038	0.0538316	0.0656148	0.0791329	0.0796179	0.0594709	0.0817225	0.0581816	0.0546045	0.055424	0.0577846	0.0782292	0.0753131	0.0588137
Q3TV65	SGSLGGSGGGTAGPGMALGGALTR	S1_43;S3_43	SGSLGGSGGGTAGPGMALGGALTR_S1_43;S3_43	MPN domain-containing protein OS=Mus musculus OX=10090 GN=Mpnd PE=2 SV=2	9	6	0.0807262	0.0814753	0.0671984	0.0653477	0.0583414	0.0558738	0.0567551	0.0616903	0.0613819	0.0705473	0.0748215	0.0693575	0.0475897	0.0472812	0.0492201	0.0523927	0.0624642	0.0609012	0.0659547	0.0632807	0.0648912	0.0627171	0.057914	0.0658256	0.0644742	0.0590537	0.0602343	0.0618949	0.0631087	0.062626	0.0620371	0.0626223	0.0805843	0.0834194	0.0635302	0.0643912	0.0560607	0.0555508	0.0611067	0.0584372	0.0593638	0.0744904	0.0774552
Q6WVG3	SPSGGAAGPLLTPSQSLDGSR	T12_100;S14_46;S16_47	SPSGGAAGPLLTPSQSLDGSR_T12_100;S14_46;S16_47	BTB/POZ domain-containing protein KCTD12 OS=Mus musculus OX=10090 GN=Kctd12 PE=1 SV=1	26	6	0.0705914	0.091902	0.0857752	0.076585	0.0661961	0.0648641	0.0657965	0.0591369	0.0560735	0.0586042	0.0657965	0.0600693	0.0507459	0.0414225	0.045285	0.0411561	0.0605133	0.0622563	0.0643478	0.0616939	0.0618678	0.064319	0.0616235	0.0635065	0.0585659	0.060366	0.062393	0.0612961	0.0638918	0.0665875	0.0610716	0.0657001	0.0727204	0.0920231	0.0830967	0.077385	0.0666995	0.0628667	0.0665598	0.0580492	0.0596854	0.0605189	0.0657389
G5E870	HLAESESLLTSPPK	S11_93	HLAESESLLTSPPK_S11_93	E3 ubiquitin-protein ligase TRIP12 OS=Mus musculus OX=10090 GN=Trip12 PE=1 SV=1	72	32	0.0705081	0.0846834	0.076215	0.0778719	0.0727172	0.0486009	0.0557806	0.0633284	0.0708763	0.064433	0.0688513	0.064433	0.0456554	0.0447349	0.0456554	0.0456554	0.0646358	0.0635258	0.0645228	0.0629234	0.0586804	0.0589475	0.0623742	0.0597798	0.0645028	0.0641137	0.0640974	0.0636886	0.062709	0.0617776	0.0624476	0.0612736	0.0682719	0.0834304	0.0739271	0.0774541	0.077557	0.0516006	0.0559698	0.0663011	0.06877	0.0628975	0.0672276
Q8C0T5	GSPVSQGSSVSLNSNDSAMLK	S2_84	GSPVSQGSSVSLNSNDSAMLK_S2_84	Signal-induced proliferation-associated 1-like protein 1 OS=Mus musculus OX=10090 GN=Sipa1l1 PE=1 SV=2	3	3	0.0808036	0.0733631	0.0669643	0.065625	0.0571429	0.049256	0.0665179	0.065625	0.0766369	0.0715774	0.068006	0.0647321	0.0446429	0.0434524	0.052381	0.0532738	0.0543889	0.0642816	0.0680322	0.0654819	0.060693	0.0617691	0.0617586	0.0515771	0.0707824	0.0564571	0.0676166	0.063434	0.058895	0.0651189	0.0711149	0.0585987	0.0919942	0.0706694	0.0609494	0.0620567	0.0582993	0.0493773	0.0666931	0.0787867	0.067043	0.0785051	0.0622779
Q8BX70	QESEGSDLLENHIK	S3_50;S6_50	QESEGSDLLENHIK_S3_50;S6_50	Vacuolar protein sorting-associated protein 13C OS=Mus musculus OX=10090 GN=Vps13c PE=1 SV=2	75	47	0.0809645	0.0770998	0.0693257	0.0679081	0.0653566	0.0590895	0.052718	0.0577615	0.0689228	0.0684752	0.0732202	0.0678485	0.047376	0.0449289	0.0485548	0.0504499	0.0610254	0.062028	0.0609693	0.0622875	0.0623605	0.0636125	0.0675234	0.0631797	0.0624052	0.0627912	0.062662	0.0630854	0.0625551	0.0611158	0.0611565	0.0612426	0.0828273	0.0775987	0.0709859	0.0680628	0.0654287	0.0579905	0.0487409	0.0570755	0.0689495	0.0680806	0.0729484
Q9Z0P4	ENSAAPSPGRPQSASPAKEEQK	S7_92	ENSAAPSPGRPQSASPAKEEQK_S7_92	Paralemmin-1 OS=Mus musculus OX=10090 GN=Palm PE=1 SV=1	28	12	0.0960644	0.0856281	0.0783352	0.0767006	0.0636238	0.0533132	0.00804728	0.0538162	0.0702879	0.0833648	0.0599774	0.0684019	0.0475292	0.0573369	0.0515529	0.0460204	0.0636868	0.0625491	0.0625426	0.0617954	0.062917	0.0603796	0.0636613	0.0609503	0.0611722	0.0630576	0.0628634	0.0601521	0.0612909	0.0622013	0.0653818	0.0653985	0.094119	0.08542	0.078153	0.0774474	0.0630981	0.0550946	0.00788747	0.0550937	0.0716954	0.0824917	0.0595325
Q6ZQ58	SLPTTVPESPNYR	S9_89	SLPTTVPESPNYR_S9_89	La-related protein 1 OS=Mus musculus OX=10090 GN=Larp1 PE=1 SV=3	114	41	0.0831596	0.0776002	0.0750521	0.0599954	0.0625434	0.0660181	0.0648599	0.066713	0.0581422	0.0632384	0.076442	0.0630067	0.0412323	0.0370628	0.0523512	0.0525828	0.0628752	0.0610367	0.0637665	0.0644143	0.0637374	0.0620754	0.0647265	0.0637183	0.0628288	0.061577	0.061398	0.0614312	0.0619717	0.0621835	0.0612734	0.0609862	0.0826777	0.0794743	0.0735742	0.0582225	0.0613398	0.0664812	0.0626397	0.0654488	0.057848	0.0641974	0.0778275
P59729	ISERVSLESQNVGTSTDR	S6_99	ISERVSLESQNVGTSTDR_S6_99	Ras and Rab interactor 3 OS=Mus musculus OX=10090 GN=Rin3 PE=1 SV=2	20	11	0.0729525	0.12457	0.0942877	0.0784584	0.0523056	0.0633173	0.0295939	0.0867171	0.0605644	0.0399174	0.0591879	0.0763937	0.0426703	0.056435	0.0233999	0.0392292	0.0645549	0.0635252	0.0679672	0.0644074	0.0592241	0.0569598	0.0608133	0.0575377	0.0652087	0.0648856	0.0646416	0.0632492	0.0625211	0.0588087	0.0628917	0.0628038	0.0706688	0.122626	0.0867506	0.0761764	0.0552289	0.0695138	0.0304314	0.0942475	0.0580803	0.0384708	0.0572583
Q64012	LPAPQEDTASEAGTPQGEVQTR	T8_100;S10_100;T14_98	LPAPQEDTASEAGTPQGEVQTR_T8_100;S10_100;T14_98	RNA-binding protein Raly OS=Mus musculus OX=10090 GN=Raly PE=1 SV=3	53	15	0.0975779	0.0788927	0.0546713	0.0477509	0.0602076	0.0650519	0.0622837	0.0636678	0.0795848	0.0622837	0.0733564	0.0595156	0.0546713	0.0449827	0.049827	0.0456747	0.0636116	0.063598	0.0610345	0.0629344	0.0643084	0.0631964	0.0659241	0.0667573	0.0628317	0.0623315	0.0571017	0.0600005	0.0608934	0.0628528	0.0608125	0.0618112	0.0958291	0.0774954	0.0559585	0.0473997	0.0584879	0.0643058	0.0590219	0.0595804	0.0791286	0.0624237	0.0802549
E9PVX6	SNPLLSPK	S6_100	SNPLLSPK_S6_100	Proliferation marker protein Ki-67 OS=Mus musculus OX=10090 GN=Mki67 PE=1 SV=1	326	121	0.0776984	0.0793739	0.0684432	0.0663289	0.0632172	0.0571003	0.0513025	0.0586428	0.0673794	0.07214	0.0711959	0.0687358	0.0521802	0.048377	0.0509568	0.0469276	0.0619454	0.0621785	0.0616931	0.0631889	0.0643362	0.0630715	0.0650873	0.0645955	0.0620536	0.0626303	0.0601116	0.0606387	0.0617024	0.0617433	0.0631443	0.0618794	0.0782762	0.0796644	0.0692342	0.0655071	0.0613206	0.0564978	0.0491891	0.0566551	0.0677621	0.0718817	0.0739133
Q3UHQ6	SEDSGIGLSASSPELSEHLR	S12_99	SEDSGIGLSASSPELSEHLR_S12_99	Protein dopey-2 OS=Mus musculus OX=10090 GN=Dop1b PE=1 SV=3	3	3	0.0781666	0.0781666	0.0818973	0.058625	0.0577367	0.0532954	0.0415704	0.0596909	0.0614674	0.0771007	0.0625333	0.0591579	0.0568485	0.0600462	0.0623557	0.0513413	0.0655696	0.0727143	0.0532224	0.0639704	0.0640831	0.0697643	0.0603806	0.0523624	0.0520883	0.0465337	0.0580537	0.0636541	0.0628435	0.07199	0.0687356	0.0740341	0.0726969	0.0655538	0.0938364	0.0558857	0.0549421	0.0465858	0.041984	0.069516	0.0719616	0.101039	0.0656868
E2JF22	SGSEEIVTDAGDLQAGTSLHGSQELLANAR	S1_83;T17_67;S18_67;S22_67	SGSEEIVTDAGDLQAGTSLHGSQELLANAR_S1_83;T17_67;S18_67;S22_67	Piezo-type mechanosensitive ion channel component 1 OS=Mus musculus OX=10090 GN=Piezo1 PE=1 SV=1	10	8	0.0639835	0.0753354	0.0727554	0.0753354	0.0407637	0.0443756	0.0536636	0.0650155	0.0717234	0.0820433	0.0799794	0.0712074	0.0562436	0.0526316	0.0515996	0.0433437	0.0619647	0.0637829	0.0615202	0.0621975	0.0607986	0.0587401	0.0635247	0.0593123	0.0677305	0.0640519	0.0665755	0.0622603	0.0608365	0.0574827	0.0651322	0.0640895	0.0646659	0.0739684	0.0740626	0.0758539	0.0419886	0.0473109	0.052904	0.0686473	0.0663175	0.0802163	0.0752342
Q61142	ISDAHLADTMIGK	S2_100	ISDAHLADTMIGK_S2_100	Spindlin-1 OS=Mus musculus OX=10090 GN=Spin1 PE=1 SV=2	2	2	0.0761479	0.0704592	0.0615197	0.0585128	0.0754165	0.0746851	0.064933	0.0811865	0.060707	0.0697278	0.0630638	0.0620886	0.0416904	0.0485981	0.0429907	0.0482731	0.0608353	0.056098	0.0632625	0.0636349	0.0691805	0.0642981	0.0697322	0.0653595	0.0648048	0.0601638	0.0569207	0.0610106	0.0597003	0.0586136	0.0660867	0.0602986	0.0781118	0.0783798	0.0606851	0.0573813	0.0680294	0.0724853	0.0581093	0.0775157	0.0584583	0.0723244	0.0691391
Q8CH25	ISSKSPGHMVILNQTK	S3_91;S5_99	ISSKSPGHMVILNQTK_S3_91;S5_99	SAFB-like transcription modulator OS=Mus musculus OX=10090 GN=Sltm PE=1 SV=1	54	22	0.0853107	0.0874534	0.0729307	0.0631696	0.0721371	0.0603127	0.0483295	0.0616618	0.0505515	0.0653123	0.0702325	0.0768193	0.0472978	0.0425363	0.0475359	0.0484089	0.0614186	0.0613588	0.0608195	0.0636779	0.0649207	0.0635299	0.0680574	0.0655722	0.061356	0.0612473	0.0611824	0.0599964	0.0625701	0.0614502	0.0617951	0.0610477	0.0865673	0.0888279	0.0747339	0.0618258	0.0692509	0.0591671	0.0442575	0.0586065	0.0513485	0.0664596	0.0715421
Q4V9W2	SYSSATEEDSAK	Y2_63;S3_63;S4_63	SYSSATEEDSAK_Y2_63;S3_63;S4_63	Protein SREK1IP1 OS=Mus musculus OX=10090 GN=Srek1ip1 PE=1 SV=1	1	1	0.0701619	0.0690238	0.0601021	0.0573852	0.0779454	0.067959	0.0653156	0.0782024	0.0519514	0.0566509	0.0649484	0.0574219	0.0556596	0.0534934	0.0574219	0.0563572	0.0821081	0.0654564	0.0498167	0.0525739	0.101148	0.0493715	0.0568032	0.0676399	0.0540181	0.0604945	0.0366177	0.0503775	0.0795982	0.0660621	0.0686379	0.0592766	0.0509601	0.062887	0.0719497	0.0650945	0.0459568	0.082089	0.0685738	0.0689496	0.0573552	0.0558478	0.105777
O54916	RQSSSYEDPWK	S3_99;S4_88	RQSSSYEDPWK_S3_99;S4_88	RalBP1-associated Eps domain-containing protein 1 OS=Mus musculus OX=10090 GN=Reps1 PE=1 SV=2	13	9	0.0972953	0.0946437	0.0704524	0.0732265	0.0833843	0.0954596	0.0711459	0.0795496	0.04312	0.0467507	0.0491984	0.0527475	0.0412434	0.0321462	0.0337372	0.0358993	0.0588719	0.0602527	0.064598	0.0622645	0.0607152	0.0608884	0.0697097	0.0650282	0.0618055	0.0570048	0.0595094	0.0637986	0.0683811	0.0634558	0.0608359	0.0628803	0.102767	0.097675	0.067818	0.07313	0.0853995	0.0974885	0.0634636	0.0760685	0.043383	0.050997	0.0514083
Q8BLH7	FNSESESSSSPSSPDGSGPSTK	S3_48;S5_48	FNSESESSSSPSSPDGSGPSTK_S3_48;S5_48	HIRA-interacting protein 3 OS=Mus musculus OX=10090 GN=Hirip3 PE=1 SV=1	16	12	0.085124	0.0738292	0.0639118	0.0730028	0.0440771	0.0479339	0.0589532	0.0504132	0.0741047	0.0707989	0.0688705	0.0763085	0.0600551	0.0482094	0.0493113	0.0550964	0.0597528	0.0615068	0.0581112	0.0641028	0.0655307	0.0667492	0.0744705	0.0665922	0.0578929	0.0594755	0.0594315	0.0604703	0.0635307	0.0617767	0.060876	0.0597302	0.0881981	0.074314	0.0680906	0.0705063	0.0416422	0.0444593	0.0490104	0.0468692	0.0792475	0.0736977	0.0717435
Q99L02	DLFSLDSEGPSPTSPPLR	S11_33;T13_33;S14_33	DLFSLDSEGPSPTSPPLR_S11_33;T13_33;S14_33	PAXIP1-associated glutamate-rich protein 1A OS=Mus musculus OX=10090 GN=Pagr1a PE=1 SV=1	1	1	0.0731302	0.0642659	0.0601108	0.0689751	0.0590028	0.0551247	0.0531856	0.0814404	0.0570637	0.0617729	0.0598338	0.0686981	0.0473684	0.0581717	0.0686981	0.0631579	0.0456317	0.0575443	0.0399401	0.0562567	0.0686305	0.0715066	0.0866863	0.0821105	0.0454594	0.0588939	0.0512351	0.0531543	0.0586458	0.0717919	0.0692601	0.0832527	0.0952837	0.0663999	0.0894813	0.0728965	0.0511145	0.0458341	0.0364781	0.0589698	0.074632	0.0623615	0.0694333
P38532	ESEPTPAASNTAPMDTTGAQAPALPTPSTPEK	S28_84	ESEPTPAASNTAPMDTTGAQAPALPTPSTPEK_S28_84	Heat shock factor protein 1 OS=Mus musculus OX=10090 GN=Hsf1 PE=1 SV=2	2	2	0.0818505	0.0776987	0.0836299	0.0563464	0.0800712	0.0563464	0.0622776	0.0421115	0.0676157	0.0682088	0.0670225	0.0658363	0.0468565	0.0367734	0.0622776	0.0450771	0.0648623	0.0600333	0.0686452	0.0654528	0.0615914	0.0621242	0.0514732	0.0656355	0.0602894	0.061839	0.063721	0.0654273	0.0664508	0.0572094	0.0627764	0.0624689	0.0786826	0.0806995	0.0759628	0.0536769	0.0810597	0.0565529	0.0754397	0.0400047	0.0699287	0.0687745	0.0655825
E9Q5C9	VADNSFDAKR	S5_100	VADNSFDAKR_S5_100	Nucleolar and coiled-body phosphoprotein 1 OS=Mus musculus OX=10090 GN=Nolc1 PE=1 SV=1	61	25	0.0768338	0.0747572	0.0762086	0.0678352	0.0670537	0.0612705	0.0445908	0.0597075	0.0660712	0.0655353	0.0671207	0.0714525	0.0501507	0.0462655	0.0534777	0.0516691	0.064369	0.0649029	0.0611993	0.0625601	0.0630256	0.0632787	0.0672876	0.0652953	0.061363	0.0617834	0.0556118	0.0586778	0.0624752	0.0642106	0.0616937	0.0622662	0.0742947	0.0716921	0.0775068	0.0674902	0.0662199	0.0602666	0.0412471	0.0569154	0.0670176	0.0660216	0.0751229
Q62422	TLSNAEDYLDDEDSD	S3_94;S14_100	TLSNAEDYLDDEDSD_S3_94;S14_100	Osteoclast-stimulating factor 1 OS=Mus musculus OX=10090 GN=Ostf1 PE=1 SV=2	27	7	0.0635972	0.0669096	0.073203	0.0516727	0.061941	0.0579662	0.0712156	0.0400795	0.05631	0.0655846	0.0679033	0.0662471	0.0649222	0.0655846	0.0516727	0.0751905	0.0595118	0.0642311	0.0511923	0.0609122	0.0576905	0.0607435	0.0544357	0.0518766	0.0489533	0.0556218	0.0547279	0.0644173	0.0784422	0.0806108	0.07113	0.0855031	0.0653886	0.0637396	0.0874966	0.0519068	0.0656963	0.0583904	0.0800495	0.0472735	0.0703835	0.0721478	0.0759187
P25911	VIEDNEYTAR	Y7_94	VIEDNEYTAR_Y7_94	Tyrosine-protein kinase Lyn OS=Mus musculus OX=10090 GN=Lyn PE=1 SV=4	24	8	0.0738137	0.0681898	0.0657294	0.0794376	0.0699473	0.0629174	0.0797891	0.0492091	0.0534271	0.0885765	0.0509666	0.0776801	0.0439367	0.0488576	0.0499121	0.0376098	0.0641536	0.0627689	0.0649309	0.0609105	0.061509	0.0628972	0.0612198	0.061229	0.0641512	0.0612459	0.0635077	0.0658875	0.0625111	0.0610419	0.0602527	0.0617831	0.0719161	0.0679024	0.0632729	0.0815163	0.0710792	0.0625244	0.0814633	0.0502341	0.0520555	0.0903965	0.0501614
Q8BGD9	ESEKSLENETLNK	S5_100	ESEKSLENETLNK_S5_100	Eukaryotic translation initiation factor 4B OS=Mus musculus OX=10090 GN=Eif4b PE=1 SV=1	45	20	0.0600383	0.0846032	0.0578733	0.0552919	0.0570406	0.0513781	0.137397	0.0589558	0.0621201	0.060871	0.0657007	0.0628695	0.040886	0.047048	0.0499625	0.047964	0.0638164	0.0620999	0.0615751	0.0644125	0.0620327	0.0599872	0.0675513	0.0638664	0.0611241	0.061373	0.0588697	0.0607096	0.0619606	0.0620798	0.0641209	0.0644208	0.0590369	0.0854916	0.0589794	0.0538665	0.057702	0.0537461	0.127635	0.0579271	0.0637746	0.0622388	0.0700336
B9EJ86	GYSSPEPDIQDSSGSEAQSVKPSTR	S12_97;S13_97;S15_93	GYSSPEPDIQDSSGSEAQSVKPSTR_S12_97;S13_97;S15_93	Oxysterol-binding protein-related protein 8 OS=Mus musculus OX=10090 GN=Osbpl8 PE=1 SV=1	57	21	0.0924992	0.0850992	0.0864447	0.0558359	0.0561722	0.0501177	0.0723175	0.0437269	0.063404	0.059704	0.071813	0.0674403	0.0573495	0.0474268	0.0445678	0.0460814	0.0580376	0.0592406	0.0582266	0.0600101	0.0685082	0.0693739	0.0655702	0.0662518	0.0601865	0.0595848	0.0610921	0.0602901	0.0629552	0.0652697	0.0626964	0.0627063	0.0984819	0.0887634	0.0917371	0.0574933	0.0506649	0.0446399	0.0681499	0.040783	0.0650947	0.0619151	0.072635
P97801	GTGQSDDSDIWDDTALIK	T2_33;S5_33;S8_33	GTGQSDDSDIWDDTALIK_T2_33;S5_33;S8_33	Survival motor neuron protein OS=Mus musculus OX=10090 GN=Smn1 PE=1 SV=1	1	1	0.0626471	0.0761765	0.075	0.0629412	0.0497059	0.0597059	0.0717647	0.0644118	0.0667647	0.0694118	0.0576471	0.0432353	0.0567647	0.0441176	0.0714706	0.0682353	0.0550772	0.0534049	0.0459477	0.0702001	0.0729174	0.0695419	0.0526998	0.0756482	0.041826	0.056265	0.0465803	0.0640505	0.0712268	0.0724009	0.0799346	0.0722785	0.0675714	0.0847371	0.0969686	0.0532637	0.0404958	0.051004	0.0808977	0.0505825	0.0948275	0.0732873	0.0735206
Q7TPS5	SQSESSDEVTELDLSHGKK	S3_67;S5_67;S6_67	SQSESSDEVTELDLSHGKK_S3_67;S5_67;S6_67	C2 domain-containing protein 5 OS=Mus musculus OX=10090 GN=C2cd5 PE=1 SV=2	9	7	0.0885713	0.0752897	0.0739978	0.0759356	0.0588188	0.0462234	0.0585362	0.056881	0.072383	0.0676598	0.064955	0.0641072	0.0469904	0.0420653	0.0562351	0.0513504	0.0624209	0.0670321	0.0607718	0.0573804	0.0634482	0.0652594	0.0614854	0.0662836	0.0596695	0.0612265	0.060418	0.0630492	0.0625688	0.0656288	0.0590953	0.064262	0.0882351	0.0698442	0.0757173	0.0822925	0.0576467	0.0440451	0.0592013	0.053363	0.0754332	0.0687178	0.0668536
Q9DCD2	SDASREELAELAQQANPEEIQLGEDEDEDEMDLEPNEVR	S1_50;S4_50	SDASREELAELAQQANPEEIQLGEDEDEDEMDLEPNEVR_S1_50;S4_50	Pre-mRNA-splicing factor SYF1 OS=Mus musculus OX=10090 GN=Xab2 PE=1 SV=1	30	17	0.102715	0.112161	0.0948445	0.114522	0.085793	0.0649351	0.0731995	0.0708383	0.0456513	0.0444707	0.0381739	0.0358127	0.0220386	0.0318772	0.0224321	0.0405352	0.0645506	0.0615387	0.0602917	0.061113	0.0637343	0.0642461	0.067826	0.0623498	0.0623584	0.0648491	0.0610939	0.061502	0.0601112	0.0610665	0.0630714	0.0602974	0.0996106	0.114094	0.0984748	0.117307	0.0842652	0.0632707	0.0675589	0.0711218	0.0458277	0.0429279	0.0391147
Q91WG2	QPASLHGSTELLPLSR	S8_87	QPASLHGSTELLPLSR_S8_87	Rab GTPase-binding effector protein 2 OS=Mus musculus OX=10090 GN=Rabep2 PE=1 SV=3	27	16	0.0830072	0.07724	0.0648816	0.0733265	0.0714727	0.0469619	0.0329557	0.0624099	0.0696189	0.0733265	0.0729145	0.0714727	0.0446962	0.053759	0.0488157	0.0531411	0.063855	0.0626399	0.0643345	0.0631098	0.0629795	0.0623277	0.0635752	0.0644356	0.0636192	0.0614154	0.0616359	0.0617642	0.0598231	0.0595186	0.0631242	0.0618421	0.0812962	0.0771152	0.0630705	0.072663	0.0709726	0.0471209	0.0324184	0.0605726	0.0684366	0.0746677	0.0739826
Q8BLR5	SEDASANQHHVHLASAEGLPESPMPQAQSPEEGWRPSSSR	S29_41	SEDASANQHHVHLASAEGLPESPMPQAQSPEEGWRPSSSR_S29_41	PH and SEC7 domain-containing protein 4 OS=Mus musculus OX=10090 GN=Psd4 PE=1 SV=1	10	6	0.0747242	0.0877633	0.0882648	0.0667001	0.050652	0.0742227	0.0436309	0.053661	0.0712136	0.0672016	0.0677031	0.0646941	0.0491474	0.0330993	0.0511535	0.0561685	0.0631609	0.0587402	0.0654021	0.059768	0.0628741	0.0604829	0.0562059	0.056198	0.068236	0.0630398	0.0657056	0.0653723	0.0654136	0.0649142	0.0643714	0.0601151	0.0738197	0.0932262	0.0842085	0.0696334	0.0502672	0.076571	0.0484365	0.0595796	0.0651193	0.0665158	0.0642933
Q8K394	GAAGGALPTSPSPALGAK	S10_98;S12_86	GAAGGALPTSPSPALGAK_S10_98;S12_86	Inactive phospholipase C-like protein 2 OS=Mus musculus OX=10090 GN=Plcl2 PE=1 SV=2	6	5	0.0746818	0.0760959	0.0740241	0.0650136	0.0655398	0.0601796	0.0597849	0.0578776	0.0610017	0.0606399	0.075208	0.0683679	0.050051	0.0467625	0.0493933	0.0553783	0.0636084	0.0669701	0.0584967	0.0611495	0.0626631	0.0632105	0.0636179	0.0593801	0.0577333	0.0571415	0.0639317	0.062519	0.0638898	0.0648906	0.0620169	0.0687809	0.0731756	0.0708185	0.0788694	0.0662641	0.0651868	0.059337	0.0585704	0.0607485	0.0658539	0.0661414	0.0733186
Q9ESE1	GVDVSVGSQHEDRKDSPISPHFTR	S8_98;S19_84	GVDVSVGSQHEDRKDSPISPHFTR_S8_98;S19_84	Lipopolysaccharide-responsive and beige-like anchor protein OS=Mus musculus OX=10090 GN=Lrba PE=1 SV=1	11	9	0.0809673	0.0748029	0.0802561	0.0745066	0.0617628	0.0429731	0.0551242	0.0584435	0.081323	0.0690534	0.0630075	0.0632446	0.0458775	0.0446921	0.0589769	0.0449884	0.0604179	0.0609173	0.0575879	0.0640359	0.0633598	0.0604353	0.0761508	0.0650779	0.0625064	0.0604676	0.0635245	0.0604517	0.0586084	0.0613207	0.065201	0.0599368	0.0833366	0.0763606	0.0866639	0.072354	0.0606185	0.0442179	0.0450152	0.0558463	0.080906	0.0710156	0.0616798
Q9CQ22	LLLDPSSTPTK	T8_99	LLLDPSSTPTK_T8_99	Ragulator complex protein LAMTOR1 OS=Mus musculus OX=10090 GN=Lamtor1 PE=1 SV=1	9	4	0.0798248	0.0799244	0.0759762	0.0701702	0.0596861	0.0528184	0.0579277	0.0567997	0.0662884	0.0650277	0.0726917	0.0653595	0.04751	0.0465479	0.0508278	0.0526194	0.0621495	0.0630296	0.0594311	0.0610501	0.0613867	0.0622333	0.0658656	0.063886	0.0626574	0.0638934	0.0581315	0.0615052	0.061683	0.0644383	0.0638222	0.0648374	0.0799792	0.0789607	0.079605	0.0715719	0.0605446	0.0528493	0.0547651	0.0553626	0.0658782	0.0633751	0.0778663
Q9CQV4	GQTPLTEGSEDLDGHSDPEESFAR	T6_99;S9_100;S16_100	GQTPLTEGSEDLDGHSDPEESFAR_T6_99;S9_100;S16_100	Reticulophagy regulator 3 OS=Mus musculus OX=10090 GN=Retreg3 PE=1 SV=1	4	2	0.0653882	0.0896488	0.0852588	0.060305	0.0630776	0.0640018	0.0720887	0.0536044	0.0649261	0.0612292	0.0614603	0.0757856	0.0508318	0.0369686	0.0443623	0.0510628	0.0622635	0.0623137	0.0633569	0.0657854	0.0624084	0.064449	0.0656332	0.0622814	0.0646146	0.0605376	0.0616228	0.0616275	0.0567505	0.0595948	0.0636725	0.0630882	0.0657205	0.0900319	0.0842133	0.0573666	0.063251	0.0621458	0.0687352	0.0538614	0.0628816	0.0632948	0.0624149
Q9DBY8	KESLPLDLSDDQSNSK	S9_100	KESLPLDLSDDQSNSK_S9_100	Nuclear valosin-containing protein-like OS=Mus musculus OX=10090 GN=Nvl PE=1 SV=1	21	14	0.0810648	0.0756505	0.0818168	0.0706873	0.0618138	0.0559483	0.0464732	0.0609114	0.0673786	0.0759513	0.0765529	0.0571515	0.044518	0.0433148	0.0551963	0.0455708	0.0665391	0.0645607	0.0637324	0.0641416	0.0600566	0.0591637	0.0623686	0.0610386	0.0631175	0.0637853	0.0637684	0.0631457	0.0614972	0.0594296	0.0611191	0.0625357	0.07642	0.0735013	0.0805256	0.069128	0.0645619	0.0593175	0.0467399	0.0625959	0.0669613	0.0746907	0.0753022
Q9CYZ8	DDGEMGGNFLNPFQSESYSPSMTMSV	S19_86	DDGEMGGNFLNPFQSESYSPSMTMSV_S19_86	Single-stranded DNA-binding protein 2 OS=Mus musculus OX=10090 GN=Ssbp2 PE=1 SV=1	2	1	0.0766962	0.0719764	0.0643068	0.0477876	0.0507375	0.0525074	0.0483776	0.0519174	0.0772861	0.0684366	0.080826	0.0784661	0.0513274	0.0589971	0.0554572	0.0648968	0.0661032	0.0543964	0.0676428	0.0577382	0.0612592	0.0644031	0.0793712	0.0630009	0.0570965	0.0567597	0.0630059	0.0584117	0.0662953	0.0588295	0.0631171	0.0625692	0.071544	0.0815909	0.0586215	0.0510356	0.0510715	0.050273	0.037584	0.0508145	0.0834668	0.074348	0.0791026
Q78PG9	VENMSSNQDGNDSDEFM	S5_50;S6_50;S13_100	VENMSSNQDGNDSDEFM_S5_50;S6_50;S13_100	Coiled-coil domain-containing protein 25 OS=Mus musculus OX=10090 GN=Ccdc25 PE=1 SV=1	8	6	0.0967937	0.0493043	0.0822747	0.0356927	0.0429522	0.0417423	0.0592861	0.0375076	0.0955838	0.0589837	0.0825771	0.0786449	0.0423472	0.0759226	0.0574713	0.0629159	0.063523	0.0623128	0.0626519	0.0630531	0.063069	0.0614244	0.0644498	0.0645698	0.0620381	0.0614931	0.0575941	0.0592147	0.0624619	0.0663052	0.0629944	0.0628445	0.0949149	0.0492862	0.0817994	0.0352607	0.0424216	0.0423305	0.0572994	0.0361833	0.0959718	0.059748	0.0893099
P48193	SLDGAAAAESTDRSPRPTSAPAIAQSQVTEGPGAPIKK	S14_61	SLDGAAAAESTDRSPRPTSAPAIAQSQVTEGPGAPIKK_S14_61	Protein 4.1 OS=Mus musculus OX=10090 GN=Epb41 PE=1 SV=2	12	9	0.0804366	0.0706867	0.0652819	0.0727003	0.0575456	0.0404833	0.0632683	0.0583934	0.0755617	0.0713226	0.0777872	0.0653879	0.0519288	0.0469479	0.0537304	0.0485375	0.0637993	0.0602657	0.0637868	0.0655819	0.0607131	0.0600407	0.0661469	0.0631074	0.067249	0.0626517	0.0621862	0.0588299	0.0621003	0.0626301	0.0632426	0.0576683	0.0789416	0.0734406	0.0640812	0.0694098	0.0593469	0.042218	0.0598888	0.0579364	0.0703533	0.0712792	0.0783218
Q61687	TTQEGSSADDTGDTEGR	S6_78;S7_78;T11_82	TTQEGSSADDTGDTEGR_S6_78;S7_78;T11_82	Transcriptional regulator ATRX OS=Mus musculus OX=10090 GN=Atrx PE=1 SV=3	39	26	0.0965634	0.0721063	0.0822264	0.0611427	0.0571368	0.0558718	0.056926	0.0457516	0.0731604	0.0643053	0.0818048	0.0605102	0.0423782	0.0493359	0.0497575	0.0510226	0.0622797	0.0599461	0.0629237	0.0630988	0.0658503	0.065257	0.0712355	0.0643406	0.0630255	0.0614494	0.0600972	0.061021	0.0584499	0.0598954	0.0615373	0.0595926	0.0966827	0.0750057	0.0814854	0.0604236	0.0541055	0.0533886	0.0498307	0.0443409	0.072384	0.0652548	0.0848803
O54774	HSSLPTESDEDIAPAQR	T6_100;S8_100	HSSLPTESDEDIAPAQR_T6_100;S8_100	AP-3 complex subunit delta-1 OS=Mus musculus OX=10090 GN=Ap3d1 PE=1 SV=1	51	25	0.0744012	0.0760479	0.0823353	0.060479	0.0663174	0.0667665	0.0579341	0.0546407	0.0726048	0.067515	0.0642216	0.0636228	0.047006	0.0467066	0.0517964	0.0476048	0.0636737	0.062444	0.0616916	0.0634652	0.0634505	0.0632728	0.0636469	0.0633919	0.0611607	0.0621941	0.061074	0.0608995	0.0639383	0.0622048	0.0618593	0.0616327	0.0729788	0.076063	0.083356	0.0595177	0.0652783	0.065905	0.0568504	0.0538343	0.074143	0.0677997	0.0656752
Q80X50	STSAPQMSPGSSDNQSSSPQPAQQK	S8_91;S12_90;S17_89	STSAPQMSPGSSDNQSSSPQPAQQK_S8_91;S12_90;S17_89	Ubiquitin-associated protein 2-like OS=Mus musculus OX=10090 GN=Ubap2l PE=1 SV=1	70	20	0.0804363	0.084632	0.077919	0.0698873	0.050947	0.053824	0.0599377	0.0556222	0.0656917	0.0680892	0.0676097	0.0674898	0.049988	0.0444737	0.051906	0.0515464	0.062009	0.0620321	0.0622666	0.0619797	0.0642909	0.0631769	0.0655704	0.0642972	0.0625927	0.0610214	0.0589956	0.0601784	0.0632156	0.0638162	0.0623404	0.0622168	0.0808426	0.0850277	0.0779886	0.0702735	0.0493869	0.0530958	0.0569684	0.0539136	0.0654077	0.0695406	0.071422
Q8R3S6	LTGSTSSLNK	T5_99;S7_100	LTGSTSSLNK_T5_99;S7_100	Exocyst complex component 1 OS=Mus musculus OX=10090 GN=Exoc1 PE=1 SV=4	23	10	0.0833923	0.0876784	0.0762364	0.0508181	0.0804853	0.0787336	0.0546383	0.0611979	0.052812	0.0613469	0.0765905	0.060732	0.0544706	0.0404756	0.0371026	0.0432895	0.0611385	0.0608525	0.0618062	0.0614357	0.0631427	0.063713	0.0658404	0.0676408	0.0620771	0.0638639	0.062509	0.0610309	0.0606188	0.0619535	0.0614809	0.0608961	0.0852043	0.0900046	0.0770515	0.0516711	0.0796239	0.0771937	0.0518388	0.0565168	0.0531438	0.0600051	0.0765391
P31230	LSTPLQTNCTASESVVQSPSVATTASPATK	S26_100	LSTPLQTNCTASESVVQSPSVATTASPATK_S26_100	Aminoacyl tRNA synthase complex-interacting multifunctional protein 1 OS=Mus musculus OX=10090 GN=Aimp1 PE=1 SV=2	48	10	0.0964029	0.0733813	0.076259	0.0652278	0.0316547	0.0594724	0.059952	0.028777	0.0752998	0.0657074	0.082494	0.070024	0.0532374	0.0450839	0.0642686	0.0527578	0.0641883	0.0626156	0.0639497	0.0639676	0.0608397	0.0619469	0.0592716	0.0638019	0.0617924	0.0634205	0.0598986	0.0609586	0.0631347	0.064058	0.0633485	0.0628073	0.0938027	0.0731954	0.0744791	0.0636875	0.0324962	0.0599622	0.063174	0.0281704	0.0761096	0.0647092	0.0860175
Q924A2	LDSETESDHDDAFLSIMSPEIQLPLPPGK	S3_35;T5_35;S7_35;S15_61;S18_35	LDSETESDHDDAFLSIMSPEIQLPLPPGK_S3_35;T5_35;S7_35;S15_61;S18_35	Protein capicua homolog OS=Mus musculus OX=10090 GN=Cic PE=1 SV=2	4	4	0.0610907	0.072365	0.07656	0.0694809	0.0561091	0.0521762	0.0571578	0.0610907	0.077871	0.0639748	0.0689565	0.0818039	0.0453592	0.0411641	0.0665967	0.0482433	0.0588279	0.0637491	0.0607718	0.0615098	0.0619023	0.063395	0.0756128	0.0630046	0.0612775	0.0627076	0.0603914	0.0664597	0.0619195	0.0593061	0.0627065	0.0564584	0.0648033	0.0708368	0.078615	0.0704898	0.0565629	0.0513597	0.0471722	0.0605073	0.0793012	0.063664	0.0712533
P08775	YSPTSPTYSPTSPK	S5_87;S9_87;T11_50;S12_50	YSPTSPTYSPTSPK_S5_87;S9_87;T11_50;S12_50	DNA-directed RNA polymerase II subunit RPB1 OS=Mus musculus OX=10090 GN=Polr2a PE=1 SV=3	125	46	0.0771674	0.0587488	0.0577961	0.0682756	0.0689108	0.0514449	0.0412829	0.0498571	0.075262	0.0790727	0.0800254	0.0724039	0.0368371	0.0501747	0.0711337	0.0616069	0.0609585	0.0620603	0.0623868	0.0636664	0.0628914	0.062951	0.0652832	0.0645568	0.0628135	0.0640025	0.0611781	0.0619692	0.060313	0.0614525	0.0619186	0.0615981	0.0790433	0.0591087	0.0578458	0.0669609	0.0684166	0.0510277	0.0394853	0.0482227	0.074815	0.0771428	0.0816766
Q52KI8	GTSAEQDNR	T2_50;S3_50	GTSAEQDNR_T2_50;S3_50	Serine/arginine repetitive matrix protein 1 OS=Mus musculus OX=10090 GN=Srrm1 PE=1 SV=2	30	11	0.0776865	0.0848194	0.064196	0.0672973	0.0578384	0.0596992	0.0593891	0.0462087	0.0631106	0.0707086	0.0778415	0.0699333	0.0524112	0.0521011	0.0488448	0.0479144	0.0618228	0.0594958	0.0594493	0.0588876	0.0608129	0.0627923	0.0670838	0.0660139	0.0628402	0.0651569	0.0630919	0.0595945	0.0645082	0.0624846	0.0625358	0.0634294	0.0781878	0.0887056	0.0671899	0.0711076	0.0591784	0.0591568	0.0550848	0.0435543	0.0624895	0.0675235	0.0767681
Q80XU3	DDSHSAEDSEDEKDDHK	S3_67;S5_67;S9_67	DDSHSAEDSEDEKDDHK_S3_67;S5_67;S9_67	Nuclear ubiquitous casein and cyclin-dependent kinase substrate 1 OS=Mus musculus OX=10090 GN=Nucks1 PE=1 SV=1	10	5	0.0710767	0.068121	0.0748768	0.0647431	0.0714989	0.0674173	0.0546094	0.0536242	0.0608023	0.0577058	0.0638987	0.0788177	0.0410978	0.0516538	0.0527797	0.0672766	0.0627613	0.0581205	0.0555384	0.0572897	0.0839088	0.0773178	0.0563526	0.0707232	0.0548309	0.0500201	0.06195	0.0568401	0.0671633	0.0667889	0.0597168	0.0606775	0.0695089	0.0719378	0.0827484	0.0693622	0.0522995	0.0535177	0.0594784	0.0465376	0.0680612	0.0708077	0.0633076
Q91WG2	QPASLHGSTELLPLSR	S8_88	QPASLHGSTELLPLSR_S8_88	Rab GTPase-binding effector protein 2 OS=Mus musculus OX=10090 GN=Rabep2 PE=1 SV=3	27	16	0.0742305	0.0899215	0.094146	0.063971	0.0573325	0.0573325	0.0247435	0.0597465	0.088111	0.082076	0.051901	0.0609535	0.0404345	0.044659	0.04828	0.0621605	0.063855	0.0626399	0.0643345	0.0631098	0.0629795	0.0623277	0.0635752	0.0644356	0.0636192	0.0614154	0.0616359	0.0617642	0.0598231	0.0595186	0.0631242	0.0618421	0.0728	0.0898992	0.0916435	0.063479	0.0570093	0.0576055	0.0243735	0.0580671	0.0867333	0.0836918	0.0527334
P31230	LSTPLQTNCTASESVVQSPSVATTASPATK	S26_87	LSTPLQTNCTASESVVQSPSVATTASPATK_S26_87	Aminoacyl tRNA synthase complex-interacting multifunctional protein 1 OS=Mus musculus OX=10090 GN=Aimp1 PE=1 SV=2	48	10	0.0972326	0.0942408	0.0703067	0.0635752	0.0366492	0.0411369	0.0568437	0.0628272	0.0508601	0.0815258	0.0770381	0.0665669	0.0373972	0.0508601	0.0575916	0.0553478	0.0641883	0.0626156	0.0639497	0.0639676	0.0608397	0.0619469	0.0592716	0.0638019	0.0617924	0.0634205	0.0598986	0.0609586	0.0631347	0.064058	0.0633485	0.0628073	0.0947537	0.0941449	0.0687699	0.0621681	0.0376806	0.0415387	0.0599896	0.0615964	0.0514852	0.0804092	0.0804506
P38532	ESEPTPAASNTAPMDTTGAQAPALPTPSTPEK	T29_86	ESEPTPAASNTAPMDTTGAQAPALPTPSTPEK_T29_86	Heat shock factor protein 1 OS=Mus musculus OX=10090 GN=Hsf1 PE=1 SV=2	2	2	0.0614948	0.0884579	0.0624409	0.0662252	0.0543992	0.0714286	0.0562914	0.0534532	0.0785241	0.0685903	0.0610218	0.0737938	0.0572375	0.0354778	0.0421003	0.0690634	0.0648623	0.0600333	0.0686452	0.0654528	0.0615914	0.0621242	0.0514732	0.0656355	0.0602894	0.061839	0.063721	0.0654273	0.0664508	0.0572094	0.0627764	0.0624689	0.0591117	0.0918697	0.0567135	0.0630845	0.0550681	0.0716868	0.068185	0.0507764	0.0812063	0.0691558	0.0597076
Q3TC46	RSTSPIIGSPPVR	S2_67;T3_67;S4_67;S9_100	RSTSPIIGSPPVR_S2_67;T3_67;S4_67;S9_100	Protein PAT1 homolog 1 OS=Mus musculus OX=10090 GN=Patl1 PE=1 SV=2	6	6	0.0810988	0.0837148	0.0536298	0.0405494	0.06017	0.0771746	0.0536298	0.0608241	0.0673643	0.0549379	0.0902551	0.0791367	0.0470896	0.0510137	0.0497057	0.0497057	0.0675486	0.0648511	0.0626818	0.0687911	0.0602771	0.064252	0.0592639	0.0595161	0.0641084	0.0601633	0.0618278	0.064157	0.0608716	0.0607079	0.0592437	0.0617386	0.0751408	0.080791	0.0535479	0.0368918	0.0624749	0.0751737	0.0566362	0.0639616	0.0657647	0.0571503	0.0913621
Q8K019	SQEEPKDTFEHDPSESIDEFNK	T8_86;S14_50;S16_50	SQEEPKDTFEHDPSESIDEFNK_T8_86;S14_50;S16_50	Bcl-2-associated transcription factor 1 OS=Mus musculus OX=10090 GN=Bclaf1 PE=1 SV=2	38	17	0.0788335	0.0828393	0.0741868	0.0599263	0.0671367	0.0773914	0.0464669	0.0632911	0.0668162	0.0634514	0.0703413	0.0621695	0.0511136	0.0390963	0.0570421	0.0398975	0.0628699	0.0635421	0.0601158	0.0599941	0.0630355	0.0658955	0.0702893	0.0659757	0.0603655	0.0612645	0.062413	0.0611851	0.0596059	0.0613123	0.06105	0.0610859	0.0782777	0.0813851	0.0770386	0.0623561	0.0664882	0.0733174	0.0412691	0.0598865	0.0690976	0.064655	0.0703567
Q8VDY9	RSTDSSSSVSGSLQQETK	S2_13;T3_13;S5_34;S6_34;S7_34;S8_34;S10_34	RSTDSSSSVSGSLQQETK_S2_13;T3_13;S5_34;S6_34;S7_34;S8_34;S10_34	Caspase activity and apoptosis inhibitor 1 OS=Mus musculus OX=10090 GN=Caap1 PE=1 SV=2	6	4	0.0584649	0.0994735	0.0725963	0.0640066	0.0393461	0.0609587	0.0687171	0.0712109	0.0806318	0.0540316	0.0756442	0.0623441	0.0335273	0.0592962	0.0495982	0.0501524	0.0633021	0.0622691	0.061333	0.066786	0.0605732	0.0592271	0.0608528	0.058096	0.0661293	0.0687886	0.0610653	0.0596144	0.0600928	0.0653816	0.0662921	0.0601966	0.0576076	0.0996409	0.0738283	0.0597782	0.0405157	0.0641975	0.0704347	0.0764545	0.0760528	0.048993	0.0772652
Q8BTI8	SGSSQELDGKPSASPQER	S1_98	SGSSQELDGKPSASPQER_S1_98	Serine/arginine repetitive matrix protein 2 OS=Mus musculus OX=10090 GN=Srrm2 PE=1 SV=3	111	38	0.0755069	0.0822414	0.0670522	0.0701266	0.0592563	0.0593661	0.0496669	0.0552668	0.0687358	0.0714809	0.0699436	0.0733475	0.0466657	0.0466291	0.0553766	0.0493375	0.0638132	0.0635312	0.0641016	0.0656137	0.0588285	0.0594337	0.0614432	0.0597302	0.063764	0.0630788	0.063237	0.0640804	0.0623353	0.0617013	0.0627386	0.0625692	0.0740935	0.0810601	0.0655009	0.0669256	0.063074	0.0625474	0.0506171	0.0579395	0.0675011	0.0709594	0.0692597
Q6GQX2	VPSPGGPQLSPQLPR	S10_97	VPSPGGPQLSPQLPR_S10_97	Nck-associated protein 5-like OS=Mus musculus OX=10090 GN=Nckap5l PE=1 SV=1	2	1	0.0852761	0.0779141	0.0496933	0.0773006	0.0595092	0.0503067	0.0460123	0.0619632	0.0668712	0.0595092	0.0766871	0.0613497	0.0417178	0.0595092	0.0613497	0.0650307	0.0568578	0.0707535	0.0474331	0.0707045	0.0655263	0.0662316	0.0649634	0.0690933	0.0658387	0.0340691	0.0612618	0.0640196	0.0567726	0.0780748	0.0642359	0.0641638	0.0911582	0.0669309	0.0636757	0.0664499	0.0551984	0.0461657	0.043049	0.0545075	0.0617328	0.106165	0.0760835
Q7TMY8	REESPMDVDQPSPSAQDTQSIVISDGTPQGEK	S4_100;S12_80	REESPMDVDQPSPSAQDTQSIVISDGTPQGEK_S4_100;S12_80	E3 ubiquitin-protein ligase HUWE1 OS=Mus musculus OX=10090 GN=Huwe1 PE=1 SV=5	100	62	0.0761079	0.0899807	0.0757225	0.0726397	0.0500963	0.0583815	0.0541426	0.0549133	0.0614644	0.0764933	0.0631985	0.0736031	0.0489403	0.0518304	0.0441233	0.0483622	0.0628338	0.0628772	0.0616287	0.0639606	0.0624124	0.0631874	0.0646392	0.0624008	0.0612102	0.0625905	0.0627136	0.0624628	0.0609488	0.0620144	0.0619587	0.0621608	0.0757406	0.0894845	0.0768305	0.0710156	0.0501911	0.0577745	0.0523763	0.0550275	0.0627901	0.0764199	0.063014
Q99K90	VLGGNSATSPR	S9_99	VLGGNSATSPR_S9_99	TGF-beta-activated kinase 1 and MAP3K7-binding protein 2 OS=Mus musculus OX=10090 GN=Tab2 PE=1 SV=1	4	3	0.0915579	0.0986667	0.0852788	0.0791934	0.060218	0.0555709	0.0606329	0.0581157	0.0597201	0.0635926	0.0686546	0.0612414	0.0358486	0.0404957	0.0385871	0.0426256	0.0579361	0.0592669	0.0695799	0.0740915	0.0666533	0.0535796	0.0701291	0.0618444	0.0704636	0.0618549	0.0664865	0.0609217	0.0553273	0.0548752	0.0543921	0.0625979	0.0989295	0.104217	0.076725	0.0669114	0.0565567	0.0649273	0.0541239	0.0588265	0.053056	0.0643594	0.0646421
Q6ZQ03	ALEEGDGSVSGSSPRSDISQPASQDGVR	S8_83;S13_82;S16_89	ALEEGDGSVSGSSPRSDISQPASQDGVR_S8_83;S13_82;S16_89	Formin-binding protein 4 OS=Mus musculus OX=10090 GN=Fnbp4 PE=1 SV=2	20	12	0.0751108	0.0755773	0.0816422	0.0730114	0.0653137	0.0541171	0.057616	0.0520177	0.0648472	0.0716119	0.0765104	0.0671798	0.0424539	0.0515512	0.0426872	0.048752	0.0648226	0.0611608	0.0653073	0.0639307	0.061251	0.0627103	0.0608903	0.0605704	0.0639304	0.0639627	0.066598	0.0642365	0.0588824	0.0578364	0.0628377	0.0610725	0.0726948	0.0775257	0.0784297	0.0716489	0.0668989	0.0541407	0.059364	0.0538789	0.0636373	0.0702401	0.0720753
Q3UMY5	ASPSPQPSSQPLQINR	S2_33;S8_33;S9_33	ASPSPQPSSQPLQINR_S2_33;S8_33;S9_33	Echinoderm microtubule-associated protein-like 4 OS=Mus musculus OX=10090 GN=Eml4 PE=1 SV=1	31	13	0.0674043	0.0666764	0.0720629	0.0759936	0.0602708	0.0634736	0.0556122	0.0529917	0.069588	0.0774494	0.0656573	0.0694424	0.0444024	0.0444024	0.0585238	0.0560489	0.0624831	0.0618548	0.0621626	0.0649638	0.0639442	0.0621682	0.0640627	0.065639	0.0615851	0.0635437	0.0599102	0.0604189	0.0608201	0.0638055	0.061869	0.060769	0.0673677	0.0673172	0.0723952	0.0730521	0.0588618	0.0637605	0.0542116	0.0504165	0.0705645	0.0761154	0.0684399
Q9WVH4	AALQAAPESADDSPSQLSK	S9_100	AALQAAPESADDSPSQLSK_S9_100	Forkhead box protein O3 OS=Mus musculus OX=10090 GN=Foxo3 PE=1 SV=1	3	1	0.0861686	0.0781463	0.0728458	0.0699807	0.0574457	0.0451973	0.0487071	0.0489936	0.0753528	0.0797221	0.0747081	0.0720579	0.0456987	0.0406131	0.0527183	0.0516439	0.065774	0.0581925	0.0601746	0.0647802	0.0637181	0.0627103	0.0678689	0.0644965	0.066465	0.0637225	0.0675218	0.0635985	0.0578747	0.0574085	0.0578425	0.0578514	0.0820393	0.0840946	0.0758086	0.0676493	0.0564576	0.0451337	0.0449416	0.0475698	0.0709959	0.0783453	0.0692869
P58802	EPAAGGSLSGTR	S7_100	EPAAGGSLSGTR_S7_100	TBC1 domain family member 10A OS=Mus musculus OX=10090 GN=Tbc1d10a PE=1 SV=1	1	1	0.0754995	0.081103	0.0754258	0.0602374	0.0669468	0.052422	0.0623019	0.0566984	0.0648087	0.0620069	0.0691587	0.0669468	0.0538229	0.0478508	0.0522746	0.0524958	0.0558975	0.0534473	0.0648431	0.0613153	0.0731052	0.0651913	0.0679972	0.0664666	0.0625718	0.0550005	0.0563244	0.0594251	0.0704076	0.0566994	0.0607705	0.0705373	0.0832042	0.0934769	0.0716555	0.0605189	0.0564125	0.0495356	0.0564421	0.0525486	0.063804	0.0694491	0.0756386
Q9EQW7	SPTTSSLTSGYFSHSASNATLSDMAVPSSDSSDQLAVSTK	T8_37	SPTTSSLTSGYFSHSASNATLSDMAVPSSDSSDQLAVSTK_T8_37	Kinesin-like protein KIF13A OS=Mus musculus OX=10090 GN=Kif13a PE=1 SV=1	5	4	0.0699686	0.0511006	0.0754717	0.0825472	0.0636792	0.0353774	0.0754717	0.0495283	0.0998428	0.0597484	0.0652516	0.072327	0.047956	0.0487421	0.0400943	0.0628931	0.0642528	0.0600214	0.0716434	0.0566768	0.0679083	0.0565436	0.061996	0.0620547	0.0582365	0.061376	0.0764589	0.0601893	0.0560469	0.062686	0.0647507	0.0591586	0.067689	0.0529209	0.065481	0.0905324	0.0582885	0.038891	0.0756707	0.0496119	0.106568	0.0605111	0.0530482
P35564	SDAEEDGVTGSQDEEDSKPK	S1_100;S11_87	SDAEEDGVTGSQDEEDSKPK_S1_100;S11_87	Calnexin OS=Mus musculus OX=10090 GN=Canx PE=1 SV=1	80	28	0.0829321	0.0797032	0.0764743	0.0689968	0.0701864	0.0611228	0.040673	0.0561378	0.0547216	0.0632754	0.06928	0.0727922	0.0523424	0.0418059	0.0510961	0.0584603	0.0593406	0.0616748	0.0587879	0.0584247	0.0658663	0.0676009	0.0679572	0.0682673	0.0559068	0.0593016	0.0591917	0.0600354	0.0658867	0.0655502	0.0625128	0.0636951	0.0864914	0.0799779	0.0805062	0.073086	0.0659465	0.0559568	0.0370401	0.0508914	0.0605754	0.0660344	0.0724351
Q9ERU9	EDALDDSVSSSSVHASPLASSPVR	S11_47;S12_47;S16_100	EDALDDSVSSSSVHASPLASSPVR_S11_47;S12_47;S16_100	E3 SUMO-protein ligase RanBP2 OS=Mus musculus OX=10090 GN=Ranbp2 PE=1 SV=2	166	69	0.0750049	0.0876707	0.0625371	0.0512567	0.0599644	0.0629329	0.0698595	0.0566	0.0564021	0.0660993	0.0718385	0.0797546	0.0562042	0.0480902	0.0453196	0.0504651	0.0603845	0.0621263	0.0597988	0.0616698	0.0661408	0.065923	0.0670828	0.0651529	0.0603724	0.0612422	0.0600599	0.0604799	0.0626035	0.0623386	0.0622457	0.0623788	0.077457	0.0879985	0.0652142	0.0518292	0.0565354	0.0595302	0.0649398	0.0541726	0.0582578	0.0673044	0.0745881
Q8R3S6	LTGSTSSLNK	T5_100;S7_100	LTGSTSSLNK_T5_100;S7_100	Exocyst complex component 1 OS=Mus musculus OX=10090 GN=Exoc1 PE=1 SV=4	23	10	0.0805144	0.0942747	0.0759685	0.0541813	0.0681464	0.0747809	0.0582357	0.0604063	0.0559423	0.0570071	0.0814563	0.0608977	0.0536899	0.0455402	0.0355066	0.0434516	0.0611385	0.0608525	0.0618062	0.0614357	0.0631427	0.063713	0.0658404	0.0676408	0.0620771	0.0638639	0.062509	0.0610309	0.0606188	0.0619535	0.0614809	0.0608961	0.0822339	0.0967407	0.0767529	0.0550708	0.0673926	0.0732917	0.0552318	0.0557655	0.0562733	0.0557399	0.081372
Q8CFE6	FNISPDEDSSSYSSNSDFNYSYPTK	S9_50;S10_50;S11_50;Y12_50;S14_46;S16_46	FNISPDEDSSSYSSNSDFNYSYPTK_S9_50;S10_50;S11_50;Y12_50;S14_46;S16_46	Sodium-coupled neutral amino acid transporter 2 OS=Mus musculus OX=10090 GN=Slc38a2 PE=1 SV=1	5	3	0.0744657	0.0705287	0.0718785	0.0474691	0.0844769	0.0718785	0.0698538	0.0725534	0.0537683	0.0580427	0.0769404	0.0634421	0.0471316	0.0443195	0.0440945	0.0491564	0.0570753	0.0605673	0.0569509	0.0654913	0.0673575	0.0684855	0.0709312	0.0660798	0.0613506	0.0597234	0.0588606	0.0590827	0.0610376	0.0600754	0.0613232	0.0656077	0.0812893	0.0725526	0.0786365	0.0451599	0.0781407	0.0653922	0.061359	0.0684092	0.054605	0.060552	0.0814432
Q8BLH7	DIISSDGDSS	S4_99;S5_99;S9_51;S10_51	DIISSDGDSS_S4_99;S5_99;S9_51;S10_51	HIRA-interacting protein 3 OS=Mus musculus OX=10090 GN=Hirip3 PE=1 SV=1	16	12	0.0836781	0.0851612	0.0720475	0.0682226	0.0537038	0.0554211	0.0537038	0.0533136	0.0643197	0.0651003	0.0726719	0.0712669	0.0504254	0.0494887	0.0516743	0.049801	0.0597528	0.0615068	0.0581112	0.0641028	0.0655307	0.0667492	0.0744705	0.0665922	0.0578929	0.0594755	0.0594315	0.0604703	0.0635307	0.0617767	0.060876	0.0597302	0.0867394	0.0857593	0.0767931	0.0659196	0.0507602	0.0514272	0.0446667	0.0495881	0.0688148	0.0677966	0.0757379
Q9JMH9	FSHSYLSDSDTEAK	S7_95;S9_52;T11_52	FSHSYLSDSDTEAK_S7_95;S9_52;T11_52	Unconventional myosin-XVIIIa OS=Mus musculus OX=10090 GN=Myo18a PE=1 SV=2	45	27	0.0858649	0.0941501	0.0682902	0.0584986	0.0662817	0.0718052	0.0514687	0.0514687	0.0696711	0.0661562	0.0610093	0.0715541	0.0478283	0.048707	0.0431835	0.0440623	0.0631545	0.0612618	0.0631477	0.0622222	0.0625162	0.0630839	0.0639164	0.0642986	0.0637687	0.0629862	0.0640354	0.0622061	0.061279	0.0605165	0.061469	0.0601379	0.0850351	0.0961209	0.0676375	0.0588013	0.0663113	0.0711908	0.0503637	0.0500644	0.0683331	0.0656918	0.0595884
Q91VN6	GATEEEQQDSGSEPR	S10_98	GATEEEQQDSGSEPR_S10_98	Probable ATP-dependent RNA helicase DDX41 OS=Mus musculus OX=10090 GN=Ddx41 PE=1 SV=2	16	13	0.0762961	0.0895243	0.072822	0.0716195	0.0586585	0.0537146	0.0780331	0.055318	0.0577231	0.0709514	0.0744254	0.0574559	0.0416889	0.0489043	0.0427579	0.0501069	0.0615538	0.0612521	0.0594134	0.0609686	0.0634262	0.0639899	0.0706204	0.0670837	0.0625145	0.0629933	0.0625433	0.0587504	0.0597121	0.0628067	0.060016	0.0623556	0.0774412	0.0913155	0.0765777	0.073392	0.0577811	0.0524451	0.0690356	0.0515198	0.057689	0.0703705	0.0743473
Q8VC31	GSPHLLGAGDNSTSDR	S2_100	GSPHLLGAGDNSTSDR_S2_100	Coiled-coil domain-containing protein 9 OS=Mus musculus OX=10090 GN=Ccdc9 PE=1 SV=1	7	4	0.0479774	0.0682032	0.0700847	0.0611477	0.0587959	0.0352775	0.0729069	0.0587959	0.0724365	0.0752587	0.0856068	0.0785513	0.0545626	0.0587959	0.0489182	0.0526811	0.0603835	0.0662528	0.0651338	0.0627355	0.0610515	0.0630764	0.058986	0.0617152	0.0695867	0.0610598	0.063771	0.0601662	0.061238	0.0631987	0.0633911	0.0582538	0.049645	0.0643217	0.0672316	0.0609009	0.0601738	0.0349452	0.0772283	0.0595266	0.0650411	0.0770119	0.0838767
Q60591	LSPGAYPTVIQQQTAPSQR	S2_100	LSPGAYPTVIQQQTAPSQR_S2_100	Nuclear factor of activated T-cells, cytoplasmic 2 OS=Mus musculus OX=10090 GN=Nfatc2 PE=1 SV=3	2	2	0.0903194	0.0743513	0.0758483	0.0573852	0.0653693	0.0434132	0.0613772	0.0494012	0.0678643	0.0548902	0.0818363	0.0758483	0.0543912	0.0553892	0.0369261	0.0553892	0.0618393	0.0630533	0.0608341	0.0603511	0.0630625	0.0618547	0.0699739	0.0600751	0.0639086	0.0554384	0.0635736	0.0655908	0.064569	0.0578431	0.06302	0.0650125	0.0912339	0.0736582	0.0778824	0.0593958	0.0647504	0.0438419	0.0547913	0.0513669	0.0663318	0.0618478	0.0804099
Q80TP3	RISQSQPVR	S3_50;S5_50	RISQSQPVR_S3_50;S5_50	E3 ubiquitin-protein ligase UBR5 OS=Mus musculus OX=10090 GN=Ubr5 PE=1 SV=2	57	34	0.0594214	0.0660672	0.0914777	0.0535575	0.0813135	0.089914	0.0398749	0.0582486	0.0519937	0.0551212	0.0946052	0.0719312	0.0586396	0.0539484	0.0273651	0.0465207	0.0641133	0.0635443	0.0643828	0.0663696	0.0618518	0.0624396	0.0596904	0.0605361	0.0654009	0.0647701	0.0630736	0.0621512	0.0608544	0.0584039	0.0622008	0.0602172	0.0579902	0.0650532	0.0889006	0.0504906	0.0822564	0.0901003	0.0417979	0.0602048	0.0497424	0.053248	0.0938484
P70399	SNISSPVTPTAASSSSTTPTR	S16_24;T17_24;T18_24;T20_24	SNISSPVTPTAASSSSTTPTR_S16_24;T17_24;T18_24;T20_24	TP53-binding protein 1 OS=Mus musculus OX=10090 GN=Tp53bp1 PE=1 SV=3	30	19	0.0650485	0.0723301	0.0614887	0.0652104	0.0639159	0.0627832	0.0639159	0.0668285	0.079288	0.0605178	0.0699029	0.0739482	0.0511327	0.0496764	0.0446602	0.0493528	0.0589498	0.0595374	0.0626387	0.0618318	0.0639842	0.0651511	0.0643479	0.0620565	0.0654422	0.0641048	0.0624026	0.0629614	0.0610817	0.060695	0.0632366	0.0615782	0.0689619	0.0759246	0.0613488	0.0659111	0.0624294	0.0602248	0.0620766	0.067302	0.0757187	0.0589992	0.0700078
Q8R4V1	EETGSPVFSQSPATK	T3_50;S5_50;S11_100	EETGSPVFSQSPATK_T3_50;S5_50;S11_100	NFAT activation molecule 1 OS=Mus musculus OX=10090 GN=Nfam1 PE=1 SV=1	5	1	0.0924793	0.0924304	0.0762832	0.0828889	0.0659099	0.0668396	0.0595978	0.0611636	0.0607232	0.0559769	0.065127	0.061604	0.0376278	0.0397808	0.0421784	0.0393893	0.0717363	0.0655408	0.069502	0.0660405	0.0533315	0.0525149	0.0598535	0.0486341	0.0599657	0.060855	0.0782452	0.069183	0.0637586	0.0598755	0.0589874	0.061976	0.0801987	0.0877335	0.0682801	0.0780814	0.0768827	0.0791795	0.0619445	0.0782373	0.0629961	0.0572235	0.0517804
Q07113	AEALSSLHGDDQDSEDEVLTVPEVK	S6_96;S14_84	AEALSSLHGDDQDSEDEVLTVPEVK_S6_96;S14_84	Cation-independent mannose-6-phosphate receptor OS=Mus musculus OX=10090 GN=Igf2r PE=1 SV=1	34	21	0.0828622	0.149347	0.0717489	0.0563463	0.0633652	0.0666797	0.0413336	0.0425034	0.0573211	0.0506921	0.0627803	0.0785728	0.0501072	0.0391889	0.0405537	0.0465978	0.0628392	0.0632044	0.0639903	0.0623336	0.0596715	0.0581372	0.060318	0.0583601	0.0627018	0.0652066	0.0628135	0.0647838	0.0646329	0.062855	0.0641477	0.0640043	0.0824559	0.147756	0.0701128	0.0565248	0.0664018	0.0717193	0.0428502	0.0455411	0.0571652	0.0486123	0.0624981
Q91Z96	SESKEDVFGLVPFEEITGSQQQQK	S3_89	SESKEDVFGLVPFEEITGSQQQQK_S3_89	BMP-2-inducible protein kinase OS=Mus musculus OX=10090 GN=Bmp2k PE=1 SV=1	17	11	0.0751299	0.0768616	0.0836553	0.0654056	0.062475	0.0647396	0.0500866	0.0552817	0.0564806	0.0775276	0.0655388	0.0720661	0.0427601	0.0391634	0.0538164	0.0590116	0.0609118	0.0606475	0.0608191	0.0630531	0.0623514	0.0649826	0.0648861	0.0616845	0.0628482	0.0620859	0.0631184	0.0623829	0.0605354	0.0635868	0.0641531	0.0619529	0.0769226	0.0790387	0.0857821	0.0646922	0.062489	0.0621321	0.0481408	0.0558919	0.0560467	0.0778766	0.0647568
G3X9K3	LSVSSNDTQESGNSSGPSPGAK	S4_89;S5_94	LSVSSNDTQESGNSSGPSPGAK_S4_89;S5_94	Brefeldin A-inhibited guanine nucleotide-exchange protein 1 OS=Mus musculus OX=10090 GN=Arfgef1 PE=1 SV=1	33	20	0.0838483	0.0836813	0.0658093	0.0596292	0.0511107	0.046935	0.0569567	0.0628027	0.0653082	0.0648071	0.0888592	0.0681477	0.0486053	0.0445966	0.0491064	0.0597962	0.061562	0.0611342	0.0624768	0.0617123	0.0638796	0.0630899	0.0660383	0.0616658	0.0634217	0.0616669	0.063705	0.06163	0.0620423	0.0601004	0.0640138	0.0618613	0.0850417	0.0854661	0.0657685	0.0603305	0.0499574	0.0464502	0.0538516	0.0635893	0.0642953	0.0656176	0.0870921
Q9DBR7	TKPMASVSNAHTSSTQAAPAAVTAPTLSSNQGTPTSPVK	S36_76	TKPMASVSNAHTSSTQAAPAAVTAPTLSSNQGTPTSPVK_S36_76	Protein phosphatase 1 regulatory subunit 12A OS=Mus musculus OX=10090 GN=Ppp1r12a PE=1 SV=2	53	26	0.0670944	0.0588078	0.0652232	0.0703021	0.0497193	0.0646886	0.0556001	0.0483828	0.0703021	0.0743117	0.0927559	0.0732424	0.056402	0.0518578	0.0617482	0.0395616	0.0638363	0.0641026	0.0628968	0.0663315	0.0595812	0.0600525	0.0639728	0.0594505	0.0650048	0.0646206	0.0647265	0.0633484	0.0610323	0.0608185	0.0597676	0.0604572	0.0659167	0.0575356	0.0650356	0.0664701	0.0523351	0.0675576	0.0545077	0.0510403	0.0678266	0.0721214	0.0898747
P45481	VPTPSSVTSAETSSQQPGPDVPMLEMK	T3_33;S5_33;S6_33	VPTPSSVTSAETSSQQPGPDVPMLEMK_T3_33;S5_33;S6_33	Histone lysine acetyltransferase CREBBP OS=Mus musculus OX=10090 GN=Crebbp PE=1 SV=3	7	6	0.0536627	0.0817717	0.101363	0.0655877	0.0528109	0.0553663	0.0672913	0.0596252	0.0698467	0.0494037	0.0672913	0.0860307	0.0400341	0.0340715	0.060477	0.0553663	0.0562079	0.0584853	0.0645085	0.0654052	0.0653007	0.067189	0.0668374	0.0604014	0.0677846	0.0577392	0.0651484	0.0611528	0.0620722	0.0579876	0.0612943	0.0624855	0.0597269	0.0874684	0.0983008	0.0627344	0.0505942	0.0515516	0.0629846	0.0617559	0.0644629	0.0535284	0.0646176
Q9DBY8	RGNSESVSTTPK	S4_50;S6_50	RGNSESVSTTPK_S4_50;S6_50	Nuclear valosin-containing protein-like OS=Mus musculus OX=10090 GN=Nvl PE=1 SV=1	21	14	0.0986016	0.107449	0.0826674	0.0793379	0.0767218	0.0703957	0.0643075	0.076484	0.0458048	0.047422	0.0559836	0.0547945	0.0326769	0.0345795	0.034199	0.038575	0.0665391	0.0645607	0.0637324	0.0641416	0.0600566	0.0591637	0.0623686	0.0610386	0.0631175	0.0637853	0.0637684	0.0631457	0.0614972	0.0594296	0.0611191	0.0625357	0.0929876	0.104436	0.0813939	0.0776174	0.0801634	0.0746636	0.0647013	0.0786293	0.0455385	0.0466528	0.0550901
Q8BLH7	DIISSDGDSS	S4_100;S5_100;S9_50;S10_50	DIISSDGDSS_S4_100;S5_100;S9_50;S10_50	HIRA-interacting protein 3 OS=Mus musculus OX=10090 GN=Hirip3 PE=1 SV=1	16	12	0.0830795	0.0855785	0.0771857	0.0693681	0.0577124	0.0574201	0.0399555	0.0559396	0.0654829	0.0671897	0.071141	0.0685288	0.0502343	0.0487444	0.0514603	0.0509793	0.0597528	0.0615068	0.0581112	0.0641028	0.0655307	0.0667492	0.0744705	0.0665922	0.0578929	0.0594755	0.0594315	0.0604703	0.0635307	0.0617767	0.060876	0.0597302	0.0859362	0.0859967	0.0820951	0.0668842	0.0544333	0.053169	0.0331614	0.0519202	0.0699105	0.0698241	0.073985
E9PZM4	SPLDHRSPLER	S7_99	SPLDHRSPLER_S7_99	Chromodomain-helicase-DNA-binding protein 2 OS=Mus musculus OX=10090 GN=Chd2 PE=1 SV=1	11	8	0.0799251	0.0682397	0.0761798	0.073633	0.0541573	0.0489888	0.0428464	0.051161	0.0812734	0.0750562	0.0684644	0.0690637	0.0485393	0.0450936	0.0617228	0.0556554	0.0637935	0.0638571	0.0664203	0.0634952	0.0571263	0.0575594	0.0566537	0.0569245	0.0648653	0.0634638	0.0647311	0.0638717	0.0644751	0.0620271	0.0669483	0.0637876	0.0786429	0.0670781	0.0719933	0.0727921	0.0595078	0.0534236	0.0474722	0.0564148	0.0786483	0.0742358	0.0663904
Q80TH2	STEDLSPQR	S1_92	STEDLSPQR_S1_92	Erbin OS=Mus musculus OX=10090 GN=Erbin PE=1 SV=3	118	37	0.0778885	0.0771147	0.0721575	0.0678532	0.0545534	0.0535136	0.0611065	0.0548919	0.0689413	0.0718673	0.0808144	0.0681675	0.047178	0.0453402	0.0499831	0.0486289	0.0657151	0.0656623	0.0657649	0.066155	0.0587164	0.0583007	0.0600634	0.0598967	0.0643679	0.0655382	0.0654075	0.0642863	0.0602107	0.0600579	0.05895	0.0609068	0.074489	0.0738083	0.0689559	0.0644602	0.058391	0.0576865	0.0639384	0.0575956	0.0673123	0.0689161	0.0776507
P97496	KDSENTPVKGGTVADLDEQDEEAVTTGGK	S3_49;T6_49	KDSENTPVKGGTVADLDEQDEEAVTTGGK_S3_49;T6_49	SWI/SNF complex subunit SMARCC1 OS=Mus musculus OX=10090 GN=Smarcc1 PE=1 SV=2	67	30	0.0763747	0.0880855	0.0824847	0.0814664	0.0422607	0.0651731	0.0855397	0.0661914	0.0468432	0.0529532	0.0738289	0.0636456	0.0468432	0.0351324	0.0498982	0.043279	0.0606769	0.0621917	0.0619484	0.0609012	0.0667534	0.0667814	0.0680568	0.0676507	0.0573948	0.0593909	0.0599961	0.0609545	0.0607261	0.061195	0.0624128	0.0629693	0.0786531	0.0885038	0.0832019	0.0835877	0.0395597	0.0609821	0.0785391	0.0611391	0.0509992	0.0557136	0.0768941
Q8BSK8	TPVSPVKFSPGDFWGR	T1_50;S4_50;S9_100	TPVSPVKFSPGDFWGR_T1_50;S4_50;S9_100	Ribosomal protein S6 kinase beta-1 OS=Mus musculus OX=10090 GN=Rps6kb1 PE=1 SV=2	6	4	0.0583386	0.0509406	0.0445994	0.0701754	0.0517861	0.0547453	0.0674276	0.0441767	0.071655	0.0872966	0.0934263	0.073346	0.0538998	0.052843	0.0612978	0.0640457	0.0595887	0.0625243	0.0596804	0.0638417	0.064225	0.0608046	0.0663875	0.065962	0.0618986	0.0645767	0.0612604	0.0607805	0.0605478	0.061285	0.0633845	0.0632521	0.0611672	0.0509028	0.04669	0.0686763	0.0503774	0.0562518	0.0634567	0.0418433	0.0723256	0.0844593	0.095283
Q66JX5	GPASVEGALDLSDGHPPSKSPEGK	S20_97	GPASVEGALDLSDGHPPSKSPEGK_S20_97	FGFR1 oncogene partner OS=Mus musculus OX=10090 GN=Fgfr1op PE=1 SV=1	7	4	0.0775483	0.0834798	0.0659051	0.0681019	0.0547012	0.0492091	0.0722759	0.0643673	0.064587	0.0683216	0.0663445	0.0674429	0.0450351	0.0459139	0.0599736	0.0467926	0.0615923	0.063912	0.0614282	0.065111	0.062113	0.0630004	0.064051	0.0646149	0.0592593	0.0634752	0.0584216	0.0623886	0.0618898	0.063218	0.0643418	0.0611829	0.0786709	0.0816144	0.0670377	0.0653541	0.0550279	0.0488057	0.0705075	0.0622445	0.0681015	0.0672546	0.0709577
Q9WVS8	SQVEDPLPPVFSGTPK	T14_91	SQVEDPLPPVFSGTPK_T14_91	Mitogen-activated protein kinase 7 OS=Mus musculus OX=10090 GN=Mapk7 PE=1 SV=1	4	3	0.0807385	0.087903	0.0749518	0.0688895	0.0465693	0.0564894	0.0462937	0.0394048	0.0821163	0.0763296	0.0757785	0.0628272	0.0413337	0.0526316	0.0518049	0.0559383	0.0556633	0.0619606	0.0603643	0.0609717	0.0642698	0.0672208	0.0638059	0.0640736	0.0669087	0.0635449	0.0635102	0.0635437	0.0636102	0.0565085	0.0609699	0.0630739	0.0902361	0.0882585	0.077245	0.0702899	0.0450777	0.0522796	0.0451367	0.0382594	0.0763511	0.0747275	0.0742285
Q9CZX7	SPLLSASHSGNVTPTAPPYLQESSPR	S9_85;T13_87	SPLLSASHSGNVTPTAPPYLQESSPR_S9_85;T13_87	Type 2 phosphatidylinositol 4,5-bisphosphate 4-phosphatase OS=Mus musculus OX=10090 GN=Pip4p2 PE=1 SV=1	1	1	0.0769231	0.0720827	0.077708	0.0625327	0.0546834	0.0515437	0.0486656	0.0470958	0.0746991	0.068943	0.0729984	0.0714286	0.0512821	0.052067	0.0590005	0.0583464	0.0472416	0.0666288	0.0721246	0.0725973	0.061106	0.0323428	0.0804354	0.0579525	0.0587154	0.0772168	0.0587243	0.0509573	0.0511698	0.0717335	0.0828885	0.0581654	0.0968759	0.0643655	0.0641012	0.0512472	0.0532421	0.0948162	0.0359964	0.0483497	0.0756916	0.0531205	0.073957
Q99L45	MSGDEMIFDPTMSK	S2_100	MSGDEMIFDPTMSK_S2_100	Eukaryotic translation initiation factor 2 subunit 2 OS=Mus musculus OX=10090 GN=Eif2s2 PE=1 SV=1	51	19	0.10046	0.094962	0.0841663	0.0820672	0.0567773	0.0521791	0.0436825	0.054878	0.0578768	0.0615754	0.0685726	0.0589764	0.040084	0.0428828	0.0482807	0.052579	0.0650642	0.0654205	0.0629372	0.0618437	0.0632853	0.0638379	0.058916	0.0618408	0.0600175	0.0629518	0.0604022	0.0606302	0.0633255	0.0621064	0.064636	0.0627848	0.0967328	0.0909411	0.0837827	0.0831377	0.0562077	0.0512085	0.0464513	0.0555965	0.0604158	0.0612806	0.0711249
Q8BLH7	SGKVTEEEEDMKQEQK	S1_100;T5_100	SGKVTEEEEDMKQEQK_S1_100;T5_100	HIRA-interacting protein 3 OS=Mus musculus OX=10090 GN=Hirip3 PE=1 SV=1	16	12	0.0847319	0.0817918	0.0748499	0.0702765	0.0757891	0.0608436	0.0437339	0.0628445	0.057291	0.0599861	0.067173	0.071134	0.0485524	0.0411205	0.0519009	0.0479807	0.0597528	0.0615068	0.0581112	0.0641028	0.0655307	0.0667492	0.0744705	0.0665922	0.0578929	0.0594755	0.0594315	0.0604703	0.0635307	0.0617767	0.060876	0.0597302	0.0879581	0.0824847	0.0798949	0.0680018	0.071738	0.0565401	0.0364268	0.0585372	0.061383	0.0625605	0.0701076
P61406	SAQGTESGKDSEQENGLGSLSPSDLNK	S7_89;S11_76	SAQGTESGKDSEQENGLGSLSPSDLNK_S7_89;S11_76	Telomerase-binding protein EST1A OS=Mus musculus OX=10090 GN=Smg6 PE=1 SV=1	11	7	0.0880633	0.0626075	0.0780874	0.0732714	0.0770554	0.0515996	0.0371517	0.0605435	0.0515996	0.0643275	0.0825593	0.0801514	0.0522876	0.0447196	0.0560716	0.0399037	0.0618101	0.0608094	0.0624905	0.0634309	0.0652009	0.0640941	0.0657851	0.0588051	0.0614927	0.0621818	0.0652199	0.0629303	0.0621178	0.0595362	0.0629393	0.061156	0.0891041	0.0643899	0.07815	0.072243	0.0739115	0.050349	0.0353194	0.0643895	0.0524789	0.0646987	0.0791677
O88573	QYDTPSK	T4_100	QYDTPSK_T4_100	AF4/FMR2 family member 1 OS=Mus musculus OX=10090 GN=Aff1 PE=1 SV=2	3	2	0.0802623	0.0748197	0.0663279	0.0647541	0.0652459	0.0607541	0.0527213	0.0602295	0.0607869	0.0678033	0.0766557	0.0691148	0.0513115	0.0477377	0.0447541	0.0567213	0.0565971	0.0581696	0.0589777	0.0672639	0.0689649	0.0549505	0.0764865	0.0734094	0.0652487	0.06073	0.0596418	0.0546834	0.0632943	0.0630775	0.0605311	0.0579734	0.0873471	0.0792229	0.069269	0.0592947	0.0582714	0.068098	0.0424553	0.0505345	0.0573811	0.0687667	0.0791635
B9EJ80	DLDSEFEDLASDVR	S4_100	DLDSEFEDLASDVR_S4_100	PDZ domain-containing protein 8 OS=Mus musculus OX=10090 GN=Pdzd8 PE=1 SV=1	18	11	0.0761922	0.0709132	0.0804153	0.0659863	0.0519092	0.062467	0.0409995	0.0556044	0.052965	0.0696815	0.0874538	0.0807672	0.0598276	0.0388879	0.052789	0.0531409	0.0623435	0.0647746	0.0636817	0.0634761	0.066318	0.0619082	0.064781	0.0638177	0.0605677	0.0626118	0.063041	0.0596563	0.0573949	0.0615193	0.063137	0.0609713	0.0762601	0.0683126	0.0787956	0.0648667	0.0488417	0.0629623	0.039492	0.0543684	0.0545665	0.0694448	0.0865633
Q9R0L6	INFSDLDQR	S4_100	INFSDLDQR_S4_100	Pericentriolar material 1 protein OS=Mus musculus OX=10090 GN=Pcm1 PE=1 SV=2	40	24	0.0774123	0.081806	0.0721399	0.0649845	0.0524312	0.0484141	0.062432	0.0604653	0.0667001	0.067286	0.0790443	0.06942	0.0452758	0.047912	0.0498787	0.0543979	0.0642002	0.0636055	0.0644766	0.0657606	0.058773	0.0574301	0.0607531	0.059786	0.0643469	0.0644159	0.0633103	0.0635663	0.0623908	0.0613484	0.0632843	0.0625521	0.0755544	0.0805892	0.0701067	0.0619198	0.0558981	0.0528224	0.064391	0.0633714	0.0649509	0.0654511	0.0782316
Q9D486	LLHPSPDLVSQEATLSEPR	S5_100	LLHPSPDLVSQEATLSEPR_S5_100	C-Maf-inducing protein OS=Mus musculus OX=10090 GN=Cmip PE=1 SV=3	7	3	0.0808044	0.0899452	0.0848263	0.0720293	0.0398537	0.0533821	0.0515539	0.0478976	0.0702011	0.0698355	0.0848263	0.0669104	0.0497258	0.0449726	0.0519196	0.0413163	0.071747	0.0620576	0.0691689	0.0680339	0.0509374	0.058987	0.0583782	0.0543458	0.0659168	0.0724515	0.0654038	0.0629089	0.0624555	0.0572594	0.0593663	0.0605821	0.0711003	0.0915005	0.0774213	0.0668381	0.0493938	0.0571321	0.0557508	0.0556402	0.0672339	0.0608512	0.0818782
Q58FA4	MLISAVSPEIR	S4_50;S7_50	MLISAVSPEIR_S4_50;S7_50	Transcription factor E2F8 OS=Mus musculus OX=10090 GN=E2f8 PE=1 SV=1	2	2	0.0782467	0.0791768	0.0659226	0.0690617	0.0647599	0.0597605	0.0647599	0.0533659	0.0684804	0.0584816	0.0690617	0.0737124	0.0480177	0.0430183	0.0531334	0.0510406	0.0614559	0.0670638	0.0477245	0.0568679	0.0884154	0.055224	0.0725822	0.0482353	0.0649808	0.0658176	0.0691501	0.0498988	0.0590535	0.0777753	0.0587633	0.0569914	0.0774128	0.0717827	0.0839851	0.0738381	0.0445336	0.0657955	0.0542483	0.067268	0.0640754	0.054024	0.0607232
Q8K327	HTASGSSESPK	S9_100	HTASGSSESPK_S9_100	Chromosome alignment-maintaining phosphoprotein 1 OS=Mus musculus OX=10090 GN=Champ1 PE=1 SV=1	17	13	0.0795264	0.0761797	0.0752594	0.0692771	0.063253	0.0575218	0.0482764	0.0566014	0.0662651	0.0765144	0.0764307	0.0657212	0.0502426	0.0437584	0.0466867	0.0484856	0.0630883	0.0619117	0.0626384	0.069069	0.0642232	0.0631487	0.0678039	0.0580033	0.0661931	0.0636339	0.0611342	0.0633065	0.0577449	0.0601789	0.0604649	0.0574573	0.0788627	0.0769797	0.0751673	0.0627503	0.0616167	0.0569872	0.0445441	0.0610498	0.0626298	0.0752252	0.0782155
P62960	NYQQNYQNSESGEKNEGSESAPEGQAQQR	S18_98	NYQQNYQNSESGEKNEGSESAPEGQAQQR_S18_98	Y-box-binding protein 1 OS=Mus musculus OX=10090 GN=Ybx1 PE=1 SV=3	39	10	0.0727198	0.0862777	0.0493016	0.0591619	0.0702547	0.0612161	0.0447823	0.0558751	0.072309	0.058751	0.088332	0.0661463	0.0521775	0.0410846	0.0517666	0.0698439	0.0650374	0.0611978	0.0647048	0.0636974	0.060823	0.0569439	0.0582128	0.059259	0.0616171	0.062131	0.0612618	0.0646375	0.0647517	0.0619903	0.0684187	0.0653157	0.0697092	0.0878949	0.0475034	0.0579057	0.0720126	0.0670224	0.047961	0.0587848	0.0731631	0.0589533	0.0898936
P97801	RGTGQSDDSDIWDDTALIK	S6_83	RGTGQSDDSDIWDDTALIK_S6_83	Survival motor neuron protein OS=Mus musculus OX=10090 GN=Smn1 PE=1 SV=1	1	1	0.0627966	0.0573202	0.0397955	0.0836072	0.0752099	0.0434465	0.0281125	0.0595108	0.0777656	0.0697335	0.0562249	0.0653523	0.0620664	0.0686382	0.0952903	0.0551296	0.0550772	0.0534049	0.0459477	0.0702001	0.0729174	0.0695419	0.0526998	0.0756482	0.041826	0.056265	0.0465803	0.0640505	0.0712268	0.0724009	0.0799346	0.0722785	0.0697465	0.0656575	0.052982	0.0728557	0.063096	0.0382178	0.0326323	0.0481232	0.113736	0.075816	0.0738388
Q7TSG2	TTPGVQPTQGDAATQDLDFDLSSDSESSESSSR	S22_74	TTPGVQPTQGDAATQDLDFDLSSDSESSESSSR_S22_74	RNA polymerase II subunit A C-terminal domain phosphatase OS=Mus musculus OX=10090 GN=Ctdp1 PE=1 SV=1	19	10	0.0731922	0.0895062	0.0643739	0.0714286	0.0683422	0.0559965	0.0511464	0.0432099	0.0665785	0.0740741	0.0833333	0.0590829	0.0361552	0.0701058	0.0485009	0.0449735	0.0589804	0.058821	0.0614215	0.0619617	0.0654838	0.0656592	0.0690364	0.0660004	0.063032	0.0627929	0.0617473	0.0634096	0.0599049	0.0596335	0.0621828	0.0599324	0.0771629	0.0946176	0.0651689	0.0716803	0.0648942	0.0530294	0.0460668	0.0407087	0.0656786	0.0733511	0.0839173
G3X9K3	SVDIHDSIQPR	S1_100	SVDIHDSIQPR_S1_100	Brefeldin A-inhibited guanine nucleotide-exchange protein 1 OS=Mus musculus OX=10090 GN=Arfgef1 PE=1 SV=1	33	20	0.07284	0.0774766	0.0791385	0.0653948	0.04625	0.0461669	0.047862	0.0475296	0.0741529	0.074452	0.0822462	0.0716268	0.0505044	0.0549083	0.0541273	0.0553238	0.061562	0.0611342	0.0624768	0.0617123	0.0638796	0.0630899	0.0660383	0.0616658	0.0634217	0.0616669	0.063705	0.06163	0.0620423	0.0601004	0.0640138	0.0618613	0.0738322	0.0790816	0.079042	0.0661242	0.0451792	0.0456625	0.0452255	0.048096	0.072959	0.0753379	0.0805622
Q9JMB0	FALLQVDSGSGSDSEPGK	S8_94;S12_94;S14_100	FALLQVDSGSGSDSEPGK_S8_94;S12_94;S14_100	G kinase-anchoring protein 1 OS=Mus musculus OX=10090 GN=Gkap1 PE=1 SV=1	3	3	0.0795595	0.0793121	0.0796832	0.0754764	0.0551844	0.05073	0.0492452	0.0549369	0.0649592	0.071517	0.0785697	0.0708983	0.0559268	0.0463994	0.0412027	0.0463994	0.0603836	0.0605677	0.0682493	0.0629596	0.0541958	0.0542137	0.0653636	0.0679495	0.0677112	0.0599144	0.0694921	0.0659621	0.0543423	0.0657243	0.0664143	0.0565566	0.082124	0.0816197	0.0727721	0.0747215	0.0634669	0.0583247	0.0469597	0.0503935	0.0597966	0.0744002	0.0704719
B2RUR8	STPESGESDKESVGSSSLGNEGSR	S5_98	STPESGESDKESVGSSSLGNEGSR_S5_98	OTU domain-containing protein 7B OS=Mus musculus OX=10090 GN=Otud7b PE=1 SV=1	5	3	0.0909646	0.0671551	0.0793651	0.0848596	0.0579976	0.0555556	0.0409035	0.0518926	0.0787546	0.0757021	0.0579976	0.0695971	0.040293	0.042735	0.0457875	0.0604396	0.0634516	0.0579144	0.0684007	0.0662985	0.0592436	0.0571143	0.0664331	0.0642653	0.0694641	0.0625237	0.0633082	0.0623113	0.0566732	0.0615637	0.0631307	0.0579037	0.0898247	0.0726538	0.0727001	0.0801978	0.0613387	0.0609464	0.0385782	0.0505935	0.0710364	0.0758628	0.0574004
Q80U16	LTSAEGPVTTDK	T2_95	LTSAEGPVTTDK_T2_95	Rho family-interacting cell polarization regulator 2 OS=Mus musculus OX=10090 GN=Ripor2 PE=1 SV=2	3	3	0.0948442	0.0929132	0.0760492	0.0723803	0.0551944	0.0600219	0.0494658	0.0511393	0.0652034	0.0680677	0.0797503	0.0654287	0.0453141	0.0382981	0.0388774	0.047052	0.0676044	0.0626102	0.0734492	0.0691646	0.059265	0.048369	0.0490322	0.0642645	0.0673945	0.0707362	0.0711938	0.0644711	0.0613621	0.05966	0.0508253	0.060598	0.0880559	0.0931441	0.0649876	0.0656839	0.0584547	0.0778871	0.0633208	0.0499466	0.0607252	0.060398	0.0703093
[truncated: 21,045 more rows]
[truncated: 12 more columns]
