# Supplementary material for: WNK1 signalling regulates amino acid transport and mTORC1 activity to sustain acute myeloid leukaemia growth
Source: Nat Commun. 2025 May 27;16:4920. doi: 10.1038/s41467-025-59969-8 (PMC12116911; doi:10.1038/s41467-025-59969-8)
Supplement: Supplementary file 6 — Supplementary Data 4 [file 41467_2025_59969_MOESM6_ESM.xlsx]

## Sheet: SupplementaryData4.Amino acids
Plate Bar Code	Sample Bar Code	Sample Identification		Ala	Arg	Asn	Asp	Cit	Gln	Glu	Gly	His	Ile	Leu	Lys	Met	Orn	Phe	Pro	Ser	Thr	Trp	Tyr	Val
1014735133-1 | 1014735148-1	1014734319	DMSO_2h_1A	DMSO_2h	142	3	33.6	93.4	0	4.2	416	106	3.7	0.9	3.2	1.4	0.7	0.5	1.5	39.9	24.9	17.5	0.7	1.1	2.2
1014735133-1 | 1014735148-1	1014734323	DMSO_2h_1B	DMSO_2h	129	3	36.4	85.8	0	3.9	397	108	3.1	2.3	0	3.1	1	1.3	1.6	39.5	25.5	17.6	1	1.3	2.7
1014735133-1 | 1014735148-1	1014734338	DMSO_2h_1C	DMSO_2h	133	3.7	34.7	96.4	0.1	5.8	395	123	2.8	1.3	4.9	2.4	0.9	0.8	1.6	43.4	29.7	17.7	0.8	1.3	2.7
1014735133-1 | 1014735148-1	1014734342	DMSO_2h_1D	DMSO_2h	115	2.1	31	87.7	0.1	1.6	384	120	3.6	1.3	0	1	0.6	0.4	1.3	42.4	26.1	17.1	0.7	1.2	2.2
1014735133-1 | 1014735148-1	1014734357	DMSO_2h_1E	DMSO_2h	134	3.6	38.1	114	0.1	1.4	432	109	3.4	1	0	2.2	0.5	0.6	1.3	40.9	23.8	18.5	0.8	1.1	2.1
1014735133-1	1014734411	Compound12_2h_3A	Compound12_2h	77.2	5.8	19.1	35.7	0	2	106	69.6	3	2.4	1	3.9	1.5	1.8	1.9	22.2	12	12.1	1	1.8	3
1014735133-1 | 1014735148-1	1014734425	Compound12_2h_3B	Compound12_2h	77.1	7.5	17.4	31.1	0	2.5	99.9	71.5	2.4	2.1	0	5	1.4	2.4	1.9	20.8	11.4	11.2	0.8	1.8	3.3
1014735133-1 | 1014735148-1	1014734430	Compound12_2h_3C	Compound12_2h	68.5	7	16.9	28.9	0	1.9	107	58.4	3.3	1.4	0	4.1	1.3	2	1.6	20.2	9.4	11.8	0.9	1.4	2.6
1014735133-1 | 1014735148-1	1014734444	Compound12_2h_3D	Compound12_2h	66.8	6.1	17.5	25.6	0	0.9	123	58.4	3.1	1.6	0	5.4	1.1	2	1.6	23.7	9.5	10.9	0.8	1.6	2.7
1014735133-1 | 1014735148-1	1014734459	Compound12_2h_3E	Compound12_2h	76.3	9.2	16.8	32.8	0	2	134	67.7	3.3	2.2	3.7	6.2	1.4	2.3	1.9	27.5	12.9	12	0.9	1.8	3.6
1014735133-1 | 1014735148-1	1014734463	EtOH_48h_4A	EtOH_48h	224	5.2	25.1	60.7	0.2	0	226	123	4.6	2.6	2	2	1.1	0.6	2.1	57.6	14.3	13.5	0.9	2.3	3.3
1014735133-1 | 1014735148-1	1014734478	EtOH_48h_4B	EtOH_48h	217	4.7	25.1	44.1	0.3	0	206	107	3.9	1.9	0	1.6	0.6	0.5	1.4	51.3	12.4	12	0.7	1.4	2.6
1014735133-1 | 1014735148-1	1014734482	EtOH_48h_4C	EtOH_48h	304	9.8	41	114	0.5	3.8	408	189	5.8	4.8	6.9	5.7	2	1.7	3.4	83	23.8	22.1	1.2	4.1	6.5
1014735133-1 | 1014735148-1	1014734497	EtOH_48h_4D	EtOH_48h	79.3	3.6	13.7	51.2	0.4	0	161	101	3.9	1.5	0.7	1.9	1.2	0.1	2.1	44.3	17.3	10.7	0.9	1.9	2.8
1014735133-1 | 1014735148-1	1014734508	EtOH_48h_4E	EtOH_48h	76.4	4.8	14.4	39.7	0	1.5	155	91.4	2.3	2	1.4	2.8	1.2	0.2	2.5	40.5	16.8	9.7	0.8	1.8	3.6
1014735133-1 | 1014735148-1	1014734512	OHT_48h_5A	OHT_48h	171	4	17.8	28.6	0	0	122	95.9	4.3	2.5	0	1.9	1.3	0.7	2.2	41.4	13.6	12.4	0.9	2.5	3.5
1014735133-1 | 1014735148-1	1014734527	OHT_48h_5B	OHT_48h	150	5.2	17.2	28.8	0	0	127	91	2.8	2.2	2.2	2.7	1.1	0.9	1.9	35	14.5	10.4	0.8	2.1	2.6
1014735133-1 | 1014735148-1	1014734531	OHT_48h_5C	OHT_48h	154	4.1	20.1	31	0	0	114	101	4.6	2.8	4.9	3.2	1.3	0.9	2.3	37.9	16	11.5	0.9	2.6	3.5
1014735133-1 | 1014735148-1	1014734546	OHT_48h_5D	OHT_48h	41.4	3.5	8.3	25.4	0	0	87.5	40.9	2.4	0.9	3.3	2.3	0.6	0.4	1.4	17.3	8.4	7.5	0.8	1.2	1.7
1014735133-1 | 1014735148-1	1014734551	OHT_48h_5E	OHT_48h	39.2	2.4	8	27.4	0	0	82	36.4	2.8	0.2	0	2	0.8	0	1.3	16	7	6.9	0.7	1.2	1.5
