# Supplementary material for: WNK1 signalling regulates amino acid transport and mTORC1 activity to sustain acute myeloid leukaemia growth
Source: Nat Commun. 2025 May 27;16:4920. doi: 10.1038/s41467-025-59969-8 (PMC12116911; doi:10.1038/s41467-025-59969-8)
Supplement: Supplementary file 7 — Supplementary Data 5 [file 41467_2025_59969_MOESM7_ESM.xlsx]

## Sheet: SupplementaryData5.MS-SLC
Statistical analysis was performed using the MSstatsTMT package with two-sided tests and Benjamini-Hochberg correction for multiple comparisons. Adjusted p-values (FDR < 0.05) were used to determine significance.
Protein	Sequence	PhosphoRS	SequencePhRS	Description	PSMPerProt	pepPerProt	Abundance_phospho_ethanol_1	Abundance_phospho_ethanol_2	Abundance_phospho_ethanol_3	Abundance_phospho_ethanol_4	Abundance_phospho_OHT_1	Abundance_phospho_OHT_2	Abundance_phospho_OHT_3	Abundance_phospho_OHT_4	Abundance_phospho_DMSO_1	Abundance_phospho_DMSO_2	Abundance_phospho_DMSO_3	Abundance_phospho_DMSO_4	Abundance_phospho_inhibitor_1	Abundance_phospho_inhibitor_2	Abundance_phospho_inhibitor_3	Abundance_phospho_inhibitor_4	Abundance_protein_ethanol_1	Abundance_protein_ethanol_2	Abundance_protein_ethanol_3	Abundance_protein_ethanol_4	Abundance_protein_OHT_1	Abundance_protein_OHT_2	Abundance_protein_OHT_3	Abundance_protein_OHT_4	Abundance_protein_DMSO_1	Abundance_protein_DMSO_2	Abundance_protein_DMSO_3	Abundance_protein_DMSO_4	Abundance_protein_inhibitor_1	Abundance_protein_inhibitor_2	Abundance_protein_inhibitor_3	Abundance_protein_inhibitor_4	Abundance_norm_ethanol_1	Abundance_norm_ethanol_2	Abundance_norm_ethanol_3	Abundance_norm_ethanol_4	Abundance_norm_OHT_1	Abundance_norm_OHT_2	Abundance_norm_OHT_3	Abundance_norm_OHT_4	Abundance_norm_DMSO_1	Abundance_norm_DMSO_2	Abundance_norm_DMSO_3
Q8CFE6	FNISPDEDSSSYSSNSDFNYSYPTK	S10_35;S11_35;Y12_35;S13_72	FNISPDEDSSSYSSNSDFNYSYPTK_S10_35;S11_35;Y12_35;S13_72	Sodium-coupled neutral amino acid transporter 2 OS=Mus musculus OX=10090 GN=Slc38a2 PE=1 SV=1	5	3	0.0770912	0.0767998	0.0798601	0.0440105	0.0641212	0.0665987	0.058292	0.0591664	0.060478	0.0821918	0.0891868	0.0753425	0.0521714	0.0389099	0.0358496	0.0399301	0.0570753	0.0605673	0.0569509	0.0654913	0.0673575	0.0684855	0.0709312	0.0660798	0.0613506	0.0597234	0.0588606	0.0590827	0.0610376	0.0600754	0.0613232	0.0656077	0.0834657	0.0783562	0.0866525	0.0415264	0.0588257	0.0600922	0.0507836	0.0553296	0.0609158	0.0850423	0.0936326
Q8C145	YDSQLSSNEEK	S6_86	YDSQLSSNEEK_S6_86	Zinc transporter ZIP6 OS=Mus musculus OX=10090 GN=Slc39a6 PE=1 SV=1	3	3	0.110985	0.112436	0.0979242	0.0798789	0.0660609	0.071361	0.0876396	0.0646098	0.0400025	0.0451764	0.0615181	0.052874	0.0268156	0.0210739	0.0295287	0.0321156	0.0585579	0.0576864	0.0620893	0.0635099	0.0679243	0.0677988	0.0701913	0.0687242	0.0601135	0.0607574	0.064593	0.0617033	0.056611	0.0542641	0.061051	0.0644245	0.118786	0.122157	0.0988461	0.0788273	0.0609546	0.0659667	0.0782534	0.0589216	0.0417063	0.0466013	0.0596903
Q8CFE6	FNISPDEDSSSYSSNSDFNYSYPTK	S9_58	FNISPDEDSSSYSSNSDFNYSYPTK_S9_58	Sodium-coupled neutral amino acid transporter 2 OS=Mus musculus OX=10090 GN=Slc38a2 PE=1 SV=1	5	3	0.0796813	0.0858787	0.0717131	0.0520142	0.0719345	0.0723772	0.0672864	0.0575476	0.0668437	0.0666224	0.0745905	0.0655157	0.0475874	0.0365206	0.0369633	0.0469234	0.0570753	0.0605673	0.0569509	0.0654913	0.0673575	0.0684855	0.0709312	0.0660798	0.0613506	0.0597234	0.0588606	0.0590827	0.0610376	0.0600754	0.0613232	0.0656077	0.0867213	0.0880776	0.0782198	0.0493351	0.066339	0.0656479	0.0589262	0.0540974	0.0676799	0.0692936	0.0787185
P70441	ESSREALVEPASESPRPALAR	S2_50;S3_50;S12_98	ESSREALVEPASESPRPALAR_S2_50;S3_50;S12_98	Na(+)/H(+) exchange regulatory cofactor NHE-RF1 OS=Mus musculus OX=10090 GN=Slc9a3r1 PE=1 SV=3	32	15	0.0736787	0.0699078	0.0692696	0.0679933	0.0598132	0.0579567	0.0575506	0.0556941	0.0763474	0.0719963	0.0823229	0.0692116	0.047224	0.0493705	0.0441492	0.0475141	0.0617082	0.062166	0.0572513	0.0601707	0.0634413	0.063621	0.0666488	0.0675893	0.0628806	0.0627584	0.0609271	0.0641544	0.0622389	0.0615304	0.0628982	0.0600154	0.074411	0.0700826	0.0754041	0.0704237	0.0587574	0.0567729	0.053814	0.0513534	0.0756685	0.071495	0.084207
P53986	LKSKESLQEAGK	S3_100;S6_100	LKSKESLQEAGK_S3_100;S6_100	Monocarboxylate transporter 1 OS=Mus musculus OX=10090 GN=Slc16a1 PE=1 SV=1	8	5	0.0887442	0.096583	0.0682106	0.0627998	0.075326	0.0708764	0.0437032	0.0564177	0.0595592	0.0733837	0.0613331	0.0672097	0.0464879	0.0435446	0.0419095	0.0439113	0.0646195	0.0675937	0.0602783	0.0577847	0.0614295	0.0615472	0.0636628	0.0625165	0.0610383	0.0666336	0.062773	0.0621294	0.063158	0.0613918	0.0604587	0.062985	0.0860543	0.0895346	0.0709068	0.0680991	0.076836	0.0721589	0.0430154	0.056548	0.0611425	0.0690084	0.0612235
Q61165	SKEPSSPGTDDVFTPGSSDSPSSQR	S20_98	SKEPSSPGTDDVFTPGSSDSPSSQR_S20_98	Sodium/hydrogen exchanger 1 OS=Mus musculus OX=10090 GN=Slc9a1 PE=1 SV=1	12	5	0.0743403	0.0710148	0.0661875	0.065973	0.0723021	0.0588929	0.0620039	0.0596439	0.0690839	0.0657584	0.0717657	0.0698348	0.0509547	0.0417292	0.0490238	0.0514911	0.0605298	0.0621482	0.0583232	0.059264	0.0678681	0.060075	0.0750126	0.0665116	0.060266	0.060563	0.0643422	0.0584919	0.0596873	0.0601087	0.0638773	0.0629312	0.0764596	0.0711373	0.07065	0.069303	0.0663227	0.0610305	0.0514591	0.0558271	0.0713643	0.0675961	0.0694382
Q61165	SKEPSSPGTDDVFTPGSSDSPSSQR	S20_86;S22_52;S23_52	SKEPSSPGTDDVFTPGSSDSPSSQR_S20_86;S22_52;S23_52	Sodium/hydrogen exchanger 1 OS=Mus musculus OX=10090 GN=Slc9a1 PE=1 SV=1	12	5	0.0814947	0.106341	0.0743391	0.0546611	0.090638	0.0810972	0.059034	0.0580402	0.0475055	0.0608229	0.0640032	0.0588352	0.0471079	0.0429338	0.0302127	0.0429338	0.0605298	0.0621482	0.0583232	0.059264	0.0678681	0.060075	0.0750126	0.0665116	0.060266	0.060563	0.0643422	0.0584919	0.0596873	0.0601087	0.0638773	0.0629312	0.0838782	0.106601	0.0794082	0.0574615	0.0832021	0.0841011	0.0490295	0.0543651	0.0491089	0.0625676	0.061972
Q8CFE6	FNISPDEDSSSYSSNSDFNYSYPTK	S9_50;S10_50;S11_50;Y12_50;S14_46;S16_46	FNISPDEDSSSYSSNSDFNYSYPTK_S9_50;S10_50;S11_50;Y12_50;S14_46;S16_46	Sodium-coupled neutral amino acid transporter 2 OS=Mus musculus OX=10090 GN=Slc38a2 PE=1 SV=1	5	3	0.0744657	0.0705287	0.0718785	0.0474691	0.0844769	0.0718785	0.0698538	0.0725534	0.0537683	0.0580427	0.0769404	0.0634421	0.0471316	0.0443195	0.0440945	0.0491564	0.0570753	0.0605673	0.0569509	0.0654913	0.0673575	0.0684855	0.0709312	0.0660798	0.0613506	0.0597234	0.0588606	0.0590827	0.0610376	0.0600754	0.0613232	0.0656077	0.0812893	0.0725526	0.0786365	0.0451599	0.0781407	0.0653922	0.061359	0.0684092	0.054605	0.060552	0.0814432
P51912	MPSSEPELIQVK	S3_94	MPSSEPELIQVK_S3_94	Neutral amino acid transporter B(0) OS=Mus musculus OX=10090 GN=Slc1a5 PE=1 SV=2	20	4	0.0794989	0.0797267	0.0783599	0.0774487	0.0507973	0.0551253	0.0592255	0.0460137	0.0646925	0.0612756	0.0783599	0.0742597	0.0507973	0.0405467	0.0501139	0.0537585	0.0656337	0.064902	0.0638187	0.0659567	0.0599291	0.056347	0.0575882	0.0604253	0.0636359	0.066587	0.0650091	0.0623785	0.0634419	0.0614264	0.0606951	0.0622255	0.0759849	0.0770618	0.0770264	0.0736629	0.0531736	0.0613725	0.0645161	0.0477707	0.0637742	0.0577287	0.0756159
P70441	QVSTEPSSTSSSSSDPILDLNISLAVAK	S7_55	QVSTEPSSTSSSSSDPILDLNISLAVAK_S7_55	Na(+)/H(+) exchange regulatory cofactor NHE-RF1 OS=Mus musculus OX=10090 GN=Slc9a3r1 PE=1 SV=3	32	15	0.0971254	0.118902	0.103659	0.0862369	0.0810105	0.0749129	0.0683798	0.0618467	0.0396341	0.0496516	0.0513937	0.0370209	0.03223	0.0278746	0.0400697	0.0300523	0.0617082	0.062166	0.0572513	0.0601707	0.0634413	0.063621	0.0666488	0.0675893	0.0628806	0.0627584	0.0609271	0.0641544	0.0622389	0.0615304	0.0628982	0.0600154	0.0979033	0.118972	0.112623	0.0891488	0.0794285	0.0732426	0.0638179	0.0569175	0.0392067	0.0492117	0.0524695
P51912	MPSSEPELIQVK	S4_96	MPSSEPELIQVK_S4_96	Neutral amino acid transporter B(0) OS=Mus musculus OX=10090 GN=Slc1a5 PE=1 SV=2	20	4	0.084837	0.0652105	0.067743	0.0607787	0.0436847	0.0595125	0.0591959	0.0598291	0.0547642	0.0807217	0.0800886	0.0731244	0.0395695	0.0512821	0.0737575	0.0459006	0.0656337	0.064902	0.0638187	0.0659567	0.0599291	0.056347	0.0575882	0.0604253	0.0636359	0.066587	0.0650091	0.0623785	0.0634419	0.0614264	0.0606951	0.0622255	0.080928	0.0629072	0.0664595	0.0576943	0.0456386	0.0661269	0.0643574	0.0619918	0.0538809	0.0758999	0.0771324
Q8CFE6	FNISPDEDSSSYSSNSDFNYSYPTK	S10_82	FNISPDEDSSSYSSNSDFNYSYPTK_S10_82	Sodium-coupled neutral amino acid transporter 2 OS=Mus musculus OX=10090 GN=Slc38a2 PE=1 SV=1	5	3	0.0755204	0.0682588	0.0545425	0.0700339	0.0647087	0.0530902	0.07665	0.0669679	0.0603518	0.0663224	0.0724544	0.0648701	0.052122	0.0438922	0.0535743	0.0566403	0.0570753	0.0605673	0.0569509	0.0654913	0.0673575	0.0684855	0.0709312	0.0660798	0.0613506	0.0597234	0.0588606	0.0590827	0.0610376	0.0600754	0.0613232	0.0656077	0.0824313	0.0702097	0.0596638	0.0666194	0.0598485	0.0482939	0.0673211	0.0631355	0.061284	0.0691818	0.076686
Q8K2P7	SLTNSHLEK	S1_99	SLTNSHLEK_S1_99	Sodium-coupled neutral amino acid transporter 1 OS=Mus musculus OX=10090 GN=Slc38a1 PE=1 SV=1	15	7	0.0772685	0.0719106	0.0738369	0.0668844	0.0663486	0.0614372	0.0635166	0.0669227	0.0612714	0.0611948	0.0683387	0.0628022	0.0480552	0.0458865	0.0537703	0.0505556	0.0631012	0.0629589	0.0613453	0.0631313	0.0657458	0.0645821	0.0703861	0.0687655	0.0590898	0.06297	0.0547208	0.0607297	0.0627821	0.0586047	0.0606497	0.060437	0.0763937	0.071257	0.0750904	0.0660955	0.0629587	0.0593487	0.0562979	0.0607148	0.06469	0.060628	0.0779123
Q9EPR4	SSLAETLDSTGSLDPQR	S1_50;S2_50;T6_100;S9_80	SSLAETLDSTGSLDPQR_S1_50;S2_50;T6_100;S9_80	Solute carrier family 23 member 2 OS=Mus musculus OX=10090 GN=Slc23a2 PE=1 SV=2	3	2	0.0704414	0.0597414	0.0619706	0.0633081	0.0619706	0.0459206	0.0650914	0.0606331	0.076683	0.0601872	0.0659831	0.0815872	0.045029	0.0436915	0.0708872	0.0668747	0.0576063	0.0572525	0.0709365	0.0686805	0.081006	0.0645455	0.0565675	0.0516858	0.0661814	0.0585136	0.051018	0.0673891	0.0563498	0.0791536	0.0462338	0.0668801	0.0743915	0.0634814	0.0531473	0.0560778	0.0465408	0.043282	0.0700039	0.0713681	0.0704903	0.0625768	0.0786819
P70441	SASSDTSEELNSQDSPK	S1_33;S3_33;S4_33;S15_100	SASSDTSEELNSQDSPK_S1_33;S3_33;S4_33;S15_100	Na(+)/H(+) exchange regulatory cofactor NHE-RF1 OS=Mus musculus OX=10090 GN=Slc9a3r1 PE=1 SV=3	32	15	0.0725288	0.0822772	0.0713589	0.0680445	0.0727237	0.0637551	0.0543966	0.0629752	0.0565412	0.0635601	0.0655098	0.0684344	0.0460129	0.0372392	0.0623903	0.0522519	0.0617082	0.062166	0.0572513	0.0601707	0.0634413	0.063621	0.0666488	0.0675893	0.0628806	0.0627584	0.0609271	0.0641544	0.0622389	0.0615304	0.0628982	0.0600154	0.0733063	0.0825469	0.0777386	0.0705312	0.0714953	0.0625012	0.0509041	0.0581119	0.0560818	0.0631665	0.067061
P51912	MPSSEPELIQVK	S4_97	MPSSEPELIQVK_S4_97	Neutral amino acid transporter B(0) OS=Mus musculus OX=10090 GN=Slc1a5 PE=1 SV=2	20	4	0.0850382	0.0815109	0.0694004	0.0652263	0.0540858	0.0496179	0.0510288	0.0582892	0.074515	0.0658142	0.0679306	0.0687537	0.050147	0.0534392	0.0525573	0.0526455	0.0656337	0.064902	0.0638187	0.0659567	0.0599291	0.056347	0.0575882	0.0604253	0.0636359	0.066587	0.0650091	0.0623785	0.0634419	0.0614264	0.0606951	0.0622255	0.0812796	0.0787865	0.0682195	0.0620381	0.0566162	0.0552411	0.0555873	0.0605152	0.0734574	0.0620047	0.065552
Q8K2P7	SLTNSHLEK	S1_98	SLTNSHLEK_S1_98	Sodium-coupled neutral amino acid transporter 1 OS=Mus musculus OX=10090 GN=Slc38a1 PE=1 SV=1	15	7	0.0793699	0.0721991	0.0793699	0.0682765	0.0702991	0.0584702	0.0669895	0.0671733	0.0557735	0.0597573	0.0670507	0.0600025	0.0471316	0.043822	0.0535671	0.0507477	0.0631012	0.0629589	0.0613453	0.0631313	0.0657458	0.0645821	0.0703861	0.0687655	0.0590898	0.06297	0.0547208	0.0607297	0.0627821	0.0586047	0.0606497	0.060437	0.0785613	0.0716249	0.0808099	0.0675486	0.0667838	0.0565474	0.0594442	0.0610121	0.0589529	0.0592717	0.0765316
P57787	KRPEVTEPEEVASEEK	S13_100	KRPEVTEPEEVASEEK_S13_100	Monocarboxylate transporter 4 OS=Mus musculus OX=10090 GN=Slc16a3 PE=1 SV=1	13	4	0.0648065	0.0666067	0.0634563	0.0571557	0.0481548	0.0661566	0.0333033	0.0378038	0.0616562	0.090459	0.0765077	0.0823582	0.0634563	0.060306	0.069757	0.0580558	0.0638403	0.0666804	0.0633462	0.0660292	0.0508931	0.0498222	0.0502622	0.0522041	0.0677629	0.068792	0.0626019	0.0668975	0.0697024	0.0669594	0.0634154	0.070791	0.0636393	0.0626212	0.0627995	0.0542657	0.0593174	0.0832438	0.0415382	0.0453975	0.0570409	0.0824357	0.0766159
Q61165	EPSSPGTDDVFTPGSSDSPSSQR	S15_47;S16_47	EPSSPGTDDVFTPGSSDSPSSQR_S15_47;S16_47	Sodium/hydrogen exchanger 1 OS=Mus musculus OX=10090 GN=Slc9a1 PE=1 SV=1	12	5	0.0729632	0.0626022	0.0663104	0.0663104	0.0578035	0.0545316	0.0627113	0.0630385	0.0695823	0.0671829	0.069037	0.0658741	0.0574763	0.0447159	0.0558403	0.0640201	0.0605298	0.0621482	0.0583232	0.059264	0.0678681	0.060075	0.0750126	0.0665116	0.060266	0.060563	0.0643422	0.0584919	0.0596873	0.0601087	0.0638773	0.0629312	0.074995	0.0626699	0.0707356	0.0696126	0.052989	0.0564745	0.0520127	0.0589666	0.0718329	0.0690159	0.066755
P53986	AAQSPQQHSSGDPTEEESPV	S9_50;S10_50	AAQSPQQHSSGDPTEEESPV_S9_50;S10_50	Monocarboxylate transporter 1 OS=Mus musculus OX=10090 GN=Slc16a1 PE=1 SV=1	8	5	0.0824248	0.0641082	0.0811164	0.0802442	0.0662887	0.0287833	0.0479721	0.0479721	0.0649804	0.0758831	0.0806803	0.0566943	0.0580026	0.0523332	0.0501526	0.0623637	0.0646195	0.0675937	0.0602783	0.0577847	0.0614295	0.0615472	0.0636628	0.0625165	0.0610383	0.0666336	0.062773	0.0621294	0.063158	0.0613918	0.0604587	0.062985	0.0796333	0.0592117	0.0840134	0.0866964	0.0673695	0.0291966	0.0470439	0.0479065	0.0664631	0.0710971	0.0802408
Q8K2P7	SLTNSHLEK	S1_100	SLTNSHLEK_S1_100	Sodium-coupled neutral amino acid transporter 1 OS=Mus musculus OX=10090 GN=Slc38a1 PE=1 SV=1	15	7	0.0785892	0.0829021	0.0707782	0.0619609	0.0676634	0.06728	0.0656508	0.0641173	0.0609067	0.0645965	0.0557313	0.058319	0.0486391	0.0540061	0.0501725	0.048687	0.0631012	0.0629589	0.0613453	0.0631313	0.0657458	0.0645821	0.0703861	0.0687655	0.0590898	0.06297	0.0547208	0.0607297	0.0627821	0.0586047	0.0606497	0.060437	0.0778505	0.0823083	0.0721197	0.0613491	0.0643312	0.0651193	0.0583027	0.0582828	0.06443	0.0641226	0.0636623
P70441	SASSDTSEELNSQDSPKR	S3_88;T6_88;S15_98	SASSDTSEELNSQDSPKR_S3_88;T6_88;S15_98	Na(+)/H(+) exchange regulatory cofactor NHE-RF1 OS=Mus musculus OX=10090 GN=Slc9a3r1 PE=1 SV=3	32	15	0.0843863	0.0815446	0.0810879	0.0663724	0.0728168	0.0645456	0.0526209	0.0620592	0.0568833	0.0538387	0.0639367	0.0655605	0.0503882	0.0494748	0.0473943	0.0470899	0.0617082	0.062166	0.0572513	0.0601707	0.0634413	0.063621	0.0666488	0.0675893	0.0628806	0.0627584	0.0609271	0.0641544	0.0622389	0.0615304	0.0628982	0.0600154	0.0851801	0.0817056	0.0882226	0.0687087	0.0714938	0.063194	0.0491785	0.0571922	0.0563479	0.0534357	0.0653656
Q09143	TTEELDRVDQNELVSASESQTGFLPVAEK	S19_90	TTEELDRVDQNELVSASESQTGFLPVAEK_S19_90	High affinity cationic amino acid transporter 1 OS=Mus musculus OX=10090 GN=Slc7a1 PE=1 SV=1	15	6	0.108095	0.0771429	0.0761905	0.06	0.0695238	0.0690476	0.0595238	0.0728571	0.047619	0.0390476	0.0647619	0.0733333	0.0442857	0.032381	0.0557143	0.0504762	0.0683967	0.0693824	0.0665105	0.0651501	0.0570547	0.0575713	0.0535743	0.0555931	0.0624344	0.0625382	0.0664499	0.0628037	0.0640475	0.0626376	0.062107	0.0637486	0.0986228	0.0693829	0.0714853	0.0574701	0.076041	0.0748426	0.0693329	0.0817819	0.0475951	0.0389632	0.0608178
P57787	RPEVTEPEEVASEEK	S12_100	RPEVTEPEEVASEEK_S12_100	Monocarboxylate transporter 4 OS=Mus musculus OX=10090 GN=Slc16a3 PE=1 SV=1	13	4	0.0748369	0.0748369	0.0679407	0.0642298	0.0530661	0.0487058	0.0591582	0.0434796	0.0654668	0.0693323	0.0733525	0.0702291	0.0558184	0.0525404	0.06089	0.0661162	0.0638403	0.0666804	0.0633462	0.0660292	0.0508931	0.0498222	0.0502622	0.0522041	0.0677629	0.068792	0.0626019	0.0668975	0.0697024	0.0669594	0.0634154	0.070791	0.0730597	0.0699479	0.0668447	0.0606258	0.0649854	0.0609277	0.0733551	0.0519084	0.0602124	0.0628137	0.0730271
Q8K2P7	SLTNSHLEK	S1_95	SLTNSHLEK_S1_95	Sodium-coupled neutral amino acid transporter 1 OS=Mus musculus OX=10090 GN=Slc38a1 PE=1 SV=1	15	7	0.0830106	0.0767093	0.0658134	0.0620501	0.077322	0.0661416	0.0642599	0.0763374	0.0632316	0.0610874	0.0568428	0.0498851	0.0483098	0.0492506	0.0495569	0.0501914	0.0631012	0.0629589	0.0613453	0.0631313	0.0657458	0.0645821	0.0703861	0.0687655	0.0590898	0.06297	0.0547208	0.0607297	0.0627821	0.0586047	0.0606497	0.060437	0.0823702	0.0762895	0.0671749	0.061542	0.0736391	0.0641263	0.0571646	0.0695089	0.0670032	0.0607424	0.0650425
Q8K078	ASPASLR	S2_100;S5_100	ASPASLR_S2_100;S5_100	Solute carrier organic anion transporter family member 4A1 OS=Mus musculus OX=10090 GN=Slco4a1 PE=1 SV=2	3	2	0.0720279	0.0757142	0.0705728	0.053645	0.0684387	0.0698453	0.0801766	0.0647039	0.0560702	0.0605326	0.0705243	0.060193	0.0515109	0.046515	0.045933	0.0535965	0.0660065	0.0532775	0.0595221	0.0654088	0.0679285	0.0611174	0.0717466	0.0615898	0.0622084	0.0684668	0.0675523	0.0552612	0.0565975	0.0610715	0.0623908	0.0598543	0.0679525	0.0884961	0.0738329	0.0510721	0.0627394	0.0711645	0.0695884	0.0654203	0.0561273	0.0550553	0.0650114
Q61165	EPSSPGTDDVFTPGSSDSPSSQR	S15_32;S16_32;S18_32	EPSSPGTDDVFTPGSSDSPSSQR_S15_32;S16_32;S18_32	Sodium/hydrogen exchanger 1 OS=Mus musculus OX=10090 GN=Slc9a1 PE=1 SV=1	12	5	0.0623432	0.080258	0.0623432	0.0555356	0.0834826	0.0508778	0.0437119	0.0580437	0.0612684	0.0734504	0.0777499	0.0587603	0.0630598	0.0623432	0.0569688	0.0498029	0.0605298	0.0621482	0.0583232	0.059264	0.0678681	0.060075	0.0750126	0.0665116	0.060266	0.060563	0.0643422	0.0584919	0.0596873	0.0601087	0.0638773	0.0629312	0.0640559	0.0803154	0.0664794	0.0582801	0.0765014	0.0526713	0.0362414	0.0542746	0.063227	0.0754269	0.0751525
Q8CFE6	FNISPDEDSSSYSSNSDFNYSYPTK	S9_45;S10_45;S13_70	FNISPDEDSSSYSSNSDFNYSYPTK_S9_45;S10_45;S13_70	Sodium-coupled neutral amino acid transporter 2 OS=Mus musculus OX=10090 GN=Slc38a2 PE=1 SV=1	5	3	0.0695936	0.0681924	0.0546474	0.0616534	0.0686595	0.0518449	0.0677254	0.0597851	0.0616534	0.0644559	0.0831387	0.0555815	0.0579169	0.0541803	0.0551144	0.0658571	0.0570753	0.0605673	0.0569509	0.0654913	0.0673575	0.0684855	0.0709312	0.0660798	0.0613506	0.0597234	0.0588606	0.0590827	0.0610376	0.0600754	0.0613232	0.0656077	0.0758632	0.07005	0.0597006	0.0585711	0.0634197	0.0470996	0.0594051	0.0562904	0.0625242	0.0671471	0.0878796
Q8CFE6	FNISPDEDSSSYSSNSDFNYSYPTK	S9_25;S10_25;S11_25;Y12_25	FNISPDEDSSSYSSNSDFNYSYPTK_S9_25;S10_25;S11_25;Y12_25	Sodium-coupled neutral amino acid transporter 2 OS=Mus musculus OX=10090 GN=Slc38a2 PE=1 SV=1	5	3	0.0724316	0.0849963	0.0617147	0.0583888	0.0672579	0.056541	0.0613452	0.078714	0.0687361	0.0550628	0.0484109	0.0705839	0.0413895	0.0657797	0.0543237	0.0543237	0.0570753	0.0605673	0.0569509	0.0654913	0.0673575	0.0684855	0.0709312	0.0660798	0.0613506	0.0597234	0.0588606	0.0590827	0.0610376	0.0600754	0.0613232	0.0656077	0.07895	0.087304	0.0674156	0.0554649	0.0621197	0.0513614	0.0538041	0.0741063	0.0697009	0.0573569	0.0511671
P13808	VPTDESEAQTLATADLDLMK	S6_90	VPTDESEAQTLATADLDLMK_S6_90	Anion exchange protein 2 OS=Mus musculus OX=10090 GN=Slc4a2 PE=1 SV=1	1	1	0.0862215	0.0670611	0.0718512	0.0772048	0.0743872	0.0617075	0.0543815	0.0698788	0.0602987	0.0628346	0.0614258	0.0605804	0.0543815	0.0557904	0.0394477	0.0425472	0.0696355	0.0599313	0.0651582	0.0650739	0.0550343	0.0654437	0.0860288	0.0622897	0.0599216	0.0648246	0.0553959	0.0674045	0.0527702	0.0593394	0.059625	0.0521235	0.0767788	0.0693864	0.0683789	0.0735689	0.0838148	0.0584692	0.039198	0.0695642	0.0623995	0.0601057	0.068759
Q61165	SKEPSSPGTDDVFTPGSSDSPSSQR	S20_99	SKEPSSPGTDDVFTPGSSDSPSSQR_S20_99	Sodium/hydrogen exchanger 1 OS=Mus musculus OX=10090 GN=Slc9a1 PE=1 SV=1	12	5	0.0643599	0.0624433	0.0669827	0.0735398	0.0658731	0.0514476	0.0601231	0.0594169	0.0644608	0.0645617	0.0752547	0.0591143	0.0469081	0.0576011	0.061031	0.0668819	0.0605298	0.0621482	0.0583232	0.059264	0.0678681	0.060075	0.0750126	0.0665116	0.060266	0.060563	0.0643422	0.0584919	0.0596873	0.0601087	0.0638773	0.0629312	0.0662168	0.0625719	0.0715227	0.0772776	0.0604456	0.0533328	0.0499148	0.0556333	0.0666109	0.0663881	0.0728384
Q924N4	IDDIPGLSDTSPDLSSR	T10_98	IDDIPGLSDTSPDLSSR_T10_98	Solute carrier family 12 member 6 OS=Mus musculus OX=10090 GN=Slc12a6 PE=1 SV=2	6	5	0.0770053	0.0652406	0.0645989	0.068877	0.0631016	0.0541176	0.0509091	0.0607487	0.0701604	0.0714439	0.0631016	0.0633155	0.0573262	0.0455615	0.0631016	0.0613904	0.0610353	0.0594992	0.0624141	0.0645518	0.0564401	0.0600545	0.0576056	0.0626079	0.0669633	0.0626193	0.0653789	0.0674143	0.0630514	0.061452	0.064753	0.0641594	0.0788121	0.0684952	0.064654	0.0666528	0.0698402	0.0562919	0.0552057	0.0606122	0.0654498	0.0712705	0.0602914
Q8K2P7	SLTNSHLEK	S1_93	SLTNSHLEK_S1_93	Sodium-coupled neutral amino acid transporter 1 OS=Mus musculus OX=10090 GN=Slc38a1 PE=1 SV=1	15	7	0.0854732	0.083422	0.0667532	0.0594314	0.0764897	0.0671946	0.0654291	0.0734259	0.0566533	0.0585486	0.0554589	0.0526288	0.0494612	0.048189	0.0513566	0.0500844	0.0631012	0.0629589	0.0613453	0.0631313	0.0657458	0.0645821	0.0703861	0.0687655	0.0590898	0.06297	0.0547208	0.0607297	0.0627821	0.0586047	0.0606497	0.060437	0.0848469	0.0829978	0.0681607	0.0589677	0.0728749	0.0651727	0.0582274	0.066884	0.0600559	0.0582407	0.0634837
P70441	SASSDTSEELNSQDSPKR	S3_90;T6_50;S7_50;S15_100	SASSDTSEELNSQDSPKR_S3_90;T6_50;S7_50;S15_100	Na(+)/H(+) exchange regulatory cofactor NHE-RF1 OS=Mus musculus OX=10090 GN=Slc9a3r1 PE=1 SV=3	32	15	0.0733349	0.0843196	0.0660633	0.0649029	0.072716	0.069467	0.0539182	0.0659859	0.0631237	0.0579407	0.0625048	0.0577087	0.0495861	0.0489673	0.0601841	0.0492767	0.0617082	0.062166	0.0572513	0.0601707	0.0634413	0.063621	0.0666488	0.0675893	0.0628806	0.0627584	0.0609271	0.0641544	0.0622389	0.0615304	0.0628982	0.0600154	0.0741662	0.0846475	0.0720133	0.0673159	0.0715313	0.0681423	0.0504871	0.0609272	0.062649	0.0576169	0.0640238
P70441	SASSDTSEELNSQDSPK	S1_70	SASSDTSEELNSQDSPK_S1_70	Na(+)/H(+) exchange regulatory cofactor NHE-RF1 OS=Mus musculus OX=10090 GN=Slc9a3r1 PE=1 SV=3	32	15	0.0747263	0.0724838	0.0677351	0.0694499	0.0613376	0.0573803	0.0312624	0.0547421	0.0654927	0.0711648	0.0679989	0.0689223	0.0540166	0.0540166	0.0731434	0.0561272	0.0617082	0.062166	0.0572513	0.0601707	0.0634413	0.063621	0.0666488	0.0675893	0.0628806	0.0627584	0.0609271	0.0641544	0.0622389	0.0615304	0.0628982	0.0600154	0.0753472	0.0725479	0.0736148	0.0718164	0.0601577	0.0561176	0.0291854	0.0503941	0.0648056	0.0705553	0.069443
Q8K2P7	RSLTNSHLEK	T4_100	RSLTNSHLEK_T4_100	Sodium-coupled neutral amino acid transporter 1 OS=Mus musculus OX=10090 GN=Slc38a1 PE=1 SV=1	15	7	0.0780456	0.0805434	0.0594654	0.0640228	0.0697634	0.0668273	0.0694128	0.0767309	0.054163	0.058589	0.0617003	0.0550833	0.0496494	0.0555215	0.0466696	0.0538124	0.0631012	0.0629589	0.0613453	0.0631313	0.0657458	0.0645821	0.0703861	0.0687655	0.0590898	0.06297	0.0547208	0.0607297	0.0627821	0.0586047	0.0606497	0.060437	0.0774123	0.0800704	0.0606712	0.063473	0.0664138	0.0647651	0.0617237	0.0698392	0.0573707	0.0582346	0.0705722
P70441	EALVEPASESPRPALAR	S8_88	EALVEPASESPRPALAR_S8_88	Na(+)/H(+) exchange regulatory cofactor NHE-RF1 OS=Mus musculus OX=10090 GN=Slc9a3r1 PE=1 SV=3	32	15	0.0736935	0.0761401	0.0796633	0.06743	0.0629282	0.0585242	0.0563711	0.0636132	0.0640047	0.057937	0.0605794	0.0641026	0.0560775	0.0522607	0.0560775	0.050597	0.0617082	0.062166	0.0572513	0.0601707	0.0634413	0.063621	0.0666488	0.0675893	0.0628806	0.0627584	0.0609271	0.0641544	0.0622389	0.0615304	0.0628982	0.0600154	0.0744093	0.0763136	0.086699	0.0698248	0.0618036	0.057316	0.0526993	0.0586422	0.0634215	0.0575208	0.061952
Q7TPE5	EFDYDSPHGLDSD	S6_100;S12_100	EFDYDSPHGLDSD_S6_100;S12_100	Probable RNA polymerase II nuclear localization protein SLC7A6OS OS=Mus musculus OX=10090 GN=Slc7a6os PE=1 SV=1	4	4	0.0803626	0.088093	0.0778043	0.0702964	0.0521662	0.0573383	0.027974	0.0509427	0.0619543	0.0674045	0.0694622	0.0655136	0.0550581	0.0565597	0.0591736	0.0598966	0.0638191	0.0673473	0.057338	0.0694885	0.0593487	0.0567259	0.0602441	0.0619152	0.0639717	0.0643996	0.0605909	0.065175	0.0604401	0.0630014	0.0610532	0.0651413	0.0788155	0.0818708	0.0849316	0.0633182	0.0550157	0.0632662	0.0290635	0.0514983	0.0606166	0.065511	0.0717546
Q7TPE5	YPLDVQKEFDYDSPHGLDSD	S13_87;S19_100	YPLDVQKEFDYDSPHGLDSD_S13_87;S19_100	Probable RNA polymerase II nuclear localization protein SLC7A6OS OS=Mus musculus OX=10090 GN=Slc7a6os PE=1 SV=1	4	4	0.088994	0.0709052	0.0811327	0.072737	0.04755	0.0426652	0.0431232	0.0445733	0.0811327	0.0695314	0.0519768	0.069455	0.056251	0.0510609	0.070142	0.0587697	0.0638191	0.0673473	0.057338	0.0694885	0.0593487	0.0567259	0.0602441	0.0619152	0.0639717	0.0643996	0.0605909	0.065175	0.0604401	0.0630014	0.0610532	0.0651413	0.0873634	0.0659595	0.0886488	0.0655786	0.0501948	0.0471208	0.0448452	0.0451022	0.0794561	0.0676422	0.053743
P53986	AAQSPQQHSSGDPTEEESPV	S4_82	AAQSPQQHSSGDPTEEESPV_S4_82	Monocarboxylate transporter 1 OS=Mus musculus OX=10090 GN=Slc16a1 PE=1 SV=1	8	5	0.0723051	0.0706208	0.0730269	0.0636429	0.0571463	0.0624398	0.0635226	0.061718	0.0720645	0.0596728	0.0623195	0.0589509	0.0500481	0.0582291	0.063282	0.0510106	0.0646195	0.0675937	0.0602783	0.0577847	0.0614295	0.0615472	0.0636628	0.0625165	0.0610383	0.0666336	0.062773	0.0621294	0.063158	0.0613918	0.0604587	0.062985	0.0698388	0.0652106	0.0756161	0.068743	0.0580635	0.0633206	0.062278	0.0616182	0.0736904	0.0558952	0.0619645
P70441	SASSDTSEELNSQDSPK	S1_42;S3_42	SASSDTSEELNSQDSPK_S1_42;S3_42	Na(+)/H(+) exchange regulatory cofactor NHE-RF1 OS=Mus musculus OX=10090 GN=Slc9a3r1 PE=1 SV=3	32	15	0.0713387	0.0723868	0.0682644	0.0628843	0.061417	0.0572946	0.0554779	0.0558273	0.0637227	0.0666574	0.0716182	0.0606484	0.0556875	0.0517747	0.0611375	0.0638625	0.0617082	0.062166	0.0572513	0.0601707	0.0634413	0.063621	0.0666488	0.0675893	0.0628806	0.0627584	0.0609271	0.0641544	0.0622389	0.0615304	0.0628982	0.0600154	0.0720128	0.0725327	0.0742739	0.0651006	0.0603037	0.0560971	0.0518508	0.0514512	0.0631256	0.0661612	0.0732219
P70441	SASSDTSEELNSQDSPK	S3_87	SASSDTSEELNSQDSPK_S3_87	Na(+)/H(+) exchange regulatory cofactor NHE-RF1 OS=Mus musculus OX=10090 GN=Slc9a3r1 PE=1 SV=3	32	15	0.0775249	0.0806543	0.0576102	0.0661451	0.0793741	0.0559033	0.0517781	0.0647226	0.0587482	0.0527738	0.0637269	0.0715505	0.0560455	0.0537696	0.0462304	0.0634424	0.0617082	0.062166	0.0572513	0.0601707	0.0634413	0.063621	0.0666488	0.0675893	0.0628806	0.0627584	0.0609271	0.0641544	0.0622389	0.0615304	0.0628982	0.0600154	0.0783899	0.0809537	0.0627879	0.0685922	0.0780672	0.0548276	0.0484748	0.0597503	0.0582962	0.0524697	0.0652641
P53986	AAQSPQQHSSGDPTEEESPV	T14_83	AAQSPQQHSSGDPTEEESPV_T14_83	Monocarboxylate transporter 1 OS=Mus musculus OX=10090 GN=Slc16a1 PE=1 SV=1	8	5	0.0715134	0.0628051	0.0562079	0.0580552	0.0592426	0.0519857	0.0642565	0.0464441	0.0723051	0.070194	0.0754717	0.0624093	0.0579232	0.0637287	0.0671593	0.0602982	0.0646195	0.0675937	0.0602783	0.0577847	0.0614295	0.0615472	0.0636628	0.0625165	0.0610383	0.0666336	0.062773	0.0621294	0.063158	0.0613918	0.0604587	0.062985	0.0691572	0.0580634	0.0582707	0.0627829	0.0602658	0.0527824	0.0630732	0.0464248	0.0740252	0.0658294	0.075132
B1AT66	TRTSIDSIDSGVELTTSPK	S4_89;S7_99;S10_100	TRTSIDSIDSGVELTTSPK_S4_89;S7_99;S10_100	Monocarboxylate transporter 7 OS=Mus musculus OX=10090 GN=Slc16a6 PE=1 SV=1	2	2	0.0719129	0.0871173	0.0706801	0.0692418	0.0583522	0.068009	0.0618451	0.0447915	0.0558866	0.0788987	0.0682145	0.059585	0.0486953	0.0468461	0.0456133	0.0643107	0.0645392	0.0721367	0.0611736	0.0669771	0.0609959	0.0629469	0.0549247	0.0608904	0.0728887	0.0689965	0.0638906	0.0616	0.0540555	0.0582391	0.0577298	0.0580151	0.0698201	0.0756738	0.0723987	0.0647798	0.0599451	0.0677002	0.0705561	0.0460939	0.0480446	0.071654	0.0669017
P13808	VPTDESEAQTLATADLDLMK	T3_99	VPTDESEAQTLATADLDLMK_T3_99	Anion exchange protein 2 OS=Mus musculus OX=10090 GN=Slc4a2 PE=1 SV=1	1	1	0.0805205	0.0723021	0.0855102	0.0715194	0.0696605	0.0538108	0.0553762	0.0653556	0.0580178	0.0538108	0.0648665	0.0668232	0.0471578	0.0437335	0.0577243	0.0538108	0.0696355	0.0599313	0.0651582	0.0650739	0.0550343	0.0654437	0.0860288	0.0622897	0.0599216	0.0648246	0.0553959	0.0674045	0.0527702	0.0593394	0.059625	0.0521235	0.0716123	0.0747153	0.0812757	0.0680658	0.0783908	0.050923	0.0398649	0.0649798	0.0599639	0.0514092	0.0725194
Q61165	SKEPSSPGTDDVFTPGSSDSPSSQR	S20_96	SKEPSSPGTDDVFTPGSSDSPSSQR_S20_96	Sodium/hydrogen exchanger 1 OS=Mus musculus OX=10090 GN=Slc9a1 PE=1 SV=1	12	5	0.0603725	0.0655106	0.0568401	0.0491329	0.0571612	0.0645472	0.0475273	0.0728966	0.0921644	0.0783558	0.0571612	0.0488118	0.0696853	0.0594091	0.0606936	0.0597302	0.0605298	0.0621482	0.0583232	0.059264	0.0678681	0.060075	0.0750126	0.0665116	0.060266	0.060563	0.0643422	0.0584919	0.0596873	0.0601087	0.0638773	0.0629312	0.0619406	0.0654619	0.0605228	0.0514858	0.0523048	0.0667251	0.0393473	0.0680636	0.0949721	0.080347	0.055171
Q8K2P7	RSLTNSHLEK	T4_92	RSLTNSHLEK_T4_92	Sodium-coupled neutral amino acid transporter 1 OS=Mus musculus OX=10090 GN=Slc38a1 PE=1 SV=1	15	7	0.072646	0.0801718	0.0622337	0.0721993	0.0723368	0.0700344	0.0536426	0.0728522	0.0526804	0.0610997	0.0575601	0.0572509	0.0508935	0.0581787	0.0499313	0.0562887	0.0631012	0.0629589	0.0613453	0.0631313	0.0657458	0.0645821	0.0703861	0.0687655	0.0590898	0.06297	0.0547208	0.0607297	0.0627821	0.0586047	0.0606497	0.060437	0.0719385	0.0795703	0.0633915	0.0714619	0.0687508	0.0677619	0.0476222	0.0662001	0.0557088	0.0606306	0.0657289
Q61165	SKEPSSPGTDDVFTPGSSDSPSSQR	S20_70;S22_45;S23_45	SKEPSSPGTDDVFTPGSSDSPSSQR_S20_70;S22_45;S23_45	Sodium/hydrogen exchanger 1 OS=Mus musculus OX=10090 GN=Slc9a1 PE=1 SV=1	12	5	0.0737873	0.0802239	0.067444	0.0585821	0.0683769	0.0688899	0.0591418	0.0708022	0.0520056	0.0567164	0.0612407	0.0628731	0.0529851	0.0499067	0.0616604	0.0553638	0.0605298	0.0621482	0.0583232	0.059264	0.0678681	0.060075	0.0750126	0.0665116	0.060266	0.060563	0.0643422	0.0584919	0.0596873	0.0601087	0.0638773	0.0629312	0.0759466	0.0804213	0.0720441	0.0615843	0.0627682	0.0714428	0.0491198	0.0663202	0.0537618	0.0583442	0.0592981
Q61165	SKEPSSPGTDDVFTPGSSDSPSSQR	S20_83	SKEPSSPGTDDVFTPGSSDSPSSQR_S20_83	Sodium/hydrogen exchanger 1 OS=Mus musculus OX=10090 GN=Slc9a1 PE=1 SV=1	12	5	0.0809748	0.0696112	0.0650372	0.058462	0.0580332	0.0561035	0.0562464	0.0717553	0.0658948	0.0673242	0.0623928	0.0528874	0.0473842	0.0638222	0.0625357	0.0615352	0.0605298	0.0621482	0.0583232	0.059264	0.0678681	0.060075	0.0750126	0.0665116	0.060266	0.060563	0.0643422	0.0584919	0.0596873	0.0601087	0.0638773	0.0629312	0.0832542	0.0697069	0.0693978	0.0613915	0.0532152	0.0581195	0.0466645	0.0671401	0.0680462	0.0691814	0.0603482
P70441	SASSDTSEELNSQDSPK	S3_50;S4_50	SASSDTSEELNSQDSPK_S3_50;S4_50	Na(+)/H(+) exchange regulatory cofactor NHE-RF1 OS=Mus musculus OX=10090 GN=Slc9a3r1 PE=1 SV=3	32	15	0.0781147	0.0754779	0.0660294	0.0574599	0.0796528	0.0592178	0.0641617	0.0670182	0.0599868	0.0504285	0.0719622	0.0539442	0.0536146	0.0460338	0.0624039	0.0544935	0.0617082	0.062166	0.0572513	0.0601707	0.0634413	0.063621	0.0666488	0.0675893	0.0628806	0.0627584	0.0609271	0.0641544	0.0622389	0.0615304	0.0628982	0.0600154	0.0790279	0.075798	0.0720017	0.0596171	0.0783826	0.0581089	0.0601	0.0619021	0.0595566	0.0501643	0.0737369
P70441	EALVEPASESPRPALAR	S10_98	EALVEPASESPRPALAR_S10_98	Na(+)/H(+) exchange regulatory cofactor NHE-RF1 OS=Mus musculus OX=10090 GN=Slc9a3r1 PE=1 SV=3	32	15	0.0666111	0.0787475	0.0641097	0.0568835	0.0689272	0.0650361	0.01927	0.0700389	0.072355	0.0679081	0.0645729	0.0607745	0.0584584	0.0619789	0.0664258	0.0579025	0.0617082	0.062166	0.0572513	0.0601707	0.0634413	0.063621	0.0666488	0.0675893	0.0628806	0.0627584	0.0609271	0.0641544	0.0622389	0.0615304	0.0628982	0.0600154	0.0672441	0.0789104	0.0697572	0.0588914	0.0676814	0.0636803	0.0180111	0.0645523	0.0716808	0.0674063	0.0660224
P70441	SASSDTSEELNSQDSPKR	S1_25;S3_25;S4_25;T6_25;S15_92	SASSDTSEELNSQDSPKR_S1_25;S3_25;S4_25;T6_25;S15_92	Na(+)/H(+) exchange regulatory cofactor NHE-RF1 OS=Mus musculus OX=10090 GN=Slc9a3r1 PE=1 SV=3	32	15	0.0815359	0.0649688	0.066723	0.0641892	0.0693217	0.056198	0.0550286	0.0608108	0.066723	0.0576273	0.0655535	0.060421	0.0597063	0.0538591	0.0628248	0.0545088	0.0617082	0.062166	0.0572513	0.0601707	0.0634413	0.063621	0.0666488	0.0675893	0.0628806	0.0627584	0.0609271	0.0641544	0.0622389	0.0615304	0.0628982	0.0600154	0.0823823	0.0651599	0.0726637	0.0665128	0.0681279	0.0550743	0.0514783	0.0560958	0.0661587	0.0572512	0.0670832
Q7TPE5	EFDYDSPHGLDSD	S6_99;S12_100	EFDYDSPHGLDSD_S6_99;S12_100	Probable RNA polymerase II nuclear localization protein SLC7A6OS OS=Mus musculus OX=10090 GN=Slc7a6os PE=1 SV=1	4	4	0.0820577	0.0788181	0.0708793	0.0648985	0.0553934	0.0549662	0.0475614	0.0537558	0.061303	0.062015	0.0659665	0.0663225	0.0602706	0.0540762	0.0606266	0.0610894	0.0638191	0.0673473	0.057338	0.0694885	0.0593487	0.0567259	0.0602441	0.0619152	0.0639717	0.0643996	0.0605909	0.065175	0.0604401	0.0630014	0.0610532	0.0651413	0.0803607	0.0731444	0.0772596	0.058371	0.0583341	0.0605606	0.0493418	0.054263	0.059892	0.0601851	0.0680443
P70441	SASSDTSEELNSQDSPK	T6_74;S7_74	SASSDTSEELNSQDSPK_T6_74;S7_74	Na(+)/H(+) exchange regulatory cofactor NHE-RF1 OS=Mus musculus OX=10090 GN=Slc9a3r1 PE=1 SV=3	32	15	0.0720189	0.0772781	0.0656864	0.0589245	0.0661157	0.0649351	0.067189	0.0559193	0.0677257	0.0620371	0.0583879	0.0568853	0.0549533	0.054202	0.0587099	0.0590319	0.0617082	0.062166	0.0572513	0.0601707	0.0634413	0.063621	0.0666488	0.0675893	0.0628806	0.0627584	0.0609271	0.0641544	0.0622389	0.0615304	0.0628982	0.0600154	0.0728224	0.0775648	0.0715898	0.0611044	0.065027	0.0636855	0.0629024	0.0516232	0.0672044	0.0616795	0.0597963
P53986	AAQSPQQHSSGDPTEEESPV	S4_67	AAQSPQQHSSGDPTEEESPV_S4_67	Monocarboxylate transporter 1 OS=Mus musculus OX=10090 GN=Slc16a1 PE=1 SV=1	8	5	0.0675951	0.0675951	0.0686141	0.0638587	0.0648777	0.0548573	0.0669158	0.0589334	0.0670856	0.0742188	0.0553668	0.0557065	0.0502717	0.0550272	0.0623302	0.0667459	0.0646195	0.0675937	0.0602783	0.0577847	0.0614295	0.0615472	0.0636628	0.0625165	0.0610383	0.0666336	0.062773	0.0621294	0.063158	0.0613918	0.0604587	0.062985	0.0653568	0.062481	0.07112	0.0690471	0.0659869	0.0556885	0.0656722	0.0588987	0.0686698	0.0695919	0.0551082
Q9EPR4	SSLAETLDSTGSLDPQR	S1_50;S2_50;S9_67;T10_63;S12_63	SSLAETLDSTGSLDPQR_S1_50;S2_50;S9_67;T10_63;S12_63	Solute carrier family 23 member 2 OS=Mus musculus OX=10090 GN=Slc23a2 PE=1 SV=2	3	2	0.0677623	0.0725664	0.0515803	0.0541087	0.0750948	0.0596713	0.0713021	0.068268	0.0670038	0.0576485	0.064981	0.0558786	0.0558786	0.0576485	0.0616941	0.0589128	0.0576063	0.0572525	0.0709365	0.0686805	0.081006	0.0645455	0.0565675	0.0516858	0.0661814	0.0585136	0.051018	0.0673891	0.0563498	0.0791536	0.0462338	0.0668801	0.0716064	0.0771569	0.0442637	0.0479587	0.0564322	0.0562773	0.0767307	0.0804045	0.0616307	0.0599743	0.0775348
O35874	SEEETSPLVTHQNPAGPVAIAPELESK	T10_76	SEEETSPLVTHQNPAGPVAIAPELESK_T10_76	Neutral amino acid transporter A OS=Mus musculus OX=10090 GN=Slc1a4 PE=1 SV=1	4	4	0.0794501	0.0617428	0.0731594	0.0680336	0.0596459	0.0458993	0.0617428	0.0461323	0.0715284	0.0577819	0.0738583	0.056617	0.0603448	0.0540541	0.0598788	0.0701305	0.0690518	0.0650598	0.0628661	0.0673368	0.0568692	0.0600185	0.0544448	0.0561939	0.0622285	0.0628746	0.0632163	0.0662002	0.0591247	0.0612842	0.0685562	0.0646747	0.0719354	0.059333	0.0727573	0.0631675	0.0655732	0.0478128	0.070901	0.0513262	0.0718641	0.0574566	0.0730455
Q8BTY2	GNGSGGSRENSTVDFSK	S4_100;S7_91	GNGSGGSRENSTVDFSK_S4_100;S7_91	Sodium bicarbonate cotransporter 3 OS=Mus musculus OX=10090 GN=Slc4a7 PE=1 SV=2	15	8	0.0708414	0.0749977	0.0605893	0.060774	0.0627136	0.060774	0.0552323	0.0570795	0.0690865	0.0649303	0.0592962	0.0619747	0.0557865	0.0535698	0.0637296	0.0686247	0.0616339	0.0595705	0.0603894	0.0615643	0.0616254	0.0653579	0.0635705	0.0635262	0.0602148	0.0674004	0.0608464	0.0637364	0.0643904	0.0596892	0.0622554	0.064229	0.0717148	0.078552	0.0626002	0.0615928	0.0634955	0.0580176	0.0542098	0.056062	0.0715865	0.060107	0.0608041
Q9CQS4	SFGSGTELGHWVTTPPDIPGSR	S4_81	SFGSGTELGHWVTTPPDIPGSR_S4_81	Solute carrier family 25 member 46 OS=Mus musculus OX=10090 GN=Slc25a46 PE=1 SV=1	8	4	0.0680328	0.0745902	0.0647541	0.0579235	0.079235	0.0726776	0.0562842	0.0699454	0.0606557	0.0519126	0.0606557	0.0661202	0.0497268	0.052459	0.0535519	0.0614754	0.0599854	0.0621273	0.0586544	0.0613668	0.0538597	0.0621738	0.0710932	0.0687083	0.0666417	0.0619464	0.0635376	0.0645592	0.0612104	0.0595576	0.0626835	0.0618947	0.0704436	0.0745707	0.0685702	0.058626	0.0913738	0.0726042	0.049173	0.0632293	0.0565321	0.0520505	0.0592939
Q9EPR4	SSLAETLDSTGSLDPQR	S1_50;S2_50;S9_50;T10_50	SSLAETLDSTGSLDPQR_S1_50;S2_50;S9_50;T10_50	Solute carrier family 23 member 2 OS=Mus musculus OX=10090 GN=Slc23a2 PE=1 SV=2	3	2	0.0669995	0.0790857	0.0528113	0.0706779	0.0580662	0.0543878	0.0622701	0.076721	0.0683132	0.065423	0.0559643	0.0538623	0.0467683	0.0580662	0.058329	0.0722543	0.0576063	0.0572525	0.0709365	0.0686805	0.081006	0.0645455	0.0565675	0.0516858	0.0661814	0.0585136	0.051018	0.0673891	0.0563498	0.0791536	0.0462338	0.0668801	0.0708549	0.0841535	0.0453551	0.062693	0.0436692	0.0513339	0.0670627	0.0904299	0.0628836	0.0681149	0.0668276
O35874	SEEETSPLVTHQNPAGPVAIAPELESK	T5_50;S6_50	SEEETSPLVTHQNPAGPVAIAPELESK_T5_50;S6_50	Neutral amino acid transporter A OS=Mus musculus OX=10090 GN=Slc1a4 PE=1 SV=1	4	4	0.0713399	0.082713	0.0758892	0.06555	0.0508685	0.0461125	0.0568652	0.0444582	0.052316	0.0630687	0.0773366	0.0674111	0.0616212	0.0547974	0.0719603	0.0576923	0.0690518	0.0650598	0.0628661	0.0673368	0.0568692	0.0600185	0.0544448	0.0561939	0.0622285	0.0628746	0.0632163	0.0662002	0.0591247	0.0612842	0.0685562	0.0646747	0.0647856	0.0797226	0.0756979	0.0610437	0.0560909	0.0481785	0.0654954	0.0496116	0.0527188	0.0629012	0.0767144
Q61165	CLSDPGPHPEPGEGEPFIPK	S3_100	CLSDPGPHPEPGEGEPFIPK_S3_100	Sodium/hydrogen exchanger 1 OS=Mus musculus OX=10090 GN=Slc9a1 PE=1 SV=1	12	5	0.0744652	0.0734638	0.0682749	0.0662722	0.0639964	0.057442	0.0538006	0.0552572	0.0682749	0.0592626	0.0635412	0.0556213	0.0614474	0.0588985	0.0621757	0.0578061	0.0605298	0.0621482	0.0583232	0.059264	0.0678681	0.060075	0.0750126	0.0665116	0.060266	0.060563	0.0643422	0.0584919	0.0596873	0.0601087	0.0638773	0.0629312	0.0764138	0.0734231	0.0727123	0.069459	0.0585703	0.0593914	0.0445493	0.0516035	0.0703682	0.0607801	0.0613405
P13808	TSPSPPTQTPHQEAAPR	S2_90	TSPSPPTQTPHQEAAPR_S2_90	Anion exchange protein 2 OS=Mus musculus OX=10090 GN=Slc4a2 PE=1 SV=1	1	1	0.0752409	0.0676627	0.0575945	0.0684205	0.0756739	0.0608423	0.0647396	0.0635488	0.0628992	0.068204	0.0552127	0.0622496	0.0574862	0.0502328	0.0545632	0.0554293	0.0696355	0.0599313	0.0651582	0.0650739	0.0550343	0.0654437	0.0860288	0.0622897	0.0599216	0.0648246	0.0553959	0.0674045	0.0527702	0.0593394	0.059625	0.0521235	0.0668674	0.0698694	0.054702	0.0650685	0.085095	0.0575346	0.0465712	0.0631367	0.0649611	0.065112	0.0616812
P70441	SASSDTSEELNSQDSPK	S3_92;S4_36;T6_36;S7_36	SASSDTSEELNSQDSPK_S3_92;S4_36;T6_36;S7_36	Na(+)/H(+) exchange regulatory cofactor NHE-RF1 OS=Mus musculus OX=10090 GN=Slc9a3r1 PE=1 SV=3	32	15	0.0716959	0.0706446	0.0670704	0.0641689	0.0668601	0.0652622	0.0607628	0.0662293	0.0632438	0.0545393	0.0596695	0.0616879	0.0588285	0.0580295	0.0589546	0.0523527	0.0617082	0.062166	0.0572513	0.0601707	0.0634413	0.063621	0.0666488	0.0675893	0.0628806	0.0627584	0.0609271	0.0641544	0.0622389	0.0615304	0.0628982	0.0600154	0.0725202	0.0709306	0.0731228	0.0665652	0.0657813	0.0640279	0.0569053	0.0611617	0.0627782	0.0542432	0.0611293
Q5I012	QDVFGEGSEERKETGK	S8_100	QDVFGEGSEERKETGK_S8_100	Putative sodium-coupled neutral amino acid transporter 10 OS=Mus musculus OX=10090 GN=Slc38a10 PE=1 SV=2	17	12	0.0770738	0.0735902	0.0722839	0.0677117	0.0785979	0.0681472	0.00740257	0.0666231	0.0657522	0.0755497	0.0585674	0.0581319	0.0620509	0.0507294	0.0653168	0.0524712	0.0648899	0.0626266	0.0622671	0.0656372	0.0619718	0.0609711	0.0644578	0.0638224	0.0654917	0.0625503	0.0643975	0.0644517	0.0582311	0.0577483	0.0621005	0.058385	0.0741528	0.0733599	0.0724737	0.0644039	0.0791798	0.0697785	0.00716976	0.0651703	0.062679	0.0754052	0.0567786
P13808	TSPSPPTQTPHQEAAPR	T1_50;S2_50	TSPSPPTQTPHQEAAPR_T1_50;S2_50	Anion exchange protein 2 OS=Mus musculus OX=10090 GN=Slc4a2 PE=1 SV=1	1	1	0.0781912	0.0706547	0.0965615	0.0673575	0.05935	0.0682996	0.0626472	0.0546397	0.0456901	0.0626472	0.0560528	0.0715968	0.0579369	0.0546397	0.0433349	0.0504004	0.0696355	0.0599313	0.0651582	0.0650739	0.0550343	0.0654437	0.0860288	0.0622897	0.0599216	0.0648246	0.0553959	0.0674045	0.0527702	0.0593394	0.059625	0.0521235	0.0699095	0.0734001	0.0922664	0.0644448	0.0671422	0.0649769	0.0453384	0.0546135	0.047473	0.0601686	0.0629982
Q9QXW9	NHPGSDTSPEAEASSGGGGVALK	S15_86	NHPGSDTSPEAEASSGGGGVALK_S15_86	Large neutral amino acids transporter small subunit 2 OS=Mus musculus OX=10090 GN=Slc7a8 PE=1 SV=1	5	3	0.060699	0.0641937	0.0553648	0.0579399	0.0395463	0.045187	0.0850399	0.0732066	0.0805028	0.0657265	0.0602085	0.0586757	0.0536481	0.0653587	0.0627836	0.0719191	0.0578624	0.0597767	0.0623031	0.0665751	0.055577	0.0634665	0.0665861	0.0573806	0.0673754	0.0627073	0.0614206	0.0656716	0.0648332	0.058182	0.0659371	0.0643454	0.0655813	0.067136	0.0555545	0.0544078	0.0444842	0.0445107	0.0798425	0.0797591	0.0746972	0.0655266	0.0612828
P70441	SASSDTSEELNSQDSPK	S3_25;S4_25;T6_25;S7_25	SASSDTSEELNSQDSPK_S3_25;S4_25;T6_25;S7_25	Na(+)/H(+) exchange regulatory cofactor NHE-RF1 OS=Mus musculus OX=10090 GN=Slc9a3r1 PE=1 SV=3	32	15	0.0667284	0.0713551	0.0576804	0.0580917	0.0752622	0.06241	0.0706354	0.0611762	0.0568579	0.0648776	0.0617931	0.0593255	0.0561382	0.0508945	0.0636438	0.0631298	0.0617082	0.062166	0.0572513	0.0601707	0.0634413	0.063621	0.0666488	0.0675893	0.0628806	0.0627584	0.0609271	0.0641544	0.0622389	0.0615304	0.0628982	0.0600154	0.0675671	0.0717199	0.0629521	0.0603249	0.0741263	0.0612945	0.0662213	0.0565551	0.0564991	0.0645938	0.063372
Q9EPR4	SSLAETLDSTGSLDPQR	S9_48;S12_48	SSLAETLDSTGSLDPQR_S9_48;S12_48	Solute carrier family 23 member 2 OS=Mus musculus OX=10090 GN=Slc23a2 PE=1 SV=2	3	2	0.0686318	0.0634212	0.0649099	0.0634212	0.0699717	0.0570195	0.0637189	0.0634212	0.0751824	0.0577639	0.054042	0.0582105	0.0592526	0.0555307	0.0626768	0.0628257	0.0576063	0.0572525	0.0709365	0.0686805	0.081006	0.0645455	0.0565675	0.0516858	0.0661814	0.0585136	0.051018	0.0673891	0.0563498	0.0791536	0.0462338	0.0668801	0.0729456	0.0678241	0.0560254	0.0565386	0.0528871	0.0540881	0.0689676	0.075129	0.0695544	0.0604427	0.0648562
Q8K2P7	RSLTNSHLEK	S2_99	RSLTNSHLEK_S2_99	Sodium-coupled neutral amino acid transporter 1 OS=Mus musculus OX=10090 GN=Slc38a1 PE=1 SV=1	15	7	0.0665745	0.0659986	0.0557475	0.0646164	0.070721	0.0700299	0.0608155	0.0645013	0.0595485	0.0610458	0.0632343	0.0562082	0.0585119	0.0557475	0.057936	0.068763	0.0631012	0.0629589	0.0613453	0.0631313	0.0657458	0.0645821	0.0703861	0.0687655	0.0590898	0.06297	0.0547208	0.0607297	0.0627821	0.0586047	0.0606497	0.060437	0.0658077	0.0653858	0.0566827	0.0638417	0.0670945	0.067636	0.0538931	0.0585064	0.0628586	0.0604684	0.0720786
Q9CQS4	SFGSGTELGHWVTTPPDIPGSR	S1_87	SFGSGTELGHWVTTPPDIPGSR_S1_87	Solute carrier family 25 member 46 OS=Mus musculus OX=10090 GN=Slc25a46 PE=1 SV=1	8	4	0.0748412	0.0637945	0.059652	0.0657277	0.0839547	0.0817454	0.0607567	0.0737365	0.0524717	0.0510909	0.0615852	0.0599282	0.0541287	0.0486054	0.0524717	0.0555095	0.0599854	0.0621273	0.0586544	0.0613668	0.0538597	0.0621738	0.0710932	0.0687083	0.0666417	0.0619464	0.0635376	0.0645592	0.0612104	0.0595576	0.0626835	0.0618947	0.0774561	0.0637473	0.0631372	0.0664929	0.0967702	0.0816237	0.053055	0.0666246	0.048881	0.0512021	0.0601737
Q7TPE5	GSDEYNSLSEEER	S9_98	GSDEYNSLSEEER_S9_98	Probable RNA polymerase II nuclear localization protein SLC7A6OS OS=Mus musculus OX=10090 GN=Slc7a6os PE=1 SV=1	4	4	0.0729539	0.0753388	0.060813	0.0644986	0.0578862	0.0479133	0.0561518	0.0614634	0.0599458	0.0582114	0.0754472	0.0627642	0.056477	0.0644986	0.0607046	0.0649322	0.0638191	0.0673473	0.057338	0.0694885	0.0593487	0.0567259	0.0602441	0.0619152	0.0639717	0.0643996	0.0605909	0.065175	0.0604401	0.0630014	0.0610532	0.0651413	0.0714736	0.0699432	0.0663135	0.0580344	0.0609834	0.0528108	0.0582769	0.0620679	0.0585893	0.0565162	0.0778544
Q8K2P7	RSLTNSHLEK	T4_50;S6_50	RSLTNSHLEK_T4_50;S6_50	Sodium-coupled neutral amino acid transporter 1 OS=Mus musculus OX=10090 GN=Slc38a1 PE=1 SV=1	15	7	0.0746605	0.0722824	0.065148	0.0655235	0.0649603	0.0627699	0.0611428	0.0656487	0.0541961	0.0586395	0.0626447	0.0575756	0.0576381	0.0550723	0.0561988	0.065899	0.0631012	0.0629589	0.0613453	0.0631313	0.0657458	0.0645821	0.0703861	0.0687655	0.0590898	0.06297	0.0547208	0.0607297	0.0627821	0.0586047	0.0606497	0.060437	0.0738082	0.0716187	0.0662478	0.0647446	0.0616355	0.0606304	0.0541888	0.0595534	0.0572147	0.0580909	0.071414
P70441	SASSDTSEELNSQDSPK	S4_83	SASSDTSEELNSQDSPK_S4_83	Na(+)/H(+) exchange regulatory cofactor NHE-RF1 OS=Mus musculus OX=10090 GN=Slc9a3r1 PE=1 SV=3	32	15	0.0677259	0.0760639	0.0581295	0.0615118	0.0674113	0.0594667	0.0566349	0.0678046	0.0585228	0.0678046	0.0641076	0.0557697	0.0572642	0.0565563	0.0648942	0.0603319	0.0617082	0.062166	0.0572513	0.0601707	0.0634413	0.063621	0.0666488	0.0675893	0.0628806	0.0627584	0.0609271	0.0641544	0.0622389	0.0615304	0.0628982	0.0600154	0.0685188	0.0763877	0.0633882	0.0638222	0.0663374	0.0583541	0.0530505	0.0626295	0.058104	0.0674505	0.0656897
Q8K2P7	RSLTNSHLEK	S2_100	RSLTNSHLEK_S2_100	Sodium-coupled neutral amino acid transporter 1 OS=Mus musculus OX=10090 GN=Slc38a1 PE=1 SV=1	15	7	0.0618486	0.068148	0.0595579	0.0579544	0.0642538	0.0579544	0.0656282	0.0670026	0.0466155	0.0619631	0.0695224	0.0691788	0.0498225	0.060016	0.0774253	0.0631085	0.0631012	0.0629589	0.0613453	0.0631313	0.0657458	0.0645821	0.0703861	0.0687655	0.0590898	0.06297	0.0547208	0.0607297	0.0627821	0.0586047	0.0606497	0.060437	0.0610538	0.0674243	0.0604754	0.0571824	0.0608767	0.0558978	0.0580797	0.0606934	0.0491404	0.0612943	0.0791394
P70441	SASSDTSEELNSQDSPK	S1_45;T6_45;S15_100	SASSDTSEELNSQDSPK_S1_45;T6_45;S15_100	Na(+)/H(+) exchange regulatory cofactor NHE-RF1 OS=Mus musculus OX=10090 GN=Slc9a3r1 PE=1 SV=3	32	15	0.0740945	0.0586505	0.0612245	0.0433903	0.0588343	0.0621438	0.171355	0.0466998	0.0461482	0.0522155	0.0626953	0.0525832	0.0590182	0.0538702	0.0444935	0.0525832	0.0617082	0.062166	0.0572513	0.0601707	0.0634413	0.063621	0.0666488	0.0675893	0.0628806	0.0627584	0.0609271	0.0641544	0.0622389	0.0615304	0.0628982	0.0600154	0.0754096	0.0592519	0.067162	0.0452889	0.0582428	0.0613453	0.161469	0.0433931	0.0460916	0.052253	0.0646263
Q9EPR4	SVEAGGSTEGKYEEEAK	S7_95	SVEAGGSTEGKYEEEAK_S7_95	Solute carrier family 23 member 2 OS=Mus musculus OX=10090 GN=Slc23a2 PE=1 SV=2	3	2	0.0533353	0.0686159	0.0509844	0.0583309	0.0878637	0.0774317	0.0334999	0.0790479	0.0587717	0.0658243	0.0593594	0.0592125	0.0650896	0.0499559	0.0634734	0.0692036	0.0576063	0.0572525	0.0709365	0.0686805	0.081006	0.0645455	0.0565675	0.0516858	0.0661814	0.0585136	0.051018	0.0673891	0.0563498	0.0791536	0.0462338	0.0668801	0.0566369	0.0733137	0.0439665	0.0519541	0.0663509	0.073385	0.0362268	0.0935565	0.0543234	0.0688151	0.0711739
P53986	SKESLQEAGK	S4_100	SKESLQEAGK_S4_100	Monocarboxylate transporter 1 OS=Mus musculus OX=10090 GN=Slc16a1 PE=1 SV=1	8	5	0.0739983	0.0784891	0.0638192	0.0524924	0.072202	0.0785889	0.0610249	0.067312	0.0509955	0.0567836	0.0637693	0.0563844	0.0557357	0.0553865	0.0557357	0.0572826	0.0646195	0.0675937	0.0602783	0.0577847	0.0614295	0.0615472	0.0636628	0.0625165	0.0610383	0.0666336	0.062773	0.0621294	0.063158	0.0613918	0.0604587	0.062985	0.0716246	0.0726285	0.0662208	0.0568182	0.0735151	0.0798651	0.059955	0.0673445	0.0522557	0.0533008	0.0635394
Q9Z306	STVSVDREESPK	S10_100	STVSVDREESPK_S10_100	Solute carrier family 22 member 4 OS=Mus musculus OX=10090 GN=Slc22a4 PE=1 SV=1	1	1	0.0757035	0.0700104	0.0640651	0.0624077	0.0749469	0.059417	0.0576514	0.0608943	0.054985	0.0595251	0.0640291	0.0572551	0.0591287	0.0561741	0.0615069	0.0622996	0.0465154	0.0619103	0.0656257	0.0717668	0.0637641	0.0658394	0.060161	0.0569477	0.0753598	0.0609088	0.0538367	0.0636993	0.068163	0.0642834	0.0685663	0.0526522	0.0996859	0.0692651	0.0597947	0.0532634	0.0719933	0.0552763	0.0586962	0.0654961	0.0446909	0.0598597	0.0728474
P53986	AAQSPQQHSSGDPTEEESPV	S18_100	AAQSPQQHSSGDPTEEESPV_S18_100	Monocarboxylate transporter 1 OS=Mus musculus OX=10090 GN=Slc16a1 PE=1 SV=1	8	5	0.0655317	0.0613259	0.0698177	0.0659323	0.0501502	0.045744	0.0824755	0.0674544	0.0690166	0.0594833	0.0606449	0.0572001	0.0551973	0.0604446	0.0640897	0.0654917	0.0646195	0.0675937	0.0602783	0.0577847	0.0614295	0.0615472	0.0636628	0.0625165	0.0610383	0.0666336	0.062773	0.0621294	0.063158	0.0613918	0.0604587	0.062985	0.0632901	0.056622	0.0722858	0.0712087	0.05095	0.0463846	0.0808513	0.0673386	0.0705666	0.0557121	0.0602934
Q7TPE5	EFDYDSPHGLDSD	S12_100	EFDYDSPHGLDSD_S12_100	Probable RNA polymerase II nuclear localization protein SLC7A6OS OS=Mus musculus OX=10090 GN=Slc7a6os PE=1 SV=1	4	4	0.0691779	0.0737602	0.0678229	0.0614915	0.0520312	0.0571802	0.0460693	0.059151	0.0625015	0.064571	0.0658028	0.0639304	0.0621566	0.0623291	0.065852	0.0661723	0.0638191	0.0673473	0.057338	0.0694885	0.0593487	0.0567259	0.0602441	0.0619152	0.0639717	0.0643996	0.0605909	0.065175	0.0604401	0.0630014	0.0610532	0.0651413	0.0677036	0.0684064	0.0738803	0.0552709	0.0547581	0.0629592	0.047763	0.0596706	0.0610236	0.0626252	0.0678316
Q7TPE5	NEYPDEESSDRDEDSR	S8_50;S9_50	NEYPDEESSDRDEDSR_S8_50;S9_50	Probable RNA polymerase II nuclear localization protein SLC7A6OS OS=Mus musculus OX=10090 GN=Slc7a6os PE=1 SV=1	4	4	0.0662971	0.0705685	0.0703867	0.0679329	0.0568001	0.0548916	0.0499841	0.0605262	0.0615713	0.0662971	0.0642523	0.0590267	0.0602081	0.0606171	0.0684782	0.062162	0.0638191	0.0673473	0.057338	0.0694885	0.0593487	0.0567259	0.0602441	0.0619152	0.0639717	0.0643996	0.0605909	0.065175	0.0604401	0.0630014	0.0610532	0.0651413	0.0648616	0.0654236	0.0766465	0.0610396	0.0597562	0.0604184	0.0518038	0.0610366	0.0600945	0.0642771	0.0662103
Q9QXW9	NHPGSDTSPEAEASSGGGGVALKK	S14_50;S15_50	NHPGSDTSPEAEASSGGGGVALKK_S14_50;S15_50	Large neutral amino acids transporter small subunit 2 OS=Mus musculus OX=10090 GN=Slc7a8 PE=1 SV=1	5	3	0.0726217	0.0599635	0.058006	0.0570925	0.0671408	0.0591152	0.0555266	0.0625734	0.0647266	0.0660316	0.0570273	0.0656401	0.0619862	0.0602245	0.0714472	0.0608769	0.0578624	0.0597767	0.0623031	0.0665751	0.055577	0.0634665	0.0665861	0.0573806	0.0673754	0.0627073	0.0614206	0.0656716	0.0648332	0.058182	0.0659371	0.0643454	0.0780848	0.0624095	0.0579242	0.0533536	0.0751602	0.0579497	0.0518816	0.0678455	0.0597692	0.0655134	0.057765
P70441	SASSDTSEELNSQDSPK	S4_89	SASSDTSEELNSQDSPK_S4_89	Na(+)/H(+) exchange regulatory cofactor NHE-RF1 OS=Mus musculus OX=10090 GN=Slc9a3r1 PE=1 SV=3	32	15	0.0747431	0.0726427	0.0647257	0.0622698	0.0677632	0.0649519	0.057875	0.0603309	0.0555807	0.0581335	0.0635623	0.05962	0.058489	0.0547728	0.0615588	0.0629807	0.0617082	0.062166	0.0572513	0.0601707	0.0634413	0.063621	0.0666488	0.0675893	0.0628806	0.0627584	0.0609271	0.0641544	0.0622389	0.0615304	0.0628982	0.0600154	0.075532	0.0728688	0.0705007	0.064535	0.0666077	0.063664	0.0541504	0.0556627	0.0551201	0.057764	0.0650568
Q61165	ITNYLTVPAHKLDSPTLSR	S14_47;T16_47	ITNYLTVPAHKLDSPTLSR_S14_47;T16_47	Sodium/hydrogen exchanger 1 OS=Mus musculus OX=10090 GN=Slc9a1 PE=1 SV=1	12	5	0.0785972	0.0637232	0.0663848	0.0670111	0.0541725	0.0427431	0.0555034	0.059261	0.0625489	0.0634101	0.0594176	0.0665414	0.0655237	0.058713	0.0660717	0.0703773	0.0605298	0.0621482	0.0583232	0.059264	0.0678681	0.060075	0.0750126	0.0665116	0.060266	0.060563	0.0643422	0.0584919	0.0596873	0.0601087	0.0638773	0.0629312	0.0806183	0.0636598	0.0706682	0.0702025	0.0495576	0.0441742	0.045939	0.0553182	0.0644382	0.0650051	0.0573344
Q9EPR4	SVEAGGSTEGK	S7_94	SVEAGGSTEGK_S7_94	Solute carrier family 23 member 2 OS=Mus musculus OX=10090 GN=Slc23a2 PE=1 SV=2	3	2	0.0602623	0.0564113	0.0672356	0.0584929	0.0657785	0.05995	0.0683805	0.0629684	0.0725437	0.0595337	0.0548501	0.0597419	0.0601582	0.0616153	0.0608868	0.0711907	0.0576063	0.0572525	0.0709365	0.0686805	0.081006	0.0645455	0.0565675	0.0516858	0.0661814	0.0585136	0.051018	0.0673891	0.0563498	0.0791536	0.0462338	0.0668801	0.0641725	0.0604429	0.0581438	0.0522449	0.0498128	0.0569767	0.0741548	0.0747352	0.0672416	0.0624137	0.065952
P70441	EALVEPASESPRPALAR	S8_50;S10_50	EALVEPASESPRPALAR_S8_50;S10_50	Na(+)/H(+) exchange regulatory cofactor NHE-RF1 OS=Mus musculus OX=10090 GN=Slc9a3r1 PE=1 SV=3	32	15	0.0835375	0.0670528	0.0572511	0.0646024	0.0744041	0.0637113	0.0222767	0.0683894	0.060147	0.0666073	0.0572511	0.0634885	0.0516819	0.0681666	0.0603698	0.0710626	0.0617082	0.062166	0.0572513	0.0601707	0.0634413	0.063621	0.0666488	0.0675893	0.0628806	0.0627584	0.0609271	0.0641544	0.0622389	0.0615304	0.0628982	0.0600154	0.0843167	0.0671798	0.0622834	0.0668711	0.0730465	0.0623722	0.0208177	0.063021	0.0595761	0.0661035	0.0585259
Q9EPR4	SSLAETLDSTGSLDPQR	S1_49;S2_49;S9_65;T10_58;S12_58	SSLAETLDSTGSLDPQR_S1_49;S2_49;S9_65;T10_58;S12_58	Solute carrier family 23 member 2 OS=Mus musculus OX=10090 GN=Slc23a2 PE=1 SV=2	3	2	0.082069	0.0441379	0.0889655	0.0572414	0.0786207	0.0696552	0.0751724	0.0551724	0.0558621	0.0386207	0.0489655	0.08	0.0703448	0.0544828	0.0517241	0.0489655	0.0576063	0.0572525	0.0709365	0.0686805	0.081006	0.0645455	0.0565675	0.0516858	0.0661814	0.0585136	0.051018	0.0673891	0.0563498	0.0791536	0.0462338	0.0668801	0.0881164	0.0476832	0.0775711	0.0515495	0.0600299	0.0667476	0.0821939	0.0660236	0.0522071	0.0408236	0.0593629
P53986	SKESLQEAGK	S4_99	SKESLQEAGK_S4_99	Monocarboxylate transporter 1 OS=Mus musculus OX=10090 GN=Slc16a1 PE=1 SV=1	8	5	0.063881	0.133323	0.0580189	0.0580189	0.0787615	0.0592214	0.0502029	0.05366	0.0503532	0.0456937	0.0538103	0.0721479	0.0662859	0.0483992	0.0515557	0.0566662	0.0646195	0.0675937	0.0602783	0.0577847	0.0614295	0.0615472	0.0636628	0.0625165	0.0610383	0.0666336	0.062773	0.0621294	0.063158	0.0613918	0.0604587	0.062985	0.0620249	0.123754	0.0603903	0.0629962	0.0804442	0.060371	0.0494768	0.0538535	0.0517587	0.043025	0.0537837
P70441	SASSDTSEELNSQDSPK	S1_46;S3_46	SASSDTSEELNSQDSPK_S1_46;S3_46	Na(+)/H(+) exchange regulatory cofactor NHE-RF1 OS=Mus musculus OX=10090 GN=Slc9a3r1 PE=1 SV=3	32	15	0.0802721	0.0631293	0.0568707	0.057415	0.0587755	0.0761905	0.0748299	0.0598639	0.0568707	0.0598639	0.0620408	0.0536054	0.0729252	0.0598639	0.0642177	0.0432653	0.0617082	0.062166	0.0572513	0.0601707	0.0634413	0.063621	0.0666488	0.0675893	0.0628806	0.0627584	0.0609271	0.0641544	0.0622389	0.0615304	0.0628982	0.0600154	0.0813275	0.0634882	0.0621039	0.0596562	0.0579215	0.0748714	0.0701938	0.0553736	0.0565442	0.059636	0.0636624
P70441	SASSDTSEELNSQDSPK	S1_25;S3_25;S4_25;T6_25	SASSDTSEELNSQDSPK_S1_25;S3_25;S4_25;T6_25	Na(+)/H(+) exchange regulatory cofactor NHE-RF1 OS=Mus musculus OX=10090 GN=Slc9a3r1 PE=1 SV=3	32	15	0.0657875	0.0617413	0.0594186	0.054773	0.0658624	0.063165	0.0714821	0.0613667	0.0586693	0.0591188	0.0646636	0.0633149	0.0636895	0.0560468	0.0691593	0.0617413	0.0617082	0.062166	0.0572513	0.0601707	0.0634413	0.063621	0.0666488	0.0675893	0.0628806	0.0627584	0.0609271	0.0641544	0.0622389	0.0615304	0.0628982	0.0600154	0.0666123	0.0620551	0.0648471	0.0568769	0.0648664	0.0620341	0.067013	0.0567295	0.0582973	0.0588583	0.0663138
Q9EPR4	SSDKDSQATV	T9_100	SSDKDSQATV_T9_100	Solute carrier family 23 member 2 OS=Mus musculus OX=10090 GN=Slc23a2 PE=1 SV=2	3	2	0.0642658	0.060323	0.0619676	0.0588893	0.0821667	0.0771064	0.068799	0.0764527	0.0522054	0.0529012	0.0567808	0.0579194	0.0565278	0.0565278	0.0578983	0.0592688	0.0576063	0.0572525	0.0709365	0.0686805	0.081006	0.0645455	0.0565675	0.0516858	0.0661814	0.0585136	0.051018	0.0673891	0.0563498	0.0791536	0.0462338	0.0668801	0.0683341	0.0645381	0.0535084	0.0525207	0.0621307	0.0731732	0.0744977	0.0906045	0.0483179	0.0553779	0.0681719
Q8BTY2	EDGRESPSYDTPSQR	S6_98	EDGRESPSYDTPSQR_S6_98	Sodium bicarbonate cotransporter 3 OS=Mus musculus OX=10090 GN=Slc4a7 PE=1 SV=2	15	8	0.0764826	0.0633947	0.0662577	0.0654397	0.0670757	0.0359918	0.107975	0.0507157	0.0572597	0.0503067	0.0732106	0.0498978	0.0580777	0.0646217	0.0568507	0.0564417	0.0616339	0.0595705	0.0603894	0.0615643	0.0616254	0.0653579	0.0635705	0.0635262	0.0602148	0.0674004	0.0608464	0.0637364	0.0643904	0.0596892	0.0622554	0.064229	0.0772621	0.066259	0.0683123	0.0661813	0.0677686	0.0342869	0.105753	0.0497065	0.0592064	0.0464715	0.0749139
P70441	SASSDTSEELNSQDSPK	S7_73	SASSDTSEELNSQDSPK_S7_73	Na(+)/H(+) exchange regulatory cofactor NHE-RF1 OS=Mus musculus OX=10090 GN=Slc9a3r1 PE=1 SV=3	32	15	0.0610381	0.0708651	0.0697578	0.0696194	0.0747405	0.0614533	0.0687889	0.0685121	0.0473356	0.0552249	0.0618685	0.0608997	0.0542561	0.0555017	0.0584083	0.0617301	0.0617082	0.062166	0.0572513	0.0601707	0.0634413	0.063621	0.0666488	0.0675893	0.0628806	0.0627584	0.0609271	0.0641544	0.0622389	0.0615304	0.0628982	0.0600154	0.0617334	0.0711446	0.0760448	0.0722117	0.0735269	0.0602848	0.0644152	0.0632633	0.0469823	0.0549194	0.0633756
P70441	EALVEPASESPRPALAR	S10_99	EALVEPASESPRPALAR_S10_99	Na(+)/H(+) exchange regulatory cofactor NHE-RF1 OS=Mus musculus OX=10090 GN=Slc9a3r1 PE=1 SV=3	32	15	0.0717327	0.0735483	0.060476	0.0581653	0.0655267	0.0647674	0.0479649	0.0613013	0.060476	0.0659558	0.057307	0.0614333	0.0596507	0.0629518	0.0629188	0.0658238	0.0617082	0.062166	0.0572513	0.0601707	0.0634413	0.063621	0.0666488	0.0675893	0.0628806	0.0627584	0.0609271	0.0641544	0.0622389	0.0615304	0.0628982	0.0600154	0.072492	0.0737795	0.0658739	0.0602829	0.0644112	0.0634851	0.0448793	0.0565597	0.0599766	0.0655385	0.0586561
Q9EPR4	SSLAETLDSTGSLDPQR	S2_95	SSLAETLDSTGSLDPQR_S2_95	Solute carrier family 23 member 2 OS=Mus musculus OX=10090 GN=Slc23a2 PE=1 SV=2	3	2	0.0742434	0.0720366	0.0639975	0.0657314	0.0649433	0.0485498	0.0680958	0.0630517	0.0554855	0.0576923	0.0624212	0.0569042	0.0540668	0.064628	0.0550126	0.07314	0.0576063	0.0572525	0.0709365	0.0686805	0.081006	0.0645455	0.0565675	0.0516858	0.0661814	0.0585136	0.051018	0.0673891	0.0563498	0.0791536	0.0462338	0.0668801	0.0788956	0.0770236	0.0552278	0.0585875	0.0490775	0.0460455	0.0736917	0.0746777	0.0513226	0.0603568	0.0748986
P57787	NGEVVHTPETSV	S11_95	NGEVVHTPETSV_S11_95	Monocarboxylate transporter 4 OS=Mus musculus OX=10090 GN=Slc16a3 PE=1 SV=1	13	4	0.0613327	0.0633903	0.0477999	0.0573758	0.0563469	0.0587211	0.0567426	0.0502532	0.061491	0.0662393	0.066081	0.0716208	0.0716208	0.0648148	0.0713833	0.0747863	0.0638403	0.0666804	0.0633462	0.0660292	0.0508931	0.0498222	0.0502622	0.0522041	0.0677629	0.068792	0.0626019	0.0668975	0.0697024	0.0669594	0.0634154	0.070791	0.0597228	0.0590973	0.0469083	0.0540176	0.0688263	0.073268	0.0701795	0.0598415	0.0564108	0.0598578	0.0656194
P70441	EALVEPASESPRPALAR	S10_89	EALVEPASESPRPALAR_S10_89	Na(+)/H(+) exchange regulatory cofactor NHE-RF1 OS=Mus musculus OX=10090 GN=Slc9a3r1 PE=1 SV=3	32	15	0.0606009	0.0864281	0.0712357	0.0540176	0.0670155	0.0641458	0.0408508	0.0521607	0.056212	0.0638082	0.0712357	0.0568872	0.0592505	0.0634706	0.0725861	0.0600945	0.0617082	0.062166	0.0572513	0.0601707	0.0634413	0.063621	0.0666488	0.0675893	0.0628806	0.0627584	0.0609271	0.0641544	0.0622389	0.0615304	0.0628982	0.0600154	0.0611148	0.0865191	0.0774322	0.0558676	0.0657375	0.0627449	0.0381433	0.0480259	0.0556317	0.0632725	0.0727608
Q61165	EPSSPGTDDVFTPGSSDSPSSQR	S16_78	EPSSPGTDDVFTPGSSDSPSSQR_S16_78	Sodium/hydrogen exchanger 1 OS=Mus musculus OX=10090 GN=Slc9a1 PE=1 SV=1	12	5	0.0705042	0.0731816	0.0771977	0.0508701	0.048639	0.0526551	0.127622	0.0571174	0.0459616	0.05444	0.0713967	0.0446229	0.0562249	0.0562249	0.0539938	0.0593485	0.0605298	0.0621482	0.0583232	0.059264	0.0678681	0.060075	0.0750126	0.0665116	0.060266	0.060563	0.0643422	0.0584919	0.0596873	0.0601087	0.0638773	0.0629312	0.0733614	0.0741644	0.0833652	0.0540622	0.0451379	0.0552038	0.107155	0.054087	0.0480335	0.0566152	0.0698883
Q5DTL9	SFADIGK	S1_100	SFADIGK_S1_100	Sodium-driven chloride bicarbonate exchanger OS=Mus musculus OX=10090 GN=Slc4a10 PE=1 SV=2	1	1	0.0634334	0.0692841	0.0484988	0.0351039	0.0551193	0.0852964	0.0615858	0.0589684	0.0443418	0.0592764	0.0785219	0.0722094	0.0760585	0.0637413	0.0597383	0.0688222	0.0555495	0.0578869	0.0597405	0.0616618	0.0640377	0.0689946	0.0557471	0.0627798	0.0595468	0.0643405	0.0646845	0.065141	0.069622	0.0665475	0.0606562	0.0630635	0.0714784	0.0749186	0.0508159	0.035635	0.0538772	0.0773843	0.0691506	0.0587945	0.0466114	0.0576679	0.075985
P70441	SASSDTSEELNSQDSPKR	S3_80	SASSDTSEELNSQDSPKR_S3_80	Na(+)/H(+) exchange regulatory cofactor NHE-RF1 OS=Mus musculus OX=10090 GN=Slc9a3r1 PE=1 SV=3	32	15	0.0675811	0.0631519	0.0532933	0.0691527	0.0584369	0.0542935	0.0687241	0.0692956	0.0627232	0.0650093	0.0484355	0.0664381	0.0527218	0.0547221	0.0782969	0.067724	0.0617082	0.062166	0.0572513	0.0601707	0.0634413	0.063621	0.0666488	0.0675893	0.0628806	0.0627584	0.0609271	0.0641544	0.0622389	0.0615304	0.0628982	0.0600154	0.0684666	0.0635083	0.0581948	0.0718491	0.0575853	0.0533512	0.0644634	0.064095	0.0623604	0.064759	0.0496993
P13808	TSPSPPTQTPHQEAAPR	T1_94	TSPSPPTQTPHQEAAPR_T1_94	Anion exchange protein 2 OS=Mus musculus OX=10090 GN=Slc4a2 PE=1 SV=1	1	1	0.0668697	0.0727065	0.0713107	0.0690268	0.0737216	0.0572262	0.0576069	0.0536734	0.0590027	0.0625555	0.059764	0.0628093	0.0606522	0.0596371	0.058622	0.0548154	0.0696355	0.0599313	0.0651582	0.0650739	0.0550343	0.0654437	0.0860288	0.0622897	0.0599216	0.0648246	0.0553959	0.0674045	0.0527702	0.0593394	0.059625	0.0521235	0.059191	0.0747785	0.0674595	0.0653834	0.0825692	0.0538995	0.041275	0.0531128	0.0606939	0.0594816	0.0664996
P53986	SKESLQEAGK	S1_50;S4_50	SKESLQEAGK_S1_50;S4_50	Monocarboxylate transporter 1 OS=Mus musculus OX=10090 GN=Slc16a1 PE=1 SV=1	8	5	0.0749057	0.0741999	0.0633919	0.0505106	0.0786995	0.0769791	0.0592011	0.0710678	0.0522311	0.0558043	0.0581865	0.0547235	0.0629728	0.0584512	0.0501798	0.0584953	0.0646195	0.0675937	0.0602783	0.0577847	0.0614295	0.0615472	0.0636628	0.0625165	0.0610383	0.0666336	0.062773	0.0621294	0.063158	0.0613918	0.0604587	0.062985	0.0724939	0.068651	0.0657693	0.0546663	0.0801208	0.0782194	0.058156	0.0710932	0.0535152	0.052375	0.0579695
Q61165	GPRVTPEEEEEDEDGIIMIR	T5_100	GPRVTPEEEEEDEDGIIMIR_T5_100	Sodium/hydrogen exchanger 1 OS=Mus musculus OX=10090 GN=Slc9a1 PE=1 SV=1	12	5	0.0693421	0.0695712	0.0592615	0.057696	0.0627744	0.055214	0.0602925	0.0621635	0.0663256	0.0620871	0.058116	0.0564359	0.0565123	0.0645309	0.0701058	0.0695712	0.0605298	0.0621482	0.0583232	0.059264	0.0678681	0.060075	0.0750126	0.0665116	0.060266	0.060563	0.0643422	0.0584919	0.0596873	0.0601087	0.0638773	0.0629312	0.071357	0.0697285	0.0632909	0.0606407	0.0576138	0.0572487	0.0500655	0.0582167	0.0685516	0.0638563	0.0562613
Q8BTY2	DSDKEDGRESPSYDTPSQR	S10_88	DSDKEDGRESPSYDTPSQR_S10_88	Sodium bicarbonate cotransporter 3 OS=Mus musculus OX=10090 GN=Slc4a7 PE=1 SV=2	15	8	0.0684638	0.0665383	0.0667522	0.0566966	0.0661104	0.0699615	0.0406504	0.0624733	0.050706	0.0605477	0.0706033	0.063543	0.0650407	0.0693196	0.063757	0.0588361	0.0616339	0.0595705	0.0603894	0.0615643	0.0616254	0.0653579	0.0635705	0.0635262	0.0602148	0.0674004	0.0608464	0.0637364	0.0643904	0.0596892	0.0622554	0.064229	0.0692982	0.0696819	0.0689581	0.0574524	0.0669253	0.0667791	0.0398923	0.0613509	0.0525335	0.0560422	0.0723886
Q61165	LDSPTLSR	S3_99	LDSPTLSR_S3_99	Sodium/hydrogen exchanger 1 OS=Mus musculus OX=10090 GN=Slc9a1 PE=1 SV=1	12	5	0.0717131	0.0734335	0.0704908	0.061255	0.0688156	0.0587649	0.0505252	0.0621152	0.0485331	0.0543734	0.0631565	0.0667783	0.0627943	0.0555505	0.0605759	0.0711246	0.0605298	0.0621482	0.0583232	0.059264	0.0678681	0.060075	0.0750126	0.0665116	0.060266	0.060563	0.0643422	0.0584919	0.0596873	0.0601087	0.0638773	0.0629312	0.0736365	0.0734395	0.0751199	0.0642413	0.063021	0.0607979	0.0418637	0.0580449	0.0500529	0.0558012	0.0610079
Q8K2P7	SGLELTELQNMTVPEDDNVSNDSNDFTEVENGQINSK	S20_92;S23_54;T27_54	SGLELTELQNMTVPEDDNVSNDSNDFTEVENGQINSK_S20_92;S23_54;T27_54	Sodium-coupled neutral amino acid transporter 1 OS=Mus musculus OX=10090 GN=Slc38a1 PE=1 SV=1	15	7	0.0723214	0.0729911	0.0558036	0.0546875	0.0689732	0.0566964	0.0589286	0.0584821	0.0604911	0.0524554	0.0520089	0.0756696	0.0598214	0.0573661	0.0680804	0.0752232	0.0631012	0.0629589	0.0613453	0.0631313	0.0657458	0.0645821	0.0703861	0.0687655	0.0590898	0.06297	0.0547208	0.0607297	0.0627821	0.0586047	0.0606497	0.060437	0.0714177	0.0722418	0.0566836	0.0539783	0.0653715	0.0547041	0.0521694	0.0529943	0.0637904	0.0519078	0.0592246
P10852	FTGLSKEELLK	S5_100	FTGLSKEELLK_S5_100	4F2 cell-surface antigen heavy chain OS=Mus musculus OX=10090 GN=Slc3a2 PE=1 SV=1	56	17	0.0823149	0.0755724	0.0537997	0.0622981	0.0588566	0.0562579	0.0529569	0.0533783	0.0505689	0.0641242	0.0669336	0.061666	0.0756426	0.0582947	0.0643349	0.0630004	0.0648264	0.0659038	0.0627329	0.062868	0.061105	0.0635343	0.0579706	0.0615298	0.0615455	0.0637502	0.0614305	0.0620811	0.062814	0.0618188	0.0630503	0.0630385	0.0794994	0.0717943	0.0536935	0.0620415	0.0603053	0.0554386	0.0571941	0.0543146	0.0514428	0.0629763	0.0682177
Q9EPR4	SVEAGGSTEGK	S7_98	SVEAGGSTEGK_S7_98	Solute carrier family 23 member 2 OS=Mus musculus OX=10090 GN=Slc23a2 PE=1 SV=2	3	2	0.0570737	0.0550242	0.0517948	0.0533474	0.0725997	0.0658303	0.154701	0.0627872	0.0540306	0.0506769	0.0496212	0.0506769	0.0513601	0.0566389	0.0618557	0.0519811	0.0576063	0.0572525	0.0709365	0.0686805	0.081006	0.0645455	0.0565675	0.0516858	0.0661814	0.0585136	0.051018	0.0673891	0.0563498	0.0791536	0.0462338	0.0668801	0.0601415	0.0583403	0.0443226	0.0471508	0.0544035	0.0619112	0.166011	0.0737411	0.0495579	0.052573	0.0590409
Q924N4	IDDIPGLSDTSPDLSSR	T10_86	IDDIPGLSDTSPDLSSR_T10_86	Solute carrier family 12 member 6 OS=Mus musculus OX=10090 GN=Slc12a6 PE=1 SV=2	6	5	0.0639791	0.0683915	0.0594665	0.0701965	0.0605696	0.0587645	0.0564581	0.055355	0.0657842	0.0690935	0.0575612	0.0568592	0.0596671	0.061773	0.0685921	0.067489	0.0610353	0.0594992	0.0624141	0.0645518	0.0564401	0.0600545	0.0576056	0.0626079	0.0669633	0.0626193	0.0653789	0.0674143	0.0630514	0.061452	0.064753	0.0641594	0.0654075	0.0717234	0.059451	0.0678542	0.0669633	0.0610575	0.0611549	0.0551693	0.0612992	0.0688492	0.0549366
Q9EPR4	SSLAETLDSTGSLDPQR	S2_88;T10_81	SSLAETLDSTGSLDPQR_S2_88;T10_81	Solute carrier family 23 member 2 OS=Mus musculus OX=10090 GN=Slc23a2 PE=1 SV=2	3	2	0.0580509	0.0760499	0.066645	0.0635641	0.0653478	0.0719961	0.0703746	0.0622669	0.0616183	0.0546457	0.0530242	0.0544835	0.059186	0.0588617	0.0627534	0.0611318	0.0576063	0.0572525	0.0709365	0.0686805	0.081006	0.0645455	0.0565675	0.0516858	0.0661814	0.0585136	0.051018	0.0673891	0.0563498	0.0791536	0.0462338	0.0668801	0.0616338	0.0812428	0.0574616	0.0566055	0.0493394	0.0682218	0.0760902	0.0736829	0.0569448	0.0571188	0.0635668
Q5I012	QDVFGEGSEERK	S8_100	QDVFGEGSEERK_S8_100	Putative sodium-coupled neutral amino acid transporter 10 OS=Mus musculus OX=10090 GN=Slc38a10 PE=1 SV=2	17	12	0.0702146	0.0669845	0.0604476	0.0535261	0.080443	0.0672922	0.0615243	0.0752134	0.0486811	0.0567561	0.0649081	0.0639083	0.0598323	0.0571407	0.0581404	0.0549873	0.0648899	0.0626266	0.0622671	0.0656372	0.0619718	0.0609711	0.0644578	0.0638224	0.0654917	0.0625503	0.0643975	0.0644517	0.0582311	0.0577483	0.0621005	0.058385	0.0675534	0.0667748	0.0606062	0.0509112	0.0810384	0.0689029	0.0595892	0.0735732	0.0464057	0.0566475	0.0629255
Q61165	VTPEEEEEDEDGIIMIR	T2_100	VTPEEEEEDEDGIIMIR_T2_100	Sodium/hydrogen exchanger 1 OS=Mus musculus OX=10090 GN=Slc9a1 PE=1 SV=1	12	5	0.0652242	0.0693007	0.056444	0.0587959	0.0628724	0.0627156	0.0661649	0.0693007	0.0719661	0.0561304	0.0555033	0.05127	0.0603638	0.0567576	0.0661649	0.0710254	0.0605298	0.0621482	0.0583232	0.059264	0.0678681	0.060075	0.0750126	0.0665116	0.060266	0.060563	0.0643422	0.0584919	0.0596873	0.0601087	0.0638773	0.0629312	0.0672338	0.0695757	0.0603844	0.0619019	0.057802	0.0651374	0.0550354	0.0650112	0.0745081	0.0578282	0.0538234
Q9EPR4	SVEAGGSTEGKYEEEAK	S7_91	SVEAGGSTEGKYEEEAK_S7_91	Solute carrier family 23 member 2 OS=Mus musculus OX=10090 GN=Slc23a2 PE=1 SV=2	3	2	0.0656682	0.0627357	0.0598031	0.0477587	0.072057	0.0680771	0.0549853	0.0611646	0.0533096	0.07677	0.0505865	0.0580226	0.0493297	0.107667	0.0543569	0.0577084	0.0576063	0.0572525	0.0709365	0.0686805	0.081006	0.0645455	0.0565675	0.0516858	0.0661814	0.0585136	0.051018	0.0673891	0.0563498	0.0791536	0.0462338	0.0668801	0.0707248	0.067984	0.0523047	0.0431426	0.0551881	0.0654368	0.0603069	0.0734203	0.0499754	0.0813995	0.0615174
P53986	SKESLQEAGKSDANTDLIGGSPK	S4_80	SKESLQEAGKSDANTDLIGGSPK_S4_80	Monocarboxylate transporter 1 OS=Mus musculus OX=10090 GN=Slc16a1 PE=1 SV=1	8	5	0.0665592	0.0618185	0.0532853	0.0739547	0.0647578	0.0708258	0.0570778	0.0709206	0.0631459	0.052906	0.0530957	0.0627667	0.0523372	0.0564141	0.0826775	0.0574571	0.0646195	0.0675937	0.0602783	0.0577847	0.0614295	0.0615472	0.0636628	0.0625165	0.0610383	0.0666336	0.062773	0.0621294	0.063158	0.0613918	0.0604587	0.062985	0.0641505	0.0569597	0.0550557	0.0797091	0.0656554	0.0716702	0.055839	0.0706535	0.0644315	0.0494501	0.0526795
Q924N4	IDDIPGLSDTSPDLSSR	T10_90	IDDIPGLSDTSPDLSSR_T10_90	Solute carrier family 12 member 6 OS=Mus musculus OX=10090 GN=Slc12a6 PE=1 SV=2	6	5	0.0769403	0.0657463	0.0573134	0.0645522	0.070597	0.0567164	0.0567164	0.0535075	0.0639552	0.0645522	0.0624627	0.0528358	0.0606716	0.0592537	0.0681343	0.0660448	0.0610353	0.0594992	0.0624141	0.0645518	0.0564401	0.0600545	0.0576056	0.0626079	0.0669633	0.0626193	0.0653789	0.0674143	0.0630514	0.061452	0.064753	0.0641594	0.0785339	0.0688406	0.0572082	0.0622999	0.0779261	0.0588366	0.0613379	0.0532439	0.0595009	0.0642226	0.0595206
Q9EPR4	SSLAETLDSTGSLDPQR	S2_82;T10_90;S12_100	SSLAETLDSTGSLDPQR_S2_82;T10_90;S12_100	Solute carrier family 23 member 2 OS=Mus musculus OX=10090 GN=Slc23a2 PE=1 SV=2	3	2	0.0705073	0.0561766	0.0521639	0.0604758	0.0584695	0.0644884	0.0676412	0.0773861	0.0564632	0.0561766	0.0624821	0.0587561	0.0621955	0.0776727	0.0707939	0.0481513	0.0576063	0.0572525	0.0709365	0.0686805	0.081006	0.0645455	0.0565675	0.0516858	0.0661814	0.0585136	0.051018	0.0673891	0.0563498	0.0791536	0.0462338	0.0668801	0.0742644	0.0595357	0.0446187	0.0534275	0.0437954	0.0606223	0.0725539	0.0908466	0.0517662	0.0582525	0.0743102
P53986	SDANTDLIGGSPK	S11_100	SDANTDLIGGSPK_S11_100	Monocarboxylate transporter 1 OS=Mus musculus OX=10090 GN=Slc16a1 PE=1 SV=1	8	5	0.0714458	0.0666317	0.0667629	0.0621895	0.0674632	0.0609641	0.0549903	0.061183	0.0610954	0.0558437	0.0607015	0.0588197	0.0591479	0.0600232	0.0675507	0.0651874	0.0646195	0.0675937	0.0602783	0.0577847	0.0614295	0.0615472	0.0636628	0.0625165	0.0610383	0.0666336	0.062773	0.0621294	0.063158	0.0613918	0.0604587	0.062985	0.0689919	0.0615119	0.069113	0.0671567	0.0685291	0.0618089	0.0538996	0.061069	0.0624585	0.0522956	0.0603409
Q9EPR4	SSLAETLDSTGSLDPQR	S9_91;S12_91	SSLAETLDSTGSLDPQR_S9_91;S12_91	Solute carrier family 23 member 2 OS=Mus musculus OX=10090 GN=Slc23a2 PE=1 SV=2	3	2	0.0648593	0.0679478	0.0691489	0.05628	0.0626287	0.0643445	0.0727522	0.0549073	0.059197	0.0490734	0.0631434	0.0609128	0.066232	0.0555937	0.0667467	0.066232	0.0576063	0.0572525	0.0709365	0.0686805	0.081006	0.0645455	0.0565675	0.0516858	0.0661814	0.0585136	0.051018	0.0673891	0.0563498	0.0791536	0.0462338	0.0668801	0.0686032	0.0723143	0.0593961	0.0499302	0.0471085	0.0607419	0.078365	0.0647295	0.0545013	0.0511013	0.0754132
Q5I012	QDVFGEGSEER	S8_100	QDVFGEGSEER_S8_100	Putative sodium-coupled neutral amino acid transporter 10 OS=Mus musculus OX=10090 GN=Slc38a10 PE=1 SV=2	17	12	0.0678006	0.0720431	0.0651687	0.0619869	0.0627725	0.0632439	0.0630868	0.0664257	0.0591193	0.0582944	0.0617119	0.0590407	0.054759	0.0600228	0.0642652	0.0602585	0.0648899	0.0626266	0.0622671	0.0656372	0.0619718	0.0609711	0.0644578	0.0638224	0.0654917	0.0625503	0.0643975	0.0644517	0.0582311	0.0577483	0.0621005	0.058385	0.0652561	0.0718452	0.0653649	0.0589813	0.0632616	0.0647827	0.0611262	0.0650022	0.0563777	0.0582052	0.05985
P70441	EALVEPASESPRPALAR	S10_100	EALVEPASESPRPALAR_S10_100	Na(+)/H(+) exchange regulatory cofactor NHE-RF1 OS=Mus musculus OX=10090 GN=Slc9a3r1 PE=1 SV=3	32	15	0.0740638	0.0704577	0.0676838	0.0531207	0.0758669	0.0676838	0.0185853	0.060749	0.0581137	0.0610264	0.0522885	0.0737864	0.0651872	0.0744799	0.059362	0.0675451	0.0617082	0.062166	0.0572513	0.0601707	0.0634413	0.063621	0.0666488	0.0675893	0.0628806	0.0627584	0.0609271	0.0641544	0.0622389	0.0615304	0.0628982	0.0600154	0.0746965	0.0705363	0.073576	0.0549434	0.0744247	0.0662097	0.0173546	0.0559368	0.0575174	0.0605177	0.0534113
Q5I012	DPQPAAQARDSVELK	S11_100	DPQPAAQARDSVELK_S11_100	Putative sodium-coupled neutral amino acid transporter 10 OS=Mus musculus OX=10090 GN=Slc38a10 PE=1 SV=2	17	12	0.0652277	0.0656301	0.0565209	0.0562649	0.0605451	0.0610573	0.0686665	0.065996	0.0644961	0.0629962	0.0622645	0.057216	0.0541065	0.0663252	0.0670935	0.0655936	0.0648899	0.0626266	0.0622671	0.0656372	0.0619718	0.0609711	0.0644578	0.0638224	0.0654917	0.0625503	0.0643975	0.0644517	0.0582311	0.0577483	0.0621005	0.058385	0.0627316	0.0653996	0.0566476	0.0534956	0.0609699	0.0624948	0.0664814	0.0645321	0.0614579	0.0628515	0.0603396
P13808	KPERTSPSPPTQTPHQEAAPR	T5_50;S6_50;S8_99	KPERTSPSPPTQTPHQEAAPR_T5_50;S6_50;S8_99	Anion exchange protein 2 OS=Mus musculus OX=10090 GN=Slc4a2 PE=1 SV=1	1	1	0.0771616	0.0637961	0.0626938	0.0661385	0.0691698	0.0598002	0.0602825	0.0734413	0.0609025	0.0575267	0.0558043	0.0582845	0.0538753	0.0535308	0.0696521	0.0579401	0.0696355	0.0599313	0.0651582	0.0650739	0.0550343	0.0654437	0.0860288	0.0622897	0.0599216	0.0648246	0.0553959	0.0674045	0.0527702	0.0593394	0.059625	0.0521235	0.0684838	0.0657897	0.0594666	0.0628152	0.0776785	0.0564745	0.0433076	0.0728687	0.0628159	0.0548462	0.0622598
Q60738	APDQEETNTLVANTSNSNGLK	S15_47;S17_47	APDQEETNTLVANTSNSNGLK_S15_47;S17_47	Zinc transporter 1 OS=Mus musculus OX=10090 GN=Slc30a1 PE=1 SV=1	5	3	0.0704998	0.0670382	0.0685579	0.0580041	0.0833333	0.0602837	0.0606214	0.0719352	0.0564843	0.051334	0.0591017	0.0533604	0.0584262	0.0602837	0.065434	0.0553023	0.0553877	0.0617186	0.0614734	0.0610562	0.0586482	0.0682388	0.0825062	0.0649568	0.0582804	0.0622033	0.0652761	0.0602932	0.0600596	0.0584641	0.0592938	0.0621437	0.0787989	0.0672436	0.0690424	0.0588131	0.0879649	0.0546907	0.0454867	0.0685586	0.0599999	0.0510902	0.056052
Q61165	IGSDPLAYEPK	S3_100	IGSDPLAYEPK_S3_100	Sodium/hydrogen exchanger 1 OS=Mus musculus OX=10090 GN=Slc9a1 PE=1 SV=1	12	5	0.0692354	0.0708626	0.0641807	0.0601177	0.0720661	0.0653361	0.0501815	0.0593185	0.0533588	0.0587408	0.0581439	0.0589334	0.067435	0.0612923	0.0658367	0.0649606	0.0605298	0.0621482	0.0583232	0.059264	0.0678681	0.060075	0.0750126	0.0665116	0.060266	0.060563	0.0643422	0.0584919	0.0596873	0.0601087	0.0638773	0.0629312	0.0710976	0.0708736	0.0684005	0.0630532	0.0660027	0.0676014	0.041582	0.0554356	0.0550337	0.0602878	0.05617
Q61165	LDSPTLSR	S3_100	LDSPTLSR_S3_100	Sodium/hydrogen exchanger 1 OS=Mus musculus OX=10090 GN=Slc9a1 PE=1 SV=1	12	5	0.0690469	0.0730705	0.0627998	0.0554514	0.0667916	0.0659657	0.0632127	0.0652775	0.0523279	0.0577703	0.0580774	0.0559597	0.0641763	0.062821	0.0612856	0.0659657	0.0605298	0.0621482	0.0583232	0.059264	0.0678681	0.060075	0.0750126	0.0665116	0.060266	0.060563	0.0643422	0.0584919	0.0596873	0.0601087	0.0638773	0.0629312	0.0710957	0.0732794	0.0671097	0.0583163	0.0613373	0.0684373	0.0525217	0.0611694	0.0541164	0.0594519	0.0562574
P13808	TSPSPPTQTPHQEAAPR	S2_95;S4_100	TSPSPPTQTPHQEAAPR_S2_95;S4_100	Anion exchange protein 2 OS=Mus musculus OX=10090 GN=Slc4a2 PE=1 SV=1	1	1	0.0623968	0.0744173	0.0716645	0.0570747	0.0678106	0.0617545	0.0586346	0.0641402	0.0574417	0.0590934	0.0656084	0.0569829	0.0667095	0.0566159	0.0607451	0.0589099	0.0696355	0.0599313	0.0651582	0.0650739	0.0550343	0.0654437	0.0860288	0.0622897	0.0599216	0.0648246	0.0553959	0.0674045	0.0527702	0.0593394	0.059625	0.0521235	0.0550773	0.0763241	0.0676046	0.053911	0.0757365	0.0580018	0.0418939	0.0632929	0.058923	0.0560325	0.0727986
Q8K2P7	SGLELTELQNMTVPEDDNVSNDSNDFTEVENGQINSK	S20_93;S23_84	SGLELTELQNMTVPEDDNVSNDSNDFTEVENGQINSK_S20_93;S23_84	Sodium-coupled neutral amino acid transporter 1 OS=Mus musculus OX=10090 GN=Slc38a1 PE=1 SV=1	15	7	0.0734463	0.0575733	0.0540759	0.0564972	0.0594566	0.0642992	0.0637611	0.0742534	0.0462739	0.0645682	0.0613398	0.0594566	0.0640301	0.0602637	0.0642992	0.0764057	0.0631012	0.0629589	0.0613453	0.0631313	0.0657458	0.0645821	0.0703861	0.0687655	0.0590898	0.06297	0.0547208	0.0607297	0.0627821	0.0586047	0.0606497	0.060437	0.0726489	0.0570769	0.0550197	0.055857	0.0564453	0.0621426	0.0565412	0.0673972	0.0488787	0.0640002	0.0699658
Q8R4D1	QGPSGSEDDEQELF	S4_100;S6_100	QGPSGSEDDEQELF_S4_100;S6_100	Sodium/hydrogen exchanger 8 OS=Mus musculus OX=10090 GN=Slc9a8 PE=1 SV=1	1	1	0.081107	0.0767106	0.063127	0.0654379	0.0670725	0.0611543	0.0539962	0.0539398	0.0527562	0.061718	0.0669034	0.0574907	0.0521362	0.0554616	0.0658889	0.0650998	0.0565283	0.0695777	0.0567894	0.0631935	0.0667532	0.0572582	0.0706358	0.0680031	0.058721	0.067086	0.0709386	0.0642445	0.0603459	0.0519922	0.0587705	0.0591619	0.0889885	0.0683797	0.068943	0.0642243	0.0623181	0.0662417	0.0474111	0.0491952	0.0557213	0.0570586	0.0584934
P13808	TSPSPPTQTPHQEAAPR	S4_74	TSPSPPTQTPHQEAAPR_S4_74	Anion exchange protein 2 OS=Mus musculus OX=10090 GN=Slc4a2 PE=1 SV=1	1	1	0.0657841	0.0646328	0.0712112	0.0587945	0.0562454	0.0540252	0.0591234	0.0620837	0.0662774	0.0620837	0.0599457	0.062906	0.0658663	0.062906	0.0626593	0.0654551	0.0696355	0.0599313	0.0651582	0.0650739	0.0550343	0.0654437	0.0860288	0.0622897	0.0599216	0.0648246	0.0553959	0.0674045	0.0527702	0.0593394	0.059625	0.0521235	0.0581523	0.066386	0.0672754	0.0556169	0.0629115	0.0508166	0.042305	0.0613533	0.0680862	0.0589541	0.0666128
Q61165	IGSDPLAYEPK	S3_95	IGSDPLAYEPK_S3_95	Sodium/hydrogen exchanger 1 OS=Mus musculus OX=10090 GN=Slc9a1 PE=1 SV=1	12	5	0.0627677	0.0726628	0.0579678	0.0611431	0.0665337	0.0567863	0.0646138	0.0593708	0.0544971	0.058337	0.06166	0.0577463	0.0674199	0.0608477	0.0705213	0.0671245	0.0605298	0.0621482	0.0583232	0.059264	0.0678681	0.060075	0.0750126	0.0665116	0.060266	0.060563	0.0643422	0.0584919	0.0596873	0.0601087	0.0638773	0.0629312	0.0646613	0.0729057	0.061976	0.0643331	0.06113	0.0589424	0.0537117	0.0556613	0.056387	0.0600641	0.0597566
P53986	AAQSPQQHSSGDPTEEESPV	S4_43;S9_43	AAQSPQQHSSGDPTEEESPV_S4_43;S9_43	Monocarboxylate transporter 1 OS=Mus musculus OX=10090 GN=Slc16a1 PE=1 SV=1	8	5	0.0629553	0.0681582	0.0699792	0.0733611	0.0686785	0.0655567	0.0543704	0.069719	0.0595734	0.0616545	0.0504683	0.0489074	0.0652966	0.0715401	0.0559313	0.0538502	0.0646195	0.0675937	0.0602783	0.0577847	0.0614295	0.0615472	0.0636628	0.0625165	0.0610383	0.0666336	0.062773	0.0621294	0.063158	0.0613918	0.0604587	0.062985	0.0607492	0.0628758	0.0723903	0.0791634	0.0697133	0.0664172	0.0532536	0.0695391	0.0608586	0.0576957	0.0501323
P53986	EDEASTDVDEKPK	S5_93	EDEASTDVDEKPK_S5_93	Monocarboxylate transporter 1 OS=Mus musculus OX=10090 GN=Slc16a1 PE=1 SV=1	8	5	0.0525783	0.0617864	0.0497238	0.0467772	0.0611418	0.0567219	0.180018	0.0506446	0.0480663	0.0547882	0.052302	0.0527624	0.0572744	0.0514733	0.0651013	0.0588398	0.0646195	0.0675937	0.0602783	0.0577847	0.0614295	0.0615472	0.0636628	0.0625165	0.0610383	0.0666336	0.062773	0.0621294	0.063158	0.0613918	0.0604587	0.062985	0.0509644	0.0572546	0.0516687	0.0507043	0.0623427	0.0577254	0.177115	0.0507414	0.0493245	0.0515012	0.0521879
Q9EPR4	SSLAETLDSTGSLDPQR	S1_50;S2_50	SSLAETLDSTGSLDPQR_S1_50;S2_50	Solute carrier family 23 member 2 OS=Mus musculus OX=10090 GN=Slc23a2 PE=1 SV=2	3	2	0.0551518	0.0491663	0.0739632	0.070543	0.0684053	0.0594271	0.0739632	0.0718256	0.0508764	0.0547242	0.0572894	0.0589996	0.0589996	0.0662676	0.0735357	0.0568619	0.0576063	0.0572525	0.0709365	0.0686805	0.081006	0.0645455	0.0565675	0.0516858	0.0661814	0.0585136	0.051018	0.0673891	0.0563498	0.0791536	0.0462338	0.0668801	0.0584643	0.0524415	0.0636719	0.0627223	0.0515673	0.0562239	0.0798455	0.0848614	0.0469443	0.0571117	0.068573
Q8CD26	HLLPISTSDLSSR	S6_91	HLLPISTSDLSSR_S6_91	Solute carrier family 35 member E1 OS=Mus musculus OX=10090 GN=Slc35e1 PE=1 SV=2	5	3	0.0679866	0.0627386	0.0620229	0.0403149	0.0725191	0.0868321	0.0906489	0.0751431	0.0446088	0.0465172	0.0522424	0.0620229	0.0689408	0.0539122	0.0510496	0.0625	0.0616405	0.0630348	0.0677544	0.0633983	0.0611657	0.0645765	0.0642804	0.0625083	0.0635375	0.0551847	0.0610204	0.0647108	0.0579864	0.060833	0.0641287	0.0642395	0.0689522	0.0622222	0.0572277	0.0397539	0.07412	0.0840615	0.0881607	0.0751524	0.0438916	0.052697	0.0535228
Q8K2P7	SGLELTELQNMTVPEDDNVSNDSNDFTEVENGQINSK	S20_84;T27_82	SGLELTELQNMTVPEDDNVSNDSNDFTEVENGQINSK_S20_84;T27_82	Sodium-coupled neutral amino acid transporter 1 OS=Mus musculus OX=10090 GN=Slc38a1 PE=1 SV=1	15	7	0.0542714	0.0698492	0.0668342	0.0693467	0.0492462	0.0773869	0.0733668	0.0552764	0.0562814	0.0582915	0.0512563	0.0577889	0.0648241	0.0653266	0.0638191	0.0668342	0.0631012	0.0629589	0.0613453	0.0631313	0.0657458	0.0645821	0.0703861	0.0687655	0.0590898	0.06297	0.0547208	0.0607297	0.0627821	0.0586047	0.0606497	0.060437	0.0536781	0.0692418	0.0679957	0.068556	0.0467486	0.0747859	0.0650545	0.0501687	0.0594452	0.0577744	0.05846
Q09143	VDQNELVSASESQTGFLPVAEK	S10_90	VDQNELVSASESQTGFLPVAEK_S10_90	High affinity cationic amino acid transporter 1 OS=Mus musculus OX=10090 GN=Slc7a1 PE=1 SV=1	15	6	0.0747344	0.0763784	0.0653768	0.0613303	0.0713202	0.0792868	0.0508346	0.0692969	0.0461558	0.044259	0.0709408	0.0518462	0.0562721	0.0636065	0.0577896	0.0605716	0.0683967	0.0693824	0.0665105	0.0651501	0.0570547	0.0575713	0.0535743	0.0555931	0.0624344	0.0625382	0.0664499	0.0628037	0.0640475	0.0626376	0.062107	0.0637486	0.0680565	0.0685654	0.0612235	0.0586332	0.0778583	0.0857786	0.0590999	0.0776385	0.0460454	0.0440798	0.0664945
O35874	SEEETSPLVTHQNPAGPVAIAPELESK	S1_46;T5_46	SEEETSPLVTHQNPAGPVAIAPELESK_S1_46;T5_46	Neutral amino acid transporter A OS=Mus musculus OX=10090 GN=Slc1a4 PE=1 SV=1	4	4	0.0632826	0.0730964	0.0703892	0.0565144	0.0477157	0.0575296	0.0575296	0.0666667	0.0534687	0.0649746	0.0534687	0.0646362	0.0666667	0.0575296	0.0781726	0.0683587	0.0690518	0.0650598	0.0628661	0.0673368	0.0568692	0.0600185	0.0544448	0.0561939	0.0622285	0.0628746	0.0632163	0.0662002	0.0591247	0.0612842	0.0685562	0.0646747	0.0572143	0.0701421	0.0699012	0.0523964	0.0523817	0.0598413	0.0659675	0.0740653	0.053642	0.0645155	0.0528039
Q8K2P7	SGLELTELQNMTVPEDDNVSNDSNDFTEVENGQINSK	S20_84;S23_50;T27_50	SGLELTELQNMTVPEDDNVSNDSNDFTEVENGQINSK_S20_84;S23_50;T27_50	Sodium-coupled neutral amino acid transporter 1 OS=Mus musculus OX=10090 GN=Slc38a1 PE=1 SV=1	15	7	0.0561122	0.0731463	0.0801603	0.0641283	0.0440882	0.0931864	0.0450902	0.0791583	0.0430862	0.0831663	0.0490982	0.0420842	0.0490982	0.0671343	0.0701403	0.0611222	0.0631012	0.0629589	0.0613453	0.0631313	0.0657458	0.0645821	0.0703861	0.0687655	0.0590898	0.06297	0.0547208	0.0607297	0.0627821	0.0586047	0.0606497	0.060437	0.055528	0.0725482	0.0815962	0.0634302	0.0418741	0.0901015	0.0400025	0.0718815	0.045532	0.0824718	0.0560279
Q9JIS8	LESLYSDEEEESVAGADK	S3_33;Y5_33;S6_33	LESLYSDEEEESVAGADK_S3_33;Y5_33;S6_33	Solute carrier family 12 member 4 OS=Mus musculus OX=10090 GN=Slc12a4 PE=1 SV=2	1	1	0.0795978	0.0659126	0.0627007	0.0533445	0.0592096	0.0594889	0.0592096	0.0615836	0.0508309	0.0580924	0.0668901	0.0592096	0.0573942	0.0627007	0.0692641	0.0745706	0.0679459	0.0584703	0.0613602	0.0511732	0.0681214	0.0649477	0.0614332	0.0626311	0.0552913	0.0625694	0.0606728	0.0768426	0.0608108	0.0682217	0.0521947	0.0673136	0.0727011	0.0699577	0.0634146	0.0646919	0.0539401	0.0568428	0.0598125	0.0610208	0.0570523	0.0576183	0.0684181
P53986	SKESLQEAGKSDANTDLIGGSPK	S1_50;S4_50	SKESLQEAGKSDANTDLIGGSPK_S1_50;S4_50	Monocarboxylate transporter 1 OS=Mus musculus OX=10090 GN=Slc16a1 PE=1 SV=1	8	5	0.0659328	0.0592822	0.0658181	0.0824447	0.0798074	0.0534342	0.0150212	0.0702901	0.0699461	0.0718954	0.0389864	0.0576769	0.0535489	0.0572182	0.0912739	0.0674235	0.0646195	0.0675937	0.0602783	0.0577847	0.0614295	0.0615472	0.0636628	0.0625165	0.0610383	0.0666336	0.062773	0.0621294	0.063158	0.0613918	0.0604587	0.062985	0.0634608	0.0545489	0.0679129	0.0887395	0.0808042	0.0539982	0.0146753	0.0699306	0.0712736	0.0671082	0.0386285
Q8VCX2	SLGSSADLELLLR	S4_99	SLGSSADLELLLR_S4_99	Solute carrier family 35 member C2 OS=Mus musculus OX=10090 GN=Slc35c2 PE=1 SV=1	2	1	0.0702484	0.0686494	0.0580962	0.0504211	0.071421	0.0683296	0.0616139	0.0593753	0.0423196	0.0617205	0.0765377	0.0567104	0.0548982	0.0720605	0.0633195	0.0642789	0.063736	0.0648039	0.0646025	0.0632438	0.0579109	0.0528879	0.0765668	0.0625682	0.0581185	0.0626577	0.068098	0.0650496	0.0603954	0.0692589	0.0571556	0.0529463	0.068385	0.0657272	0.0557965	0.0494656	0.0765199	0.0801607	0.0499284	0.0588791	0.0451789	0.0611173	0.0697349
Q8BTY2	GNGSGGSRENSTVDFSK	S7_98	GNGSGGSRENSTVDFSK_S7_98	Sodium bicarbonate cotransporter 3 OS=Mus musculus OX=10090 GN=Slc4a7 PE=1 SV=2	15	8	0.0726874	0.0641675	0.0559883	0.0591042	0.0703505	0.0584226	0.0583739	0.0692795	0.0643135	0.0575949	0.0544304	0.0522882	0.0654333	0.0625609	0.0669426	0.0680623	0.0616339	0.0595705	0.0603894	0.0615643	0.0616254	0.0653579	0.0635705	0.0635262	0.0602148	0.0674004	0.0608464	0.0637364	0.0643904	0.0596892	0.0622554	0.064229	0.073595	0.067219	0.0578556	0.0599098	0.0712387	0.0557816	0.0573022	0.068055	0.0666511	0.0533249	0.0558232
Q61165	SKEPSSPGTDDVFTPGSSDSPSSQR	T9_80;S20_96	SKEPSSPGTDDVFTPGSSDSPSSQR_T9_80;S20_96	Sodium/hydrogen exchanger 1 OS=Mus musculus OX=10090 GN=Slc9a1 PE=1 SV=1	12	5	0.0665016	0.0642023	0.0657941	0.058012	0.0627874	0.0451008	0.0555359	0.0627874	0.0558896	0.0590732	0.0656173	0.056774	0.0657941	0.0599576	0.0684471	0.0877255	0.0605298	0.0621482	0.0583232	0.059264	0.0678681	0.060075	0.0750126	0.0665116	0.060266	0.060563	0.0643422	0.0584919	0.0596873	0.0601087	0.0638773	0.0629312	0.0684203	0.0643346	0.0702536	0.0609607	0.0576142	0.0467534	0.0461065	0.0587892	0.0577539	0.0607444	0.0635104
Q8K2P7	SGLELTELQNMTVPEDDNVSNDSNDFTEVENGQINSK	S20_96;T27_83	SGLELTELQNMTVPEDDNVSNDSNDFTEVENGQINSK_S20_96;T27_83	Sodium-coupled neutral amino acid transporter 1 OS=Mus musculus OX=10090 GN=Slc38a1 PE=1 SV=1	15	7	0.0649297	0.0612076	0.0574855	0.0628619	0.0454921	0.0649297	0.0558313	0.0521092	0.044665	0.0620347	0.0583127	0.079818	0.054177	0.0715467	0.0847808	0.079818	0.0631012	0.0629589	0.0613453	0.0631313	0.0657458	0.0645821	0.0703861	0.0687655	0.0590898	0.06297	0.0547208	0.0607297	0.0627821	0.0586047	0.0606497	0.060437	0.0638894	0.060363	0.0581835	0.0618251	0.0429626	0.0624244	0.0492508	0.0470507	0.046933	0.061168	0.0661657
P70441	SASSDTSEELNSQDSPKR	S1_32;S3_32;S4_32	SASSDTSEELNSQDSPKR_S1_32;S3_32;S4_32	Na(+)/H(+) exchange regulatory cofactor NHE-RF1 OS=Mus musculus OX=10090 GN=Slc9a3r1 PE=1 SV=3	32	15	0.0692387	0.0550281	0.0479531	0.0715366	0.0651872	0.0520046	0.0653081	0.0719598	0.0682107	0.0536978	0.0473484	0.0630102	0.0525488	0.0613775	0.0835702	0.0720203	0.0617082	0.062166	0.0572513	0.0601707	0.0634413	0.063621	0.0666488	0.0675893	0.0628806	0.0627584	0.0609271	0.0641544	0.0622389	0.0615304	0.0628982	0.0600154	0.0701561	0.0553467	0.052371	0.0743366	0.0642465	0.0511095	0.0612681	0.066569	0.0678259	0.0534988	0.0485909
P13808	TSPSPPTQTPHQEAAPR	S4_87	TSPSPPTQTPHQEAAPR_S4_87	Anion exchange protein 2 OS=Mus musculus OX=10090 GN=Slc4a2 PE=1 SV=1	1	1	0.0714742	0.067007	0.0593491	0.0679643	0.0682833	0.0666879	0.0727505	0.0539247	0.0507339	0.0619017	0.0619017	0.0548819	0.0612636	0.0647735	0.0580727	0.05903	0.0696355	0.0599313	0.0651582	0.0650739	0.0550343	0.0654437	0.0860288	0.0622897	0.0599216	0.0648246	0.0553959	0.0674045	0.0527702	0.0593394	0.059625	0.0521235	0.063503	0.069174	0.0563535	0.0646174	0.0767639	0.0630457	0.05232	0.0535608	0.052383	0.0590797	0.0691355
P53986	EGKEDEASTDVDEKPK	S8_100;T9_100	EGKEDEASTDVDEKPK_S8_100;T9_100	Monocarboxylate transporter 1 OS=Mus musculus OX=10090 GN=Slc16a1 PE=1 SV=1	8	5	0.0679059	0.075023	0.0489268	0.0524715	0.0811633	0.0799073	0.0405817	0.0627146	0.0494851	0.0581094	0.0589746	0.0614307	0.0711435	0.0599514	0.0621564	0.070055	0.0646195	0.0675937	0.0602783	0.0577847	0.0614295	0.0615472	0.0636628	0.0625165	0.0610383	0.0666336	0.062773	0.0621294	0.063158	0.0613918	0.0604587	0.062985	0.0656991	0.0693911	0.050746	0.0567709	0.0826035	0.0811697	0.0398529	0.0627176	0.0506859	0.0545215	0.0587364
Q8BTY2	YMDAETSL	S7_100	YMDAETSL_S7_100	Sodium bicarbonate cotransporter 3 OS=Mus musculus OX=10090 GN=Slc4a7 PE=1 SV=2	15	8	0.0657978	0.0763086	0.0601219	0.0458272	0.0575993	0.0683204	0.0571789	0.0597015	0.0430944	0.0586504	0.0754677	0.0592811	0.0636956	0.0721043	0.0664284	0.0704225	0.0616339	0.0595705	0.0603894	0.0615643	0.0616254	0.0653579	0.0635705	0.0635262	0.0602148	0.0674004	0.0608464	0.0637364	0.0643904	0.0596892	0.0622554	0.064229	0.0666198	0.079938	0.0621275	0.0464522	0.0583269	0.0652324	0.0561295	0.0586467	0.044661	0.0543025	0.0773994
Q8VCX2	SLGSSADLELLLR	S4_100;S5_100	SLGSSADLELLLR_S4_100;S5_100	Solute carrier family 35 member C2 OS=Mus musculus OX=10090 GN=Slc35c2 PE=1 SV=1	2	1	0.0667702	0.0686335	0.0690476	0.0557971	0.0552795	0.060766	0.0597308	0.0614907	0.0597308	0.0616977	0.0590062	0.0570393	0.06294	0.0628364	0.0745342	0.0646998	0.063736	0.0648039	0.0646025	0.0632438	0.0579109	0.0528879	0.0765668	0.0625682	0.0581185	0.0626577	0.068098	0.0650496	0.0603954	0.0692589	0.0571556	0.0529463	0.0648456	0.0655568	0.0661579	0.0546105	0.0590863	0.0711192	0.0482882	0.0608328	0.063616	0.0609505	0.0536347
Q924N4	IDDIPGLSDTSPDLSSR	T10_99	IDDIPGLSDTSPDLSSR_T10_99	Solute carrier family 12 member 6 OS=Mus musculus OX=10090 GN=Slc12a6 PE=1 SV=2	6	5	0.0644362	0.0833897	0.0575082	0.0609159	0.0639293	0.0539878	0.0552552	0.0588881	0.059733	0.0580714	0.0565506	0.0584094	0.0634505	0.0601555	0.0733637	0.0719556	0.0610353	0.0594992	0.0624141	0.0645518	0.0564401	0.0600545	0.0576056	0.0626079	0.0669633	0.0626193	0.0653789	0.0674143	0.0630514	0.061452	0.064753	0.0641594	0.0658004	0.0873536	0.0574283	0.0588168	0.0705978	0.0560312	0.0597844	0.0586244	0.0555978	0.0578008	0.0539113
Q60738	NVPNKQPESSL	S10_100	NVPNKQPESSL_S10_100	Zinc transporter 1 OS=Mus musculus OX=10090 GN=Slc30a1 PE=1 SV=1	5	3	0.0669498	0.0634483	0.0651991	0.0591363	0.0605953	0.0613734	0.0594605	0.0613734	0.0609519	0.0582933	0.0546297	0.0576125	0.0627999	0.0642913	0.074277	0.0696084	0.0553877	0.0617186	0.0614734	0.0610562	0.0586482	0.0682388	0.0825062	0.0649568	0.0582804	0.0622033	0.0652761	0.0602932	0.0600596	0.0584641	0.0592938	0.0621437	0.07481	0.063625	0.0656415	0.0599443	0.0639452	0.0556637	0.0446032	0.0584762	0.0647274	0.0580002	0.0517964
Q8K2P7	SGLELTELQNMTVPEDDNVSNDSNDFTEVENGQINSK	S20_100;S23_86	SGLELTELQNMTVPEDDNVSNDSNDFTEVENGQINSK_S20_100;S23_86	Sodium-coupled neutral amino acid transporter 1 OS=Mus musculus OX=10090 GN=Slc38a1 PE=1 SV=1	15	7	0.0699068	0.0545939	0.0552597	0.0882157	0.0672437	0.0539281	0.0559254	0.0702397	0.039281	0.0629161	0.060253	0.0555925	0.0579228	0.0848868	0.0595872	0.0642477	0.0631012	0.0629589	0.0613453	0.0631313	0.0657458	0.0645821	0.0703861	0.0687655	0.0590898	0.06297	0.0547208	0.0607297	0.0627821	0.0586047	0.0606497	0.060437	0.0690512	0.0540475	0.0561456	0.0870943	0.0637488	0.0520465	0.0495235	0.063665	0.0414342	0.0622755	0.0686302
Q8K2P7	SGLELTELQNMTVPEDDNVSNDSNDFTEVENGQINSK	T27_77	SGLELTELQNMTVPEDDNVSNDSNDFTEVENGQINSK_T27_77	Sodium-coupled neutral amino acid transporter 1 OS=Mus musculus OX=10090 GN=Slc38a1 PE=1 SV=1	15	7	0.0758327	0.0772502	0.0510276	0.0708717	0.0609497	0.0630758	0.0659107	0.0659107	0.0708717	0.037562	0.0666194	0.0389794	0.0510276	0.0694543	0.0765415	0.0581148	0.0631012	0.0629589	0.0613453	0.0631313	0.0657458	0.0645821	0.0703861	0.0687655	0.0590898	0.06297	0.0547208	0.0607297	0.0627821	0.0586047	0.0606497	0.060437	0.0748367	0.0764077	0.0517987	0.0699074	0.0577296	0.0608199	0.0583128	0.059687	0.0746888	0.0371458	0.0758129
Q8K2P7	SGLELTELQNMTVPEDDNVSNDSNDFTEVENGQINSK	S20_87;T27_87	SGLELTELQNMTVPEDDNVSNDSNDFTEVENGQINSK_S20_87;T27_87	Sodium-coupled neutral amino acid transporter 1 OS=Mus musculus OX=10090 GN=Slc38a1 PE=1 SV=1	15	7	0.0721817	0.0644769	0.0515004	0.06691	0.0583942	0.053528	0.0531225	0.0587997	0.0624493	0.0510949	0.0608273	0.0583942	0.0567721	0.0746148	0.0770479	0.0798865	0.0631012	0.0629589	0.0613453	0.0631313	0.0657458	0.0645821	0.0703861	0.0687655	0.0590898	0.06297	0.0547208	0.0607297	0.0627821	0.0586047	0.0606497	0.060437	0.0710267	0.0635886	0.0521269	0.0658079	0.0551485	0.0514637	0.0468623	0.0530929	0.0656217	0.0503821	0.0690205
Q9EPR4	SVEAGGSTEGK	S7_99	SVEAGGSTEGK_S7_99	Solute carrier family 23 member 2 OS=Mus musculus OX=10090 GN=Slc23a2 PE=1 SV=2	3	2	0.0522809	0.0583164	0.050243	0.0416209	0.0594921	0.0666249	0.189528	0.064195	0.0460103	0.0528296	0.0482834	0.0414642	0.0594921	0.0569055	0.0604327	0.0522809	0.0576063	0.0572525	0.0709365	0.0686805	0.081006	0.0645455	0.0565675	0.0516858	0.0661814	0.0585136	0.051018	0.0673891	0.0563498	0.0791536	0.0462338	0.0668801	0.0545969	0.061276	0.0426089	0.0364564	0.0441811	0.0620962	0.201559	0.074718	0.0418229	0.0543144	0.0569337
P13808	TSPSPPTQTPHQEAAPR	S2_91;S4_84	TSPSPPTQTPHQEAAPR_S2_91;S4_84	Anion exchange protein 2 OS=Mus musculus OX=10090 GN=Slc4a2 PE=1 SV=1	1	1	0.0761347	0.057101	0.059611	0.0591926	0.0656766	0.0524995	0.0715332	0.0671408	0.0556369	0.0623301	0.0499895	0.0642125	0.0677682	0.0443422	0.0631667	0.0836645	0.0696355	0.0599313	0.0651582	0.0650739	0.0550343	0.0654437	0.0860288	0.0622897	0.0599216	0.0648246	0.0553959	0.0674045	0.0527702	0.0593394	0.059625	0.0521235	0.0674205	0.058753	0.0564153	0.0560919	0.0735897	0.0494683	0.0512747	0.0664675	0.0572557	0.0592921	0.0556469
Q5I012	LSVQDPVVVVAEDSQEK	S14_100	LSVQDPVVVVAEDSQEK_S14_100	Putative sodium-coupled neutral amino acid transporter 10 OS=Mus musculus OX=10090 GN=Slc38a10 PE=1 SV=2	17	12	0.0702681	0.0629569	0.0511779	0.0495532	0.0767669	0.0670187	0.0844842	0.0633631	0.0641755	0.056052	0.0536149	0.0507717	0.0588952	0.0552396	0.0698619	0.0658002	0.0648899	0.0626266	0.0622671	0.0656372	0.0619718	0.0609711	0.0644578	0.0638224	0.0654917	0.0625503	0.0643975	0.0644517	0.0582311	0.0577483	0.0621005	0.058385	0.0675842	0.0627406	0.0512965	0.0471179	0.0773114	0.0686018	0.0818019	0.0619623	0.0611571	0.0559275	0.0519614
Q9EPR4	SSLAETLDSTGSLDPQR	S1_50;S2_50;S9_91;S12_91	SSLAETLDSTGSLDPQR_S1_50;S2_50;S9_91;S12_91	Solute carrier family 23 member 2 OS=Mus musculus OX=10090 GN=Slc23a2 PE=1 SV=2	3	2	0.0514976	0.0514976	0.0651603	0.0641093	0.0777719	0.0614819	0.074619	0.0677877	0.0646348	0.0698896	0.0472937	0.0346821	0.0683132	0.0614819	0.100893	0.038886	0.0576063	0.0572525	0.0709365	0.0686805	0.081006	0.0645455	0.0565675	0.0516858	0.0661814	0.0585136	0.051018	0.0673891	0.0563498	0.0791536	0.0462338	0.0668801	0.0540021	0.0543358	0.0554889	0.0563873	0.0579962	0.0575406	0.0796849	0.0792271	0.0589962	0.0721522	0.0559982
B1AT66	TSIDSIDSGVELTTSPK	T1_47;S2_47	TSIDSIDSGVELTTSPK_T1_47;S2_47	Monocarboxylate transporter 7 OS=Mus musculus OX=10090 GN=Slc16a6 PE=1 SV=1	2	2	0.0675555	0.0736525	0.0619462	0.0684497	0.0631656	0.0591822	0.0617836	0.069913	0.0627591	0.0576376	0.0521909	0.0599951	0.0495082	0.0590196	0.0660922	0.067149	0.0645392	0.0721367	0.0611736	0.0669771	0.0609959	0.0629469	0.0549247	0.0608904	0.0728887	0.0689965	0.0638906	0.0616	0.0540555	0.0582391	0.0577298	0.0580151	0.0651361	0.0635355	0.0630138	0.063596	0.0644413	0.0585061	0.0699987	0.0714487	0.0535798	0.0519833	0.0508326
P53986	EGKEDEASTDVDEKPK	T9_86	EGKEDEASTDVDEKPK_T9_86	Monocarboxylate transporter 1 OS=Mus musculus OX=10090 GN=Slc16a1 PE=1 SV=1	8	5	0.0702478	0.0750814	0.0577772	0.0614829	0.0769181	0.0681533	0.0459833	0.0609674	0.0475623	0.0513969	0.0616118	0.058905	0.07028	0.0623208	0.0624174	0.0688944	0.0646195	0.0675937	0.0602783	0.0577847	0.0614295	0.0615472	0.0636628	0.0625165	0.0610383	0.0666336	0.062773	0.0621294	0.063158	0.0613918	0.0604587	0.062985	0.0678943	0.0693729	0.0598632	0.0664516	0.0782016	0.069158	0.0451106	0.0609069	0.0486659	0.0481734	0.0612993
P70441	SASSDTSEELNSQDSPK	S1_65;S3_65;S4_65;T6_87	SASSDTSEELNSQDSPK_S1_65;S3_65;S4_65;T6_87	Na(+)/H(+) exchange regulatory cofactor NHE-RF1 OS=Mus musculus OX=10090 GN=Slc9a3r1 PE=1 SV=3	32	15	0.0672844	0.061328	0.0712552	0.0623208	0.0606662	0.0705934	0.0735716	0.0587911	0.0487536	0.0525039	0.0562541	0.0559232	0.0572469	0.0633135	0.0742334	0.0659607	0.0617082	0.062166	0.0572513	0.0601707	0.0634413	0.063621	0.0666488	0.0675893	0.0628806	0.0627584	0.0609271	0.0641544	0.0622389	0.0615304	0.0628982	0.0600154	0.0680127	0.0615354	0.0776336	0.0646051	0.0596477	0.0692122	0.0688552	0.0542565	0.0483625	0.0521841	0.0575921
Q9EPR4	SSLAETLDSTGSLDPQR	T6_75;S9_67;T10_67;S12_67	SSLAETLDSTGSLDPQR_T6_75;S9_67;T10_67;S12_67	Solute carrier family 23 member 2 OS=Mus musculus OX=10090 GN=Slc23a2 PE=1 SV=2	3	2	0.0587583	0.0515521	0.0432373	0.0798226	0.059867	0.0764967	0.0703991	0.0454545	0.0692905	0.054878	0.058204	0.0460089	0.058204	0.0670732	0.0837029	0.077051	0.0576063	0.0572525	0.0709365	0.0686805	0.081006	0.0645455	0.0565675	0.0516858	0.0661814	0.0585136	0.051018	0.0673891	0.0563498	0.0791536	0.0462338	0.0668801	0.062227	0.0549328	0.037185	0.0709042	0.0450868	0.072303	0.0759241	0.053652	0.063873	0.0572165	0.0696
Q9EPR4	SSLAETLDSTGSLDPQR	S12_90	SSLAETLDSTGSLDPQR_S12_90	Solute carrier family 23 member 2 OS=Mus musculus OX=10090 GN=Slc23a2 PE=1 SV=2	3	2	0.0604975	0.0548061	0.0640809	0.0615514	0.0623946	0.0571248	0.0739882	0.0701939	0.0535413	0.0556492	0.0512226	0.0556492	0.0638702	0.0564924	0.0855818	0.0733558	0.0576063	0.0572525	0.0709365	0.0686805	0.081006	0.0645455	0.0565675	0.0516858	0.0661814	0.0585136	0.051018	0.0673891	0.0563498	0.0791536	0.0462338	0.0668801	0.0635966	0.0579698	0.0547049	0.0542715	0.0466442	0.0535952	0.0792068	0.0822424	0.0489915	0.057593	0.0608003
B1AT66	TSIDSIDSGVELTTSPK	T13_75	TSIDSIDSGVELTTSPK_T13_75	Monocarboxylate transporter 7 OS=Mus musculus OX=10090 GN=Slc16a6 PE=1 SV=1	2	2	0.0681781	0.0684245	0.063496	0.0612781	0.0627567	0.0552817	0.0579924	0.0601281	0.0584032	0.0661245	0.0553639	0.0610317	0.0666995	0.0588139	0.0648103	0.0712173	0.0645392	0.0721367	0.0611736	0.0669771	0.0609959	0.0629469	0.0549247	0.0608904	0.0728887	0.0689965	0.0638906	0.0616	0.0540555	0.0582391	0.0577298	0.0580151	0.0655358	0.0588454	0.0643931	0.0567592	0.0638287	0.0544834	0.0655029	0.0612613	0.0497088	0.0594556	0.0537585
Q8VCX2	SLGSSADLELLLR	S4_98	SLGSSADLELLLR_S4_98	Solute carrier family 35 member C2 OS=Mus musculus OX=10090 GN=Slc35c2 PE=1 SV=1	2	1	0.0670927	0.0589602	0.0604124	0.0514087	0.0647691	0.0685449	0.0598315	0.0604124	0.0525704	0.047052	0.0720302	0.0598315	0.0572175	0.0697067	0.0726111	0.0775486	0.063736	0.0648039	0.0646025	0.0632438	0.0579109	0.0528879	0.0765668	0.0625682	0.0581185	0.0626577	0.068098	0.0650496	0.0603954	0.0692589	0.0571556	0.0529463	0.0650039	0.0561833	0.0577466	0.0501958	0.0690649	0.0800328	0.0482547	0.0596241	0.0558569	0.0463717	0.0653176
P70441	SASSDTSEELNSQDSPKR	S15_87	SASSDTSEELNSQDSPKR_S15_87	Na(+)/H(+) exchange regulatory cofactor NHE-RF1 OS=Mus musculus OX=10090 GN=Slc9a3r1 PE=1 SV=3	32	15	0.0645461	0.0587798	0.0597098	0.0418527	0.0520833	0.062686	0.0638021	0.0561756	0.0669643	0.062314	0.0517113	0.0584077	0.0677083	0.0811012	0.0747768	0.077381	0.0617082	0.062166	0.0572513	0.0601707	0.0634413	0.063621	0.0666488	0.0675893	0.0628806	0.0627584	0.0609271	0.0641544	0.0622389	0.0615304	0.0628982	0.0600154	0.0652687	0.0590001	0.0650785	0.0434026	0.0512276	0.061482	0.0597338	0.0518617	0.0664514	0.0619571	0.0529606
P13808	IGSMTGVEQALLPR	T5_92	IGSMTGVEQALLPR_T5_92	Anion exchange protein 2 OS=Mus musculus OX=10090 GN=Slc4a2 PE=1 SV=1	1	1	0.0670363	0.0730847	0.0680444	0.0544355	0.078125	0.0861895	0.0645161	0.0438508	0.0433468	0.046371	0.0720766	0.0549395	0.0695565	0.0524194	0.0640121	0.061996	0.0696355	0.0599313	0.0651582	0.0650739	0.0550343	0.0654437	0.0860288	0.0622897	0.0599216	0.0648246	0.0553959	0.0674045	0.0527702	0.0593394	0.059625	0.0521235	0.0591584	0.0749393	0.0641741	0.0514058	0.0872355	0.0809327	0.0460852	0.0432611	0.0444539	0.0439585	0.0799565
Q9WTR6	LPSMGDQEPPGQEK	S3_100	LPSMGDQEPPGQEK_S3_100	Cystine/glutamate transporter OS=Mus musculus OX=10090 GN=Slc7a11 PE=1 SV=1	1	1	0.0620377	0.0646305	0.0629147	0.0552505	0.0629528	0.0618089	0.057729	0.0582247	0.0497979	0.0581484	0.0643255	0.055975	0.0797682	0.0655456	0.0657744	0.0751163	0.0687144	0.0649206	0.0626748	0.0675808	0.050281	0.0376833	0.055786	0.0543221	0.0675123	0.060614	0.0729744	0.0717012	0.0717904	0.0683439	0.06296	0.0621407	0.055046	0.0606979	0.0612037	0.0498461	0.076336	0.100005	0.0630938	0.0653504	0.0449725	0.0584902	0.0537441
Q91W98	SGEGLGVFQQSSK	S1_100	SGEGLGVFQQSSK_S1_100	Solute carrier family 15 member 4 OS=Mus musculus OX=10090 GN=Slc15a4 PE=1 SV=1	2	1	0.0601476	0.0591907	0.0565935	0.0595553	0.0674838	0.0688052	0.0578693	0.0681673	0.0534494	0.0558188	0.057277	0.0575504	0.0688964	0.0674383	0.0705823	0.0711747	0.0673452	0.0629514	0.0534443	0.0562846	0.0681158	0.0721362	0.0645431	0.0475186	0.0600043	0.0652035	0.0708897	0.0636414	0.0663654	0.0544615	0.0639637	0.0631313	0.0551567	0.0580678	0.065396	0.0653457	0.0611841	0.0589054	0.0553713	0.0885929	0.0550106	0.0528684	0.049898
Q8BGK6	EDAGSPSQGSPETMQLK	S5_50;S7_50	EDAGSPSQGSPETMQLK_S5_50;S7_50	Y+L amino acid transporter 2 OS=Mus musculus OX=10090 GN=Slc7a6 PE=1 SV=1	1	1	0.0567568	0.0489489	0.0681682	0.0531532	0.0687688	0.0657658	0.0540541	0.0492492	0.0792793	0.0510511	0.0624625	0.0513514	0.0675676	0.0774775	0.0807808	0.0651652	0.0652592	0.050917	0.0515924	0.0609171	0.0639812	0.0552588	0.0666211	0.0506133	0.0737046	0.0683746	0.0692991	0.0676831	0.0647021	0.0575775	0.0605354	0.0729637	0.0537721	0.0594377	0.0816915	0.0539474	0.0664538	0.0735833	0.0501646	0.0601611	0.0665037	0.0461627	0.0557279
P57787	NGEVVHTPETSV	T7_100	NGEVVHTPETSV_T7_100	Monocarboxylate transporter 4 OS=Mus musculus OX=10090 GN=Slc16a3 PE=1 SV=1	13	4	0.0688731	0.0735879	0.0532495	0.0633262	0.0497365	0.0456689	0.0502912	0.0513081	0.0556531	0.0623093	0.0583341	0.0538042	0.0683184	0.0709994	0.0852362	0.0893039	0.0638403	0.0666804	0.0633462	0.0660292	0.0508931	0.0498222	0.0502622	0.0522041	0.0677629	0.068792	0.0626019	0.0668975	0.0697024	0.0669594	0.0634154	0.070791	0.0675594	0.0691098	0.0526413	0.0600591	0.0611995	0.0574022	0.0626587	0.0615479	0.0514315	0.0567213	0.0583534
Q9EPR4	SSLAETLDSTGSLDPQR	S9_92;S12_99	SSLAETLDSTGSLDPQR_S9_92;S12_99	Solute carrier family 23 member 2 OS=Mus musculus OX=10090 GN=Slc23a2 PE=1 SV=2	3	2	0.071078	0.0627856	0.0592317	0.053647	0.0661702	0.0654933	0.0717549	0.073955	0.0519546	0.0524623	0.0470469	0.0487392	0.0663395	0.0705703	0.0731088	0.0656625	0.0576063	0.0572525	0.0709365	0.0686805	0.081006	0.0645455	0.0565675	0.0516858	0.0661814	0.0585136	0.051018	0.0673891	0.0563498	0.0791536	0.0462338	0.0668801	0.0750684	0.0667203	0.0508015	0.047523	0.0496979	0.0617338	0.0771751	0.087054	0.0477618	0.0545485	0.0561047
Q9JIS8	LESLYSDEEEESVAGADK	S6_92	LESLYSDEEEESVAGADK_S6_92	Solute carrier family 12 member 4 OS=Mus musculus OX=10090 GN=Slc12a4 PE=1 SV=2	1	1	0.0637359	0.0664933	0.0597967	0.0608209	0.0612148	0.0634208	0.0663358	0.0549909	0.0555424	0.0577484	0.0495549	0.0495549	0.0638935	0.075711	0.0751595	0.0760262	0.0679459	0.0584703	0.0613602	0.0511732	0.0681214	0.0649477	0.0614332	0.0626311	0.0552913	0.0625694	0.0606728	0.0768426	0.0608108	0.0682217	0.0521947	0.0673136	0.0579385	0.0702407	0.0601918	0.0734103	0.0555034	0.0603135	0.0666947	0.054231	0.0620461	0.0570065	0.0504474
P70441	SASSDTSEELNSQDSPKR	S15_100	SASSDTSEELNSQDSPKR_S15_100	Na(+)/H(+) exchange regulatory cofactor NHE-RF1 OS=Mus musculus OX=10090 GN=Slc9a3r1 PE=1 SV=3	32	15	0.0567637	0.0542453	0.0512072	0.0456908	0.0620403	0.0544052	0.0447314	0.0561641	0.0611609	0.0652782	0.0604413	0.0534458	0.0905421	0.0775903	0.0838663	0.0824272	0.0617082	0.062166	0.0572513	0.0601707	0.0634413	0.063621	0.0666488	0.0675893	0.0628806	0.0627584	0.0609271	0.0641544	0.0622389	0.0615304	0.0628982	0.0600154	0.0573419	0.0543943	0.0557558	0.0473356	0.0609602	0.0533071	0.0418374	0.0517994	0.0606319	0.0648397	0.0618398
P70441	SASSDTSEELNSQDSPK	T6_81;S7_81	SASSDTSEELNSQDSPK_T6_81;S7_81	Na(+)/H(+) exchange regulatory cofactor NHE-RF1 OS=Mus musculus OX=10090 GN=Slc9a3r1 PE=1 SV=3	32	15	0.0544949	0.0574606	0.0478221	0.0561631	0.0752549	0.0730306	0.076367	0.0630213	0.0487488	0.0481928	0.0504171	0.0557924	0.0756256	0.0734013	0.0813716	0.062836	0.0617082	0.062166	0.0572513	0.0601707	0.0634413	0.063621	0.0666488	0.0675893	0.0628806	0.0627584	0.0609271	0.0641544	0.0622389	0.0615304	0.0628982	0.0600154	0.0552719	0.0578507	0.0522798	0.0584195	0.0742427	0.0718449	0.0717141	0.058358	0.048522	0.0480619	0.0517915
Q61165	ADLPVITIDPASPQSPESVDLVNEELK	S12_100	ADLPVITIDPASPQSPESVDLVNEELK_S12_100	Sodium/hydrogen exchanger 1 OS=Mus musculus OX=10090 GN=Slc9a1 PE=1 SV=1	12	5	0.0730129	0.0739372	0.0648799	0.050647	0.0637708	0.0630314	0.0526802	0.0650647	0.0523105	0.0428835	0.0580407	0.0445471	0.0709797	0.0735675	0.076525	0.074122	0.0605298	0.0621482	0.0583232	0.059264	0.0678681	0.060075	0.0750126	0.0665116	0.060266	0.060563	0.0643422	0.0584919	0.0596873	0.0601087	0.0638773	0.0629312	0.0751032	0.0740734	0.0692623	0.0532097	0.0585039	0.0653269	0.0437262	0.0609082	0.0540437	0.0440871	0.0561649
Q61165	SKEPSSPGTDDVFTPGSSDSPSSQR	S6_83;S20_97	SKEPSSPGTDDVFTPGSSDSPSSQR_S6_83;S20_97	Sodium/hydrogen exchanger 1 OS=Mus musculus OX=10090 GN=Slc9a1 PE=1 SV=1	12	5	0.0616295	0.0586402	0.060739	0.059467	0.0621383	0.0543153	0.058831	0.0652547	0.0478916	0.0511989	0.0531705	0.0538701	0.0838898	0.0721236	0.0758761	0.0809642	0.0605298	0.0621482	0.0583232	0.059264	0.0678681	0.060075	0.0750126	0.0665116	0.060266	0.060563	0.0643422	0.0584919	0.0596873	0.0601087	0.0638773	0.0629312	0.0634023	0.0587561	0.0648504	0.0624844	0.0570138	0.0563009	0.048838	0.0610943	0.0494849	0.0526429	0.051459
P70441	SASSDTSEELNSQDSPKR	S3_80;S12_100;S15_100	SASSDTSEELNSQDSPKR_S3_80;S12_100;S15_100	Na(+)/H(+) exchange regulatory cofactor NHE-RF1 OS=Mus musculus OX=10090 GN=Slc9a3r1 PE=1 SV=3	32	15	0.0619212	0.0563735	0.0528742	0.0550079	0.0736995	0.0591474	0.052234	0.0628601	0.0489054	0.0545811	0.0535996	0.0518926	0.0773695	0.0702855	0.0841121	0.0851363	0.0617082	0.062166	0.0572513	0.0601707	0.0634413	0.063621	0.0666488	0.0675893	0.0628806	0.0627584	0.0609271	0.0641544	0.0622389	0.0615304	0.0628982	0.0600154	0.0625966	0.0565687	0.0576119	0.0570288	0.0724681	0.0579949	0.0488895	0.0580164	0.0485171	0.0542531	0.054879
Q8K2P7	SGLELTELQNMTVPEDDNVSNDSNDFTEVENGQINSK	T27_81	SGLELTELQNMTVPEDDNVSNDSNDFTEVENGQINSK_T27_81	Sodium-coupled neutral amino acid transporter 1 OS=Mus musculus OX=10090 GN=Slc38a1 PE=1 SV=1	15	7	0.0607326	0.0640991	0.0600593	0.0575007	0.0620792	0.0626178	0.0631565	0.0694856	0.0522489	0.0436305	0.0437651	0.0546728	0.0659844	0.0724482	0.0841637	0.0833558	0.0631012	0.0629589	0.0613453	0.0631313	0.0657458	0.0645821	0.0703861	0.0687655	0.0590898	0.06297	0.0547208	0.0607297	0.0627821	0.0586047	0.0606497	0.060437	0.0600665	0.0635394	0.0611008	0.0568429	0.0589286	0.060511	0.0559989	0.0630626	0.0551839	0.0432419	0.0499142
P70441	EALVEPASESPRPALAR	S8_100;S10_100	EALVEPASESPRPALAR_S8_100;S10_100	Na(+)/H(+) exchange regulatory cofactor NHE-RF1 OS=Mus musculus OX=10090 GN=Slc9a3r1 PE=1 SV=3	32	15	0.0565983	0.0612175	0.0613634	0.0540698	0.069824	0.0670038	0.0618497	0.0742974	0.0474083	0.0473597	0.0529515	0.0477487	0.0692891	0.0692405	0.0798405	0.0799378	0.0617082	0.062166	0.0572513	0.0601707	0.0634413	0.063621	0.0666488	0.0675893	0.0628806	0.0627584	0.0609271	0.0641544	0.0622389	0.0615304	0.0628982	0.0600154	0.05727	0.0614879	0.0669253	0.0561095	0.0687225	0.0657606	0.0579444	0.0686376	0.0470766	0.0471198	0.0542668
Q99J27	RDSVGGEGDREVLLGDAGPGDLPK	S3_100	RDSVGGEGDREVLLGDAGPGDLPK_S3_100	Acetyl-coenzyme A transporter 1 OS=Mus musculus OX=10090 GN=Slc33a1 PE=1 SV=1	2	2	0.0614617	0.0530618	0.0590618	0.0492744	0.0532118	0.0560993	0.0434995	0.0501369	0.0534368	0.0510744	0.0535493	0.0533243	0.0911614	0.0868864	0.0852364	0.0995238	0.0618125	0.0626277	0.0594106	0.071119	0.0688982	0.0673002	0.066481	0.0632835	0.0624793	0.0671247	0.0565656	0.0565178	0.0648397	0.053765	0.0604385	0.0573366	0.0611688	0.0521216	0.0611567	0.0426224	0.0475118	0.0512793	0.040252	0.0487381	0.0526146	0.0468083	0.0582375
P70441	SASSDTSEELNSQDSPKR	S12_100;S15_100	SASSDTSEELNSQDSPKR_S12_100;S15_100	Na(+)/H(+) exchange regulatory cofactor NHE-RF1 OS=Mus musculus OX=10090 GN=Slc9a3r1 PE=1 SV=3	32	15	0.0363201	0.0460949	0.0363201	0.0361284	0.0645903	0.0618112	0.0591279	0.0561572	0.0474365	0.0367034	0.0495448	0.0482032	0.103881	0.102444	0.112889	0.102348	0.0617082	0.062166	0.0572513	0.0601707	0.0634413	0.063621	0.0666488	0.0675893	0.0628806	0.0627584	0.0609271	0.0641544	0.0622389	0.0615304	0.0628982	0.0600154	0.036762	0.0463122	0.0396238	0.0375024	0.0635903	0.0606823	0.0554109	0.0518946	0.0471185	0.0365283	0.0507906
P17809	QGGASQSDKTPEELFHPLGADSQV	T10_96	QGGASQSDKTPEELFHPLGADSQV_T10_96	Solute carrier family 2, facilitated glucose transporter member 1 OS=Mus musculus OX=10090 GN=Slc2a1 PE=1 SV=4	9	6	0.0464963	0.0415381	0.0331644	0.0429705	0.0567431	0.0464963	0.0415381	0.0552005	0.0387836	0.040877	0.0387836	0.040877	0.115139	0.118665	0.116792	0.125937	0.0623722	0.0670966	0.062114	0.0614865	0.0526611	0.0531378	0.0572503	0.0580449	0.0671399	0.0604655	0.0606404	0.0601651	0.0721039	0.0671386	0.0698266	0.0683567	0.0475474	0.0394863	0.0340552	0.044575	0.0687263	0.0558103	0.0462774	0.0606568	0.0368441	0.0431194	0.0407931
Q9CQS4	SFGSGTELGHWVTTPPDIPGSR	T13_49;T14_49	SFGSGTELGHWVTTPPDIPGSR_T13_49;T14_49	Solute carrier family 25 member 46 OS=Mus musculus OX=10090 GN=Slc25a46 PE=1 SV=1	8	4	0.0677291	0.0604853	0.0543281	0.0470844	0.0532416	0.0474466	0.0434625	0.0431003	0.0304238	0.0268019	0.0278884	0.0373053	0.0938066	0.123144	0.120246	0.123506	0.0599854	0.0621273	0.0586544	0.0613668	0.0538597	0.0621738	0.0710932	0.0687083	0.0666417	0.0619464	0.0635376	0.0645592	0.0612104	0.0595576	0.0626835	0.0618947	0.0696699	0.0600735	0.0571531	0.0473433	0.0609961	0.0470883	0.0377226	0.0387068	0.0281697	0.0266971	0.0270838
Q61165	SKEPSSPGTDDVFTPGSSDSPSSQR	S20_33;S22_33;S23_33	SKEPSSPGTDDVFTPGSSDSPSSQR_S20_33;S22_33;S23_33	Sodium/hydrogen exchanger 1 OS=Mus musculus OX=10090 GN=Slc9a1 PE=1 SV=1	12	5	0.0777778	0.0888889	0.0652778	0.0638889	0.0763889	0.0458333	0	0.0569444	0.0708333	0.0694444	0.0958333	0.0694444	0.0472222	0.0486111	0.0486111	0.075	0.0605298	0.0621482	0.0583232	0.059264	0.0678681	0.060075	0.0750126	0.0665116	0.060266	0.060563	0.0643422	0.0584919	0.0596873	0.0601087	0.0638773	0.0629312	0.0792763	0.0882422	0.0690529	0.0665108	0.069442	0.0470701	0	0.0528216	0.0725141	0.0707437	0.0918922
[truncated: 12 more columns]
