# Supplementary material for: WNK1 signalling regulates amino acid transport and mTORC1 activity to sustain acute myeloid leukaemia growth
Source: Nat Commun. 2025 May 27;16:4920. doi: 10.1038/s41467-025-59969-8 (PMC12116911; doi:10.1038/s41467-025-59969-8)
Supplement: Supplementary file 8 — Supplementary Data 6 [file 41467_2025_59969_MOESM8_ESM.xlsx]

## Sheet: SupplementaryData6.Oligos
Name	sgRNA sequence
sgWnk1_1	TGGTCTGGCAACTCTAAAGC
sgWnk1_2	TCTGGACACCGAAACCACTG
sgOxsr1_1	CGGAGGATTGTAGCAATGGT
sgOxsr1_2	ACTTCGGGTGCCATCCAGCA
sgNCtrl	GACGTCTAATTTC TGG CCGT
sgRps19	ATTCTCTTGGTTCTAGGTCC
sgWNK1	AGATCGCGGTGAATGATAGG
sgOXSR1_2	AGGATGATGGCATTGACTCA
sgOXSR1_5	TTCAGGTGCCATCCAACAAG
sgSTK39_3	GGTGTAATAGGTCACTACGT
sgSTK39_5	AGCATCATGGCGGAGCCGAG
sgRPS19	GTAGAACCAGTTCTCATCGT
sgSlc38a2_1	ATTAAATACTGACATTCCAA
sgSlc38a2_2	CCACCAAAGCAGCTTCCACG
sgSLC38A2_1	GGATATTTGGGATATACCAG
sgSLC38A2_2	GTCACGTTATGTGACAAAGC
sgNprl2_1	TCTGAATGGCGATGCGCACC
sgNprl2_2	GGCCGGCTACTTGACCACGC
sgNprl2_3	GGCAGAGGCGGCCGTACCAA
sgPrkaa1_1	CCTGTGACAATAATCCACAC
sgPrkaa1_2	GAAGATTCGGAGCCTTGACG
sgPrkaa1_3	CAGATGGTGTACTGATGACC
sgPras40_1	GCGCCTGTGCGATGTCGTGG
sgPras40_2	CTGGGCGGTAGCGATAATGG
sgPras40_3	AGTGCGGGCCTGAAAGCGCT
sgWnk1_dTAG	GTCCGATGGAGTGAAGAATG
cF1	TCTGTCTCTGCCTCCCAAGT
cF2	TGACATCTGGAACACTTAAGACG
cR1	CTGAGTTCAGCTTTCAGCATCCATGTCTAG
cR2	AGGGGATCGGCAATAAAAAG
