# Supplementary material for: WNK1 signalling regulates amino acid transport and mTORC1 activity to sustain acute myeloid leukaemia growth
Source: Nat Commun. 2025 May 27;16:4920. doi: 10.1038/s41467-025-59969-8 (PMC12116911; doi:10.1038/s41467-025-59969-8)
Supplement: Supplementary file 9 — Supplementary Data 7 [file 41467_2025_59969_MOESM9_ESM.xlsx]

## Sheet: SupplementaryData7.Antibodies
Target	Source	Cat No.	Application
SPAK	Cell Signaling	2281s	WB, 1:1000
OSR1	Cell Signaling	3729s	WB, 1:1000
WNK1	Cell Signaling	4979s	WB, 1:1000
Vinculin	Sigma	hVIN-1	WB, 1:10000
β-Actin	Abcam	ab6276	WB, 1:10000
HA-tag	Cell Signaling	3724s	WB, 1:5000
phospho-SPAK (Ser373)/phospho-OSR1 (Ser325)	Merck Millipore	07-2273	WB, 1:1000
Goat Anti-Rabbit IgG -HRP	Vector Laboratories	PI-1000	WB,1:5000
Horse Anti-Mouse IgG -HRP	Vector Laboratories	PI-2000	WB,1:5000
Phospho-Akt (Ser473)	Cell Signaling	9271S	WB, 1:1000
Phospho-Akt (Thr308)	Cell Signaling	9275S	WB, 1:1000
Akt (pan) (C67E7)	Cell Signaling	4691S	WB, 1:1000
Anti-V5 Agarose Affinity Gel	Sigma	A7345-1ML	IP
V5 Tag	Sigma	V8012-50UG	WB, 1:5000
Phospho-4E-BP1 (Thr37/46)	Cell Signaling	2855S	WB, 1:1000
4E-BP1 (53H11)	Cell Signaling	9644S	WB, 1:1000
Phospho-p70 S6 Kinase (Thr389)	Cell Signaling	9234S	WB, 1:1000
p70 S6 Kinase (49D7)	Cell Signaling	2708S	WB, 1:1000
4E-BP2 Antibody	Cell Signaling	2845S	WB, 1:1000
eIF4EBP1 + eIF4EBP2 + eIF4EBP3 (phospho T45)	Abcam	ab68187	WB, 1:1000
Pierce™ Anti-HA Magnetic Beads	Thermo Fisher Scientific	88836	IP
Phospho-AMPKα	Cell Signaling	50081S	WB, 1:1000
AMPKα (D5A2)	Cell Signaling	5831	WB, 1:1000
Phospho-ULK1 (Ser555) (D1H4)	Cell Signaling	5869	WB, 1:1000
ULK1 (D8H5)	Cell Signaling	8054	WB, 1:1000
Beclin-1 (D40C5)	Cell Signaling	3495	WB, 1:1000
Phospho-Beclin-1 (Ser93) (D9A5G)	Cell Signaling	14717	WB, 1:1000
Phospho-GSK-3β (Ser9) (D85E12)	Cell Signaling	5558	WB, 1:1000
NPRL2 (D8K3X)	Cell Signaling	37344	WB, 1:1000
PRAS40 (D23C7)	Cell Signaling	2691T	WB, 1:1000
CD117	Miltenyi Biotech	130-091-224	MACS
FITC anti-human CD19 Antibody	BIOLEGEND	302206	FACS,1:100
PE/Cyanine7 anti-human CD33 Antibody	BIOLEGEND	366618	FACS,1:100
PE/Cyanine5 anti-human CD3 Antibody	BIOLEGEND	300410	FACS,1:100
APC anti-human CD45 Antibody	BIOLEGEND	304012	FACS,1:100
