# Supplementary material for: WNK1 signalling regulates amino acid transport and mTORC1 activity to sustain acute myeloid leukaemia growth
Source: Nat Commun. 2025 May 27;16:4920. doi: 10.1038/s41467-025-59969-8 (PMC12116911; doi:10.1038/s41467-025-59969-8)
Supplement: Supplementary file 12 — Source Data [file 41467_2025_59969_MOESM12_ESM.xlsx]

## Sheet: Fig.1b
MA9 (MLL-AF9)
		D2	D4	D7	D10
	Wnk1_sg1	100	40.8108	13.7838	8.91892
	Wnk1_sg2	100	42.1642	7.46269	4.25373
	Rps19	100	11.3235	6.17647	4.85294
	NCtrl	100	102.198	105.495	98.9011

## Sheet: Fig.1c
MEF		D3	D7	D10	D14	D17
	Wnk1_sg1	100	93.1973	86.9615	78.6848	77.3243
	Wnk1_sg2	100	97.3433	95.0053	92.4548	91.9235
	Rps19	100	39.7727	20.4545	11.7769	10.7438
	NCtrl	100	98.836	98.836	98.3069	97.7778

## Sheet: Fig.1d
THP1 (MLL-AF9)
		D2	D4	D6	D9	D12	D15	D18
sgRNA	NCtrl	100	96.6252	100.71	98.2238	95.0266	96.6252	96.27
	RPS19	100	89.0977	53.5714	13.5338	6.20301	2.63158	1.50376
	WNK1	100	87.9699	68.985	28.9474	7.14286	1.50376	0.56391
NOMO1 (MLL-AF9)		D2	D4	D6	D9	D12	D15	D18
sgRNA	NCtrl	100	99.5968	97.043	96.7742	97.3118	97.5807	95.4301
	RPS19	100	63.6364	18.4799	3.27869	2.08644	1.04322	1.04322
	WNK1	100	91.2791	69.7674	21.9477	5.66861	2.18023	1.45349
HL60 (NRAS Q61L)
		D2	D4	D6	D9	D12	D15	D18
sgRNA	NC	100	103.612	99.7743	101.806	100.903	98.8713	96.1625
	RPS19	100	76.4873	28.8952	10.1983	7.08215	4.81586	4.53258
	WNK1	100	104.502	85.782	48.5782	29.8578	21.564	15.8768
U937 (CALM-AF10)
		D2	D4	D6	D9	D12	D15	D18
sgRNA	NC	100	96.0352	91.1894	86.3436	84.4347	80.0294	78.2673
	RPS19	100	72.3664	38.626	11.4504	4.73282	2.44275	1.37405
	WNK1	100	81.2401	45.151	8.10811	2.22575	1.90779	1.11288
MV4-11(MLL-AF4)
		D2	D5	D8	D11	D14	D18
sgRNA	NC	100	103.905	103.55	102.13	104.615	104.497
	RPS19	100	37.8834	17.9448	8.43558	5.21472	3.98773
	WNK1	100	94.7917	82.2917	62.6488	51.7857	41.2202
MOLM13(MLL-AF9)		D3	D7	D10	D13	D17	D20	D25
sgRNA	NCtrl	100	99.13	97.88	105.49	108.6	103.49	105.11
	WNK1	100	76.92	55.45	45.17	33.78	25.1	18.39

## Sheet: Fig.2c
MA9 (MLL-AF9)
		D1	D3	D7	D14
	Oxsr1_sg1	100	97.6501	18.3551	2.27154
	Oxsr1_sg2	100	109.259	21.5432	4.1358
	Rps19	100	24.214	4.74916	1.80602
	NCtrl	100	96.0474	87.747	79.249

## Sheet: Fig.2e
THP1
		D4	D7	D10	D13	D15	D17	D20	D23
OXSR1	Ctrl	100	94.25	97.42	97.82	98.81	97.42	96.03	99.4
	sg2	100	96.31	95.81	94.63	95.3	95.47	93.96	92.45
	sg5	100	94.76	95.48	94.03	94.94	92.59	93.85	93.13
STK39	Ctrl	100	103.72	130.32	135.11	134.04	134.57	130.85	128.72
	sg3	100	94.33	98.87	90.08	85.55	83.57	78.75	73.37
	sg5	100	92.22	99.53	98.11	94.1	93.87	90.57	84.91
OXSR1/STK39	Ctrl	100	109.17	120	122.5	115.83	114.17	99.17	97.5
	sg2/sg3	100	93.03	46.74	23.15	16.22	12.94	9.84	7.84
	sg3/sg5	100	93.49	61.63	41.4	34.65	30.47	26.28	23.95

## Sheet: Fig.2h
MA9
		day 2	day 5	day 7	day 10	day 12
Ctrl-sgRNA	Vector	100	97	96	96	94
	OXSR1-WT	100	101	99	100	97
	OXSR1D164A	100	96	97	97	97
	OXSR1T185E,S325E	100	100	98	97	98
Oxsr1-sgRNA	Vector	100	89	62	34	22
	OXSR1-WT	100	91	87	88	85
	OXSR1D164A	100	89	58	25	14
	OXSR1T185E,S325E	100	89	81	73	64

## Sheet: Fig.2i
MA9
		day 2	day 5	day 7	day 10	day 12
Wnk1-sgRNA	Stuffer	100	57	18	12	9
	OXSR1-WT	100	52	17	12	10
	OXSR1D164A	100	47	15	9	9
	OXSR1T185E,S325E	100	85	73	68	60

## Sheet: Fig.2j
NOMO1
		D3	D7	D10	D13	D17	D20	D25
Ctrl-sgRNA	Vector	100	107.64	106.79	107.36	107.21	107.5	106.65
	OXSR1-WT	100	105.05	103.76	103.29	103.76	103.29	102.93
	STK39-WT	100	100.44	101.32	100.99	101.32	101.43	101.65
	OXSR1T185E,S325E	100	100.33	100.87	100.65	99.67	100.43	100.11
	STK39T233E,S373E	100	99.79	99.47	99.79	99.04	99.68	98.61
WNK1-sgRNA	Vector	100	96.48	86.7	69.56	46.7	32.97	21.98
	OXSR1-WT	100	98.85	92.36	77.59	53.61	39.06	24.82
	STK39-WT	100	98.55	93.58	82.51	59.63	43.06	28.36
	OXSR1T185E,S325E	100	101.15	100.63	100.63	100	100.31	99.79
	STK39T233E,S373E	100	100.32	100.11	100.32	99.47	99.36	98.07

## Sheet: Fig.3b
	Days	Wnk1f/++EtOH			Wnk1f/++OHT			Wnk1f/-+EtOH			Wnk1f/-+OHT			Wnk1f/D368A+EtOH			Wnk1f/D368A+OHT
	0	1	1	1	1	1	1	1	1	1	1	1	1	1	1	1	1	1	1
	3	36	33.4	40	16.9	18.3	16.7	42.6	36.8	35.4	0.3	0.1	0.1	21.5	21.6	20.8	0.4	0.4	0.6
	6	1461.6	1282.6	1168	172.7	191.8	146.7	1346.2	1332.2	1083.2				324.1	423.4	366.1
	9	31570.6	43863.6	49289.6	1934.5	2052.3	1598.7	54115.6	46359.2	46579.3				6180.4	6830.2	6394.2

## Sheet: Fig.3c
Cell cycle			G1-Phase	G2-Phase	S-Phase	Sub-G1
+500nM OHT	Wnk1f/+	Ctrl	33.1	2.9	43.5	20.5
		48h	40.2	2.6	25.5	31.7
		72h	37.3	3.5	24.9	34.3
	Wnk1f/-	Ctrl	33.8	2.4	41.8	22
		48 h	26.9	3.5	22.8	46.9
		72 h	11.3	3.2	4.7	80.9
	Wnk1f/D368A	Ctrl	38.7	2.3	32.4	26.7
		48 h	35.7	4.7	21.8	37.8
		72 h	22.9	5.1	10.4	61.6

[truncated: 68 more sheets: Fig.3e, Fig.3f, Fig.3g, Fig.4a, Fig.4b, Fig.4c, Fig.4d, Fig.4e, Fig.4g, Fig.4h, Fig.4i, Fig.4j, Fig.5d, Fig.5e, Fig.5f, Fig.5g, Fig.6a, Fig.6b, Fig.6c, Fig.6d …]
